# Supplementary material for: Change of termite hindgut metabolome and bacteria after captivity indicates the hindgut microbiota provides nutritional factors to the host
Source: Front Bioeng Biotechnol. 2024 Jan 15;11:1228918. doi: 10.3389/fbioe.2023.1228918 (PMC10823432; doi:10.3389/fbioe.2023.1228918)
Supplement: Supplementary file 1 [file Table2.XLSX]

## Sheet: Sheet1
#ID	Name	FBF1	FBF2	FBF3	FBF4	FBF5	FBF6	HFF1	HFF2	HFF3	HFF4	HFF5	HFF6	FBF mean	HFF mean	Fold change	log2FC	P value	VIP	Regulated	HMDB taxonomy	KEGG annotation	KEGG pathway annotation	HMDB ID	pubchem ID	CAS	HMDB super class	HMDB sub class
neg_1004	UMBELLIFERONE	280.319	306.113	277.608	141.645	421.763	283.006	1163	940.402	1166.17	986.924	1073.1	1134.86	285.076	1077.41	3.77938	1.91815	4.01855e-08	1.38578	up	--	--	--	--	--	--	--	--
neg_1011	3.alpha.-Mannobiose	192566	256706	210877	167298	183281	150528	14480.5	13215.8	13381.4	28514.8	30838.6	10788.5	193543	18536.6	0.0957752	-3.3842	5.08658e-05	1.36185	down	--	--	--	--	--	--	--	--
neg_1023	Cyclic GMP	58.091	16.4345	10.7423	15.4807	38.9234	22.8911	716.974	416.902	896.583	302.699	655.585	676.935	27.0938	610.946	22.5493	4.49501	0.0011229	1.2785	up	Purine nucleotides	C00942	Metabolic pathways(ko01100);;Regulation of lipolysis in adipocytes(ko04923);;Platelet activation(ko04611);;Vascular smooth muscle contraction(ko04270);;Renin secretion(ko04924);;Bile secretion(ko04976);;Long-term depression(ko04730);;Aldosterone synthesis and secretion(ko04925);;Gap junction(ko04540);;Oxytocin signaling pathway(ko04921);;Purine metabolism(ko00230);;Thermogenesis(ko04714);;Phototr…	HMDB0001314	24316	7665-99-8	Nucleosides, nucleotides, and analogues	Cyclic purine nucleotides
neg_1025	5-[[5-[[5-(Pyrrol-2-ylidenemethyl)pyrrol-2-ylidene]methyl]-1H-pyrrol-2-yl]methylidene]pyrrole-2-carboxylic acid	7947.97	11964.4	11143.8	7435.65	9436.28	6637.58	508.048	503.362	584.916	901.535	433.575	599.09	9094.29	588.421	0.0647023	-3.95004	0.000179836	1.34401	down	--	--	--	--	--	--	--	--
neg_1026	Quercetin 3-O-xylosyl-rutinoside	6467.25	8053.66	5559.37	5238.88	5857.41	5528.39	1478.29	914.891	2053.24	1313.09	1170.86	1586.95	6117.49	1419.55	0.232048	-2.1075	3.08296e-05	1.35447	down	--	--	--	--	--	--	--	--
neg_103	N-Monodemethylolopatadine	268.988	230.392	364.372	108.018	730.758	310.488	6.53555e-10	6.53555e-10	6.53555e-10	6.53555e-10	6.53555e-10	6.53555e-10	335.502	6.53555e-10	1.94799e-12	-38.9012	0.0117028	1.09624	down	--	--	--	--	--	--	--	--
neg_1040	Formononetin 7-(6''-methylmalonylglucoside)	211.535	240.553	325.091	216.772	303.465	251.817	6.53555e-10	6.53555e-10	6.53555e-10	3.00673	6.53555e-10	2.04937	258.205	0.842684	0.00326362	-8.25931	3.83794e-05	1.37657	down	--	--	--	--	--	--	--	--
neg_1046	N-(Tetrahydro-2-oxo-3-thienyl)-3-pyridinecarboxamide	29.1211	63.3225	27.8898	8.21127	24.367	10.8183	387.468	374.959	460.36	606.985	322.46	979.472	27.2883	521.951	19.1272	4.25756	0.00420185	1.19549	up	--	--	--	--	--	--	--	--
neg_1059	Spinacetin 3-(2''-feruloylgentiobioside)	203.113	293.988	411.926	167.934	306.349	173.019	80.5184	16.5381	155.279	103.027	117.037	73.5624	259.388	90.9936	0.350801	-1.51127	0.00565487	1.09152	down	--	--	--	--	--	--	--	--
neg_107	2,5-diamino-6-(5-phospho-D-ribitylamino)pyrimidin-4(3H)-one	38.7713	38.3556	83.911	23.895	76.5353	36.6794	6.53555e-10	6.53555e-10	6.53555e-10	6.53555e-10	6.53555e-10	6.53555e-10	49.6913	6.53555e-10	1.31523e-11	-36.1459	0.00413749	1.19108	down	--	C18910	Riboflavin metabolism(ko00740);;Metabolic pathways(ko01100)	--	--	--	--	--
neg_1073	Cyanidin 3-(6''-caffeyl-6'''-ferulylsophoroside) 5-glucoside	60.8628	25.5801	15.6019	23.9231	38.3199	47.3148	6.53555e-10	6.53555e-10	6.53555e-10	6.53555e-10	6.53555e-10	6.53555e-10	35.2671	6.53555e-10	1.85316e-11	-35.6512	0.00368175	1.21141	down	--	--	--	--	--	--	--	--
neg_1098	Camellianin A	2384.92	2992.68	3324.43	2000.32	2884.24	2787.72	1455.2	767.613	1653.41	724.978	1209.78	1326.99	2729.05	1189.66	0.435925	-1.19785	0.000112383	1.26048	down	--	--	--	--	--	--	--	--
neg_1100	Tetramethylquercetin 3-rutinoside	3109.08	2470.49	3640.56	2111.03	2989.44	3110.67	1719.2	708.654	1699.94	789.245	1127.21	1283.16	2905.21	1221.24	0.42036	-1.2503	0.000165798	1.24666	down	--	--	--	--	--	--	--	--
neg_1104	2'',3''-Di-O-p-coumaroylafzelin	146.559	115.19	104.035	96.1738	132.366	192.651	6.53555e-10	6.39601	8.48847	33.9634	0.36868	14.0409	131.163	10.5429	0.0803805	-3.63701	0.000179371	1.31723	down	--	--	--	--	--	--	--	--
neg_1134	4-Hydroxycyclohexylcarboxylic acid	387.036	532.069	382.32	259.877	487.579	396.184	4850.39	3297.29	7588.31	5471.91	4718.86	2967.26	407.511	4815.67	11.8173	3.56283	0.00127602	1.27144	up	--	--	--	--	--	--	--	--
neg_1142	dCDP	180.713	253.512	93.8916	130.41	183.246	240.482	1615.1	1356.44	1307.77	1543.57	1342.31	1579.32	180.376	1457.42	8.0799	3.01434	1.54752e-07	1.40105	up	Organic oxoanionic compounds	C00705	Metabolic pathways(ko01100);;Pyrimidine metabolism(ko00240)	HMDB0001245	150855	800-73-7	Organic oxygen compounds	Organic pyrophosphates
neg_1146	ADP, beta S	448.591	426.915	315	413.501	272.288	348.142	1934.88	1742.66	1434.33	1611.71	1317.96	1838.28	370.74	1646.64	4.44149	2.15104	1.84116e-05	1.37621	up	--	--	--	--	--	--	--	--
neg_1152	Guanosine triphosphate	337.407	429.504	193.994	289.584	197.536	333.623	4083.18	2105.3	2169.6	1911.16	2273.29	2399.13	296.941	2490.28	8.38643	3.06806	0.00101773	1.285	up	--	--	--	--	--	--	--	--
neg_1167	[4,8'':4'',8''''-Terflavan]-3,3'',3'''',4',4''',4'''',4''''',5,5'',5'''',7,7'',7''''-tridecol	809.071	1229.8	1148.53	797.77	897.87	1204.73	215.043	187.678	1030.03	119.465	467.11	220.775	1014.63	373.351	0.367967	-1.44235	0.00413971	1.10668	down	--	--	--	--	--	--	--	--
neg_1168	Triglutamate folate	2067.18	1837.3	2127.38	1133.21	2037.92	1245.83	259.966	176.537	263.057	129.958	163.001	307.857	1741.47	216.729	0.124452	-3.00634	0.000310423	1.32248	down	--	--	--	--	--	--	--	--
neg_117	Ellagic acid glucoside	8141.79	5895.6	3932.66	4185.59	9537.33	8051.14	6.53555e-10	6.53555e-10	6.53555e-10	6.53555e-10	6.53555e-10	6.53555e-10	6624.02	6.53555e-10	9.86643e-14	-43.2045	0.000892094	1.29558	down	--	--	--	--	--	--	--	--
neg_1173	3-Hydroxytetradeca-6,9,12-trienoyl-CoA	156.969	404.903	193.707	155.569	276.921	175.413	6.53555e-10	6.53555e-10	8.11982	6.53555e-10	6.53555e-10	6.53555e-10	227.247	1.3533	0.0059552	-7.39163	0.00239593	1.23489	down	--	--	--	--	--	--	--	--
neg_1176	Zymonic acid	205.979	112.7	245.451	152.364	259.642	266.032	62.6182	38.9908	43.6181	83.4891	72.843	122.295	207.028	70.6423	0.341221	-1.55122	0.00179794	1.18083	down	--	--	--	--	--	--	--	--
neg_1190	4-Hydroxy duloxetine glucuronide	47.6114	45.142	55.8478	29.7048	70.4351	35.9343	321.072	131.183	343.68	123.154	203.922	102.585	47.4459	204.266	4.30524	2.10609	0.0143123	1.06885	up	--	--	--	--	--	--	--	--
neg_1193	Chakaflavonoside A	42.1052	17.2964	28.2632	1.84256	31.3127	22.0764	9.21733	2.69658	6.53555e-10	5.15595	6.53555e-10	6.53555e-10	23.8161	2.84498	0.119456	-3.06545	0.0120237	1.06538	down	--	--	--	--	--	--	--	--
neg_1195	1H,3H-Pyrimidine-4-one-2-thione, 1-methyl-	7.4386	4.51535	7.57847	6.03098	1.88319	6.72205	255.257	128.152	142.816	121.81	188.5	88.8039	5.69477	154.223	27.0815	4.75924	0.001647	1.26055	up	--	--	--	--	--	--	--	--
neg_1199	Sedoheptulose	794.164	888.267	764.329	470.409	768.969	914.054	84493.8	39510.8	50638.6	39698.4	63269.6	14253.6	766.699	48644.1	63.4462	5.98746	0.00442448	1.19137	up	--	C02076	Metabolic pathways(ko01100)	--	--	--	--	--
neg_1203	Dazmegrel	732.819	666.441	769.019	578.181	1230.59	616.398	12.7831	82.9106	109.72	87.453	11.2843	237.54	765.575	90.2818	0.117927	-3.08404	0.000533285	1.27377	down	--	--	--	--	--	--	--	--
neg_1206	3,4-Dimethoxy-N-(4-(3-nitrophenyl)thiazol-2-yl)benzenesulfonamide	663.227	1032.93	612.674	485.52	489.032	539.442	5389.9	4505.74	4914.37	5037.02	3919.9	5107.69	637.138	4812.44	7.55321	2.91709	8.00197e-07	1.39735	up	--	--	--	--	--	--	--	--
neg_1209	(Z)-Resveratrol 3-(2''-sulfoglucoside)	28.8436	17.304	15.5107	25.5459	11.7627	8.31267	131.673	153.895	180.451	137.421	96.3011	180.798	17.8799	146.757	8.2079	3.03701	0.000115856	1.34538	up	--	--	--	--	--	--	--	--
neg_1215	Nicotinamide Adenine Dinucleotide Phosphate (NADP+)	1109.21	1279.48	666.664	657.449	594.671	911.742	2868.52	2283.41	2244.91	3168.27	2847.7	3875.28	869.869	2881.35	3.31239	1.72787	0.000147707	1.30259	up	--	--	--	--	--	--	--	--
neg_1218	ajugose	1025.25	1000.94	805.841	505.588	944.516	772.521	103.427	80.8675	184.688	67.6334	103.197	225.608	842.444	127.57	0.151429	-2.72329	0.000133331	1.32897	down	--	--	--	--	--	--	--	--
neg_122	UDP-alpha-D-xylose	2552.88	2342.42	2684.41	1887.22	4066.29	2917.07	6.53555e-10	6.53555e-10	6.53555e-10	1.00452	6.53555e-10	6.53555e-10	2741.72	0.16742	6.10641e-05	-13.9993	0.000266089	1.33791	down	Pyrimidine nucleotides	C00190	Amino sugar and nucleotide sugar metabolism(ko00520);;Metabolic pathways(ko01100)	HMDB0001018	19235	3616-06-6	Nucleosides, nucleotides, and analogues	Pyrimidine ribonucleotides
neg_1228	Gemcitabine	3.6144	2.48298	0.406197	12.1696	7.96385	11.3084	231.064	236.384	370.62	465.314	430.64	444.937	6.32423	363.16	57.4236	5.84357	0.000404765	1.32076	up	--	--	--	--	--	--	--	--
neg_1233	4'-Thiothymidine	333.785	570.801	425.722	252.487	330.652	293.41	29.0624	13.2462	28.0072	7.20764	10.2272	321.525	367.81	68.2127	0.185456	-2.43085	0.00150239	1.13903	down	--	--	--	--	--	--	--	--
neg_1282	Epitheaflagallin 3-O-gallate	92.3675	136.277	86.9438	105.123	85.0756	105.817	4487.02	2497.23	8478.96	2870.49	2203.63	2547.4	101.934	3847.46	37.7446	5.2382	0.0125294	1.09141	up	Benzene and substituted derivatives	--	--	HMDB0033288	14520971	102067-92-5	Benzenoids	Benzoic acids and derivatives
neg_1283	dUMP	53.0431	63.1642	125.055	23.6707	63.3958	42.2502	6.53555e-10	6.53555e-10	4.09294	9.45924	1.31366	18.4144	61.7632	5.54671	0.089806	-3.47704	0.00949701	1.09422	down	Pyrimidine nucleotides	C00365	Metabolic pathways(ko01100);;Pyrimidine metabolism(ko00240);;Antifolate resistance(ko01523)	HMDB0001409	65063	964-26-1	Nucleosides, nucleotides, and analogues	Pyrimidine deoxyribonucleotides
neg_1292	Aspartyl-L-proline	0.266914	4.20394	6.53555e-10	0.165637	0.0681003	6.53555e-10	524.04	233.949	188.292	322.219	268.48	360.647	0.784098	316.271	403.357	8.65591	0.00128275	1.27903	up	--	--	--	--	--	--	--	--
neg_1294	5-Aminoimidazole-4-carboxamide-1-β-D-ribofuranosyl 5'-monophosphate	6691.42	5045.13	13176.5	6644.44	16814.5	11956	75.9113	188.669	167.101	192.687	100.445	576.985	10054.7	216.966	0.0215787	-5.53425	0.00342777	1.20774	down	--	--	--	--	--	--	--	--
neg_1303	L-Malic acid	14809.5	18519.1	14078.3	10083.2	14394.1	13968.1	6704.47	10755.4	3971.61	7221.29	7261.24	4735.63	14308.7	6774.94	0.473484	-1.07861	0.000454442	1.20866	down	Hydroxy acids and derivatives	C00149	Glucagon signaling pathway(ko04922);;Pathways in cancer(ko05200);;Taste transduction(ko04742);;Central carbon metabolism in cancer(ko05230);;Metabolic pathways(ko01100);;Glyoxylate and dicarboxylate metabolism(ko00630);;Carbon metabolism(ko01200);;Citrate cycle (TCA cycle)(ko00020);;Pyruvate metabolism(ko00620);;Renal cell carcinoma(ko05211);;Proximal tubule bicarbonate reclamation(ko04964)	HMDB0000156	222656	97-67-6	Organic acids and derivatives	Beta hydroxy acids and derivatives
neg_1305	2-Acetyl-1-ethylpyrrole	21.3527	8.33243	17.9513	25.7928	18.6079	32.2029	93.9195	66.8857	87.4804	84.0866	94.2302	81.3614	20.7067	84.6606	4.08856	2.03159	4.26507e-07	1.36938	up	--	--	--	--	--	--	--	--
neg_1315	gamma-CEHC glucuronide	1999.68	3206.86	1929.3	1806.96	1886.14	1873.51	39.2823	137.49	70.8611	73.7254	99.3741	224.409	2117.07	107.524	0.0507888	-4.29935	0.000231047	1.33721	down	--	--	--	--	--	--	--	--
neg_1323	Xanthylic acid	4.76893	3.99166	6.53555e-10	6.53555e-10	41.3253	6.53555e-10	192.765	137.922	441.481	245.228	165.416	348.634	8.34764	255.241	30.5764	4.93435	0.00341439	1.20454	up	Purine nucleotides	C00655	Metabolic pathways(ko01100);;Purine metabolism(ko00230)	HMDB0001554	73323	523-98-8	Nucleosides, nucleotides, and analogues	Purine ribonucleotides
neg_1344	Chartreusin	23.1873	26.842	8.20198	8.52704	7.18817	9.24963	94.9054	96.5734	52.2188	108.468	138.121	78.1118	13.866	94.7331	6.83203	2.77231	0.000631861	1.27156	up	--	--	--	--	--	--	--	--
neg_1345	Elsamitrucin	144.048	356.927	157.472	91.2493	115.658	134.352	13.8672	11.6958	51.1158	20.2455	18.1914	35.9253	166.618	25.1735	0.151085	-2.72656	0.0148806	1.05825	down	--	--	--	--	--	--	--	--
neg_1352	Theadibenzotropolone A	232.759	375.297	109.557	107.081	33.8645	129.514	2066.6	1934.2	1770.11	2099.45	1109.86	2955.56	164.679	1989.3	12.0799	3.59453	0.00051776	1.3049	up	--	--	--	--	--	--	--	--
neg_1354	6-Methylthioguanosine monophosphate	70.5274	81.7975	47.6287	70.657	51.3574	68.0349	504.686	461.739	626.135	496.523	543.781	715.61	65.0005	558.079	8.58577	3.10195	4.48295e-05	1.37323	up	Purine nucleotides	C16620	Drug metabolism - other enzymes(ko00983)	HMDB0060413	21820757	_	Nucleosides, nucleotides, and analogues	Purine ribonucleotides
neg_1362	(+)-7-Isojasmonic acid CoA	3663.58	2651.54	1110.95	1582.05	914.437	2215.18	4.61412	38.0867	3.93676	51.2591	27.6122	91.8016	2022.96	36.2184	0.0179037	-5.8036	0.00535897	1.17893	down	Carboxylic acids and derivatives	C16339	alpha-Linolenic acid metabolism(ko00592);;Metabolic pathways(ko01100)	HMDB0060298	71448920	_	Organic acids and derivatives	Amino acids, peptides, and analogues
neg_1370	Demethylated antipyrine	122.994	86.7816	78.4564	50.6921	131.977	94.2442	266.048	162.227	223.839	153.983	224.827	185.472	94.1909	202.733	2.15236	1.10592	0.000687166	1.2022	up	--	--	--	--	--	--	--	--
neg_1378	4-Dedimethylamino sancycline	16.163	29.2848	18.6159	8.57805	65.0151	78.4394	94.6939	79.0615	86.8917	87.0319	102.249	136.013	36.016	97.6568	2.71148	1.43908	0.00203371	1.13778	up	--	--	--	--	--	--	--	--
neg_1384	GDP-L-fucose	8.66727	6.97452	2.86299	1.13917	3.64277	6.44543	44.6502	32.0325	187.015	92.5109	67.0609	147.866	4.95536	95.1894	19.2094	4.26374	0.0150257	1.06731	up	Purine nucleotides	C00325	Metabolic pathways(ko01100);;Amino sugar and nucleotide sugar metabolism(ko00520);;Fructose and mannose metabolism(ko00051)	HMDB0001095	439211	15839-70-0	Nucleosides, nucleotides, and analogues	Purine nucleotide sugars
neg_1399	Phosphocreatinine	13.6793	34.4408	77.3319	25.6834	54.3019	77.2046	376.106	239.311	210.718	281.473	248.463	227.217	47.107	263.881	5.60174	2.48588	8.90288e-05	1.32296	up	Carboxylic acids and derivatives	--	--	HMDB0041624	71214	_	Organic acids and derivatives	Amino acids, peptides, and analogues
neg_1407	GDP-alpha-D-glucose	1.36486	1.42328	3.30272	6.53555e-10	6.53555e-10	6.53555e-10	20.7796	22.2515	47.0688	26.6883	18.2929	22.4735	1.01514	26.2591	25.8674	4.69306	0.00191955	1.24421	up	Purine nucleotides	C00394	Metabolic pathways(ko01100);;Amino sugar and nucleotide sugar metabolism(ko00520);;Starch and sucrose metabolism(ko00500)	HMDB0003351	644106	5750-57-2	Nucleosides, nucleotides, and analogues	Purine nucleotide sugars
neg_1424	Pisumflavonoside II	275.275	222.665	396.584	219.188	34.9586	124.483	6.53555e-10	60.9249	16.0641	15.6748	13.0679	64.7493	212.192	28.4135	0.133904	-2.90072	0.0142446	1.05019	down	--	--	--	--	--	--	--	--
neg_1430	dTDP	102.636	152.126	121.66	81.7987	125.156	107.728	958.957	1022.62	1290.24	870.643	1118.93	1448.15	115.184	1118.26	9.70843	3.27924	8.22628e-05	1.36338	up	Pyrimidine nucleotides	C00363	Pyrimidine metabolism(ko00240);;Metabolic pathways(ko01100)	HMDB0001274	164628	491-97-4	Nucleosides, nucleotides, and analogues	Pyrimidine deoxyribonucleotides
neg_1432	Deoxythymidine diphosphate-L-rhamnose	32.853	72.3735	15.1369	14.1629	34.9248	137.337	1701.21	1732.59	1921.27	2247.62	2385.05	2495.56	51.1313	2080.55	40.6903	5.34661	2.18839e-05	1.38142	up	Pyrimidine nucleotides	C03319	Metabolic pathways(ko01100);;Polyketide sugar unit biosynthesis(ko00523)	HMDB0006354	121966	2147-59-3	Nucleosides, nucleotides, and analogues	Pyrimidine nucleotide sugars
neg_1433	IB-Meca	600.77	529.933	622.066	629.47	382.297	381.249	5879.4	5366.32	1863.64	5971.97	3173.52	4704.35	524.298	4493.2	8.56994	3.09928	0.00194472	1.25129	up	--	--	--	--	--	--	--	--
neg_1450	(4Z)-3-Hydroxytetradec-4-enedioyl-CoA	686.367	507.161	485.955	452.689	632.579	578.902	14.0677	19.3657	64.8467	82.6483	12.958	85.7096	557.275	46.5993	0.0836199	-3.58001	7.88503e-06	1.37638	down	--	--	--	--	--	--	--	--
neg_1475	N4-Acetylcytidine	295392	311264	404957	228116	379546	495900	3586.56	5771.62	6214.17	8107.84	3584.02	11013	352529	6379.54	0.0180965	-5.78815	0.000282177	1.3354	down	--	--	--	--	--	--	--	--
neg_1486	Pyranodelphinin B	1071.59	916.302	904.458	748.181	1071.54	1137.12	56.3451	111.623	175.606	228.184	118.688	322.574	974.865	168.837	0.17319	-2.52958	1.66936e-06	1.36564	down	--	--	--	--	--	--	--	--
neg_1490	Esorubicin	2417.58	3176.8	1523.28	1689.22	2673.76	2248.51	146.125	197.262	207.246	292.209	169.765	416.351	2288.19	238.16	0.104082	-3.26421	0.000377147	1.31992	down	--	--	--	--	--	--	--	--
neg_1495	Quercetin 3-(4''-acetylrhamnoside) 7-rhamnoside	1100.19	984.583	1001.6	928.585	847.799	747.286	189.463	181.884	276.41	241.612	268.949	447.799	935.007	267.686	0.286293	-1.80444	1.79503e-06	1.35336	down	--	--	--	--	--	--	--	--
neg_1501	Chymosin preparation, escherichia coli k-12	98.1542	29.7512	116.536	14.2643	440.14	82.2529	2782.6	2749.75	1216.28	820.5	1148.66	1707.03	130.183	1737.47	13.3464	3.73837	0.00506078	1.16939	up	--	--	--	--	--	--	--	--
neg_1547	12-Tridecene-4,6,8,10-tetraynal	270.153	249.637	252.284	178.117	242.05	376.997	3258.42	3633.36	4979.99	4187.54	4232.25	6823.16	261.54	4519.12	17.2789	4.11094	0.00043081	1.32106	up	--	--	--	--	--	--	--	--
neg_1549	1-(2-Hydroxyethoxy)methyl-5-methyluracil	335.553	210.12	303.838	226.953	434.897	577.563	1475.5	1993.06	1624.38	2110.17	1107.01	3176.02	348.154	1914.36	5.49859	2.45906	0.00266294	1.21606	up	--	--	--	--	--	--	--	--
neg_1555	Mycochromone	32.7499	82.9811	27.6624	6.74191	93.018	123.583	430.286	439.664	550.935	486.52	740.911	642.352	61.1227	548.445	8.97285	3.16557	7.14745e-05	1.33382	up	--	--	--	--	--	--	--	--
neg_1562	Myricatin	750.377	675.848	377.455	443.882	377.07	868.145	234.196	90.9753	68.9956	397.433	326.493	389.799	582.129	251.315	0.431717	-1.21184	0.0116241	1.00751	down	--	--	--	--	--	--	--	--
neg_1581	Cefatrizine	1077.8	1034.38	852.302	989.937	550.535	477.888	190.712	24.4125	20.7641	45.3814	79.1407	96.6956	830.475	76.1843	0.0917359	-3.44637	0.000580583	1.28727	down	--	--	--	--	--	--	--	--
neg_1595	Oxidized glutathione	3668.22	4428.6	3029.48	2034.21	3094.58	5929.74	192.081	223.752	260.233	393.959	151.068	398.973	3697.47	270.011	0.0730259	-3.77545	0.00151935	1.26448	down	Carboxylic acids and derivatives	C00127	Metabolic pathways(ko01100);;Ferroptosis(ko04216);;Thyroid hormone synthesis(ko04918);;Glutathione metabolism(ko00480)	HMDB0011691	65359	15718-51-1	Organic acids and derivatives	Amino acids, peptides, and analogues
neg_1602	1,8-Naphthyridine, 2-fluoro-	825.852	840.545	776.442	686.529	697.306	693.082	62.3628	76.4338	87.5556	80.4756	55.005	148.896	753.293	85.1214	0.112999	-3.14562	1.05475e-07	1.39952	down	--	--	--	--	--	--	--	--
neg_1620	dGDP	1065.89	1093.43	752.204	560.908	968.501	733.444	76.0288	40.6273	70.1761	106.6	45.1096	120.079	862.397	76.4367	0.0886328	-3.49602	0.000229084	1.33603	down	Cinnamic acids and derivatives	C00361	Purine metabolism(ko00230);;Metabolic pathways(ko01100)	HMDB0000960	439220	3493-09-2	Phenylpropanoids and polyketides	Hydroxycinnamic acids and derivatives
neg_1621	2-Methyl-4-pentenal	106.026	197.035	95.5805	71.0121	215.111	115.918	19.503	15.7917	1.71304	3.74711	9.48041	21.71	133.447	11.9909	0.089855	-3.47626	0.00356135	1.19943	down	--	--	--	--	--	--	--	--
neg_1628	Cyclic ADP-ribose	38263.5	24327.5	20327.8	20736.4	14840.5	25803.5	52661.7	52373.9	18172.7	64287.7	47625	48039	24049.9	47193.3	1.96231	0.972554	0.0125686	1.01568	up	--	C13050	Pancreatic secretion(ko04972);;Salivary secretion(ko04970);;Calcium signaling pathway(ko04020);;Oxytocin signaling pathway(ko04921)	--	--	--	--	--
neg_1638	β-Nicotinamide adenine dinucleotide hydrate	24423.4	15281.4	12325.3	12527.7	9354.07	17621	38776.9	38826.2	13217.6	50596.4	36287.4	37387.3	15255.5	35848.6	2.34989	1.23259	0.00724735	1.08458	up	5')-dinucleotides	C00003	Nicotinate and nicotinamide metabolism(ko00760);;AMPK signaling pathway(ko04152);;Vitamin digestion and absorption(ko04977);;Metabolic pathways(ko01100);;Longevity regulating pathway(ko04211);;Aldosterone synthesis and secretion(ko04925);;Drug metabolism - other enzymes(ko00983);;Oxidative phosphorylation(ko00190);;Longevity regulating pathway - worm(ko04212);;Thiamine metabolism(ko00730)	HMDB0000902	5892	53-84-9	Nucleosides, nucleotides, and analogues	_
neg_1644	N-Acetylgalactosamine 4,6-disulfate	10.7647	6.53555e-10	6.53555e-10	59.9848	6.53555e-10	3.50735	621.182	652.259	110.356	1074.94	875.921	691.518	12.3761	671.03	54.2196	5.76074	0.00406719	1.1931	up	--	--	--	--	--	--	--	--
neg_1646	3-Oxooctadecanoyl-CoA	386.862	99.7676	65.78	160.745	174.06	218.345	6.53555e-10	6.53555e-10	6.53555e-10	6.53555e-10	6.53555e-10	6.53555e-10	184.26	6.53555e-10	3.54691e-12	-38.0366	0.0104471	1.11608	down	Fatty Acyls	C16216	Fatty acid metabolism(ko01212)	HMDB0006498	74000474	86370-20-9	Lipids and lipid-like molecules	Fatty acyl thioesters
neg_1649	Carbamoyl (2R)-2,5-diaminopentanoate	330.766	385.172	142.798	88.7284	553.728	304.21	6.53555e-10	6.53555e-10	6.53555e-10	6.53555e-10	6.53555e-10	6.53555e-10	300.9	6.53555e-10	2.172e-12	-38.7441	0.00719141	1.15102	down	--	--	--	--	--	--	--	--
neg_1652	4-Hydroxybenzyl isothiocyanate rhamnoside	139.804	113.959	159.008	110.884	148.63	117.655	6.53555e-10	6.53555e-10	6.53555e-10	6.53555e-10	6.53555e-10	6.53555e-10	131.657	6.53555e-10	4.96408e-12	-37.5516	1.76203e-05	1.38734	down	--	--	--	--	--	--	--	--
neg_1655	Sesaminol 2-O-triglucoside	1656.75	713.461	599.977	516.244	647.629	1020.59	52.0267	103.662	4.3978	195.233	143.343	193.737	859.108	115.4	0.134325	-2.8962	0.00743015	1.13639	down	--	--	--	--	--	--	--	--
neg_1656	Phenolphthalein glucuronide	1113.35	608.208	547.893	475.421	532.45	637.632	6.53555e-10	6.53555e-10	6.53555e-10	6.53555e-10	6.53555e-10	6.53555e-10	652.493	6.53555e-10	1.00163e-12	-39.8608	0.00100483	1.28897	down	--	--	--	--	--	--	--	--
neg_1684	hept-3-enedioyl-CoA	459.646	279.954	442.436	263.752	390.299	262.964	6.53555e-10	6.53555e-10	6.53555e-10	6.53555e-10	6.53555e-10	6.53555e-10	349.842	6.53555e-10	1.86814e-12	-38.9615	0.00023724	1.33969	down	--	--	--	--	--	--	--	--
neg_1692	5-(Methylthio)-pentanonitrile	510.083	506.275	458.927	410.263	427.506	385.64	6.53555e-10	0.00126041	6.53555e-10	0.0577793	6.53555e-10	0.848372	449.782	0.151235	0.000336241	-11.5382	4.00616e-06	1.4006	down	--	--	--	--	--	--	--	--
neg_1703	Nicotinic acid mononucleotide	67107.3	65633.2	58844.4	52000	52616.2	48284	6.53555e-10	11.7573	12.065	8.36139	1.81359	167.55	57414.2	33.5913	0.000585069	-10.7391	9.27485e-06	1.39468	down	Pyridine nucleotides	C01185	Metabolic pathways(ko01100);;Nicotinate and nicotinamide metabolism(ko00760)	HMDB0001132	121992	321-02-8	Nucleosides, nucleotides, and analogues	Nicotinic acid nucleotides
neg_1712	Tyrphostin AG 825	678.112	779.523	550.552	681.235	409.513	298.831	6.53555e-10	6.53555e-10	6.53555e-10	6.53555e-10	6.53555e-10	6.53555e-10	566.294	6.53555e-10	1.15409e-12	-39.6564	0.000635067	1.30572	down	--	--	--	--	--	--	--	--
neg_1719	1,2-Digalloyl-beta-D-glucopyranose	5.81734	3.94507	8.7586	1.50887	10.8012	9.4036	6.53555e-10	6.53555e-10	6.53555e-10	6.53555e-10	6.53555e-10	6.53555e-10	6.70579	6.53555e-10	9.74613e-11	-33.2564	0.00582696	1.16642	down	--	--	--	--	--	--	--	--
neg_1726	Urate radical	411.592	337.018	368.016	335.887	281.21	314.21	6.53555e-10	6.53555e-10	6.53555e-10	6.53555e-10	6.53555e-10	1.21885	341.322	0.203142	0.000595161	-10.7144	8.16563e-06	1.39565	down	--	--	--	--	--	--	--	--
neg_173	myo-Inositol 1,3,4,5-tetrakisphosphate	41538.9	30580.1	10966.1	24417.2	24793.3	32768.6	411.859	989.161	1115.12	652.783	535.568	1063.2	27510.7	794.615	0.0288839	-5.11359	0.00138499	1.27462	down	--	--	--	--	--	--	--	--
neg_1744	Biurea	18.2573	15.6045	3.41431	12.9646	7.83965	14.0849	6.53555e-10	6.53555e-10	6.53555e-10	6.53555e-10	6.53555e-10	4.06183	12.0275	0.676972	0.0562853	-4.1511	0.00286873	1.19343	down	--	--	--	--	--	--	--	--
neg_1745	O-Phosphoethanolamine	20.2307	16.5374	7.11621	10.6359	12.7984	7.22538	6.53555e-10	6.53555e-10	6.53555e-10	6.53555e-10	6.53555e-10	6.53555e-10	12.424	6.53555e-10	5.26042e-11	-34.146	0.0021042	1.24757	down	Organic phosphoric acids and derivatives	C00346	Sphingolipid metabolism(ko00600);;Sphingolipid signaling pathway(ko04071);;Glycerophospholipid metabolism(ko00564);;Metabolic pathways(ko01100)	HMDB0000224	1015	1071-23-4	Organic acids and derivatives	Phosphate esters
neg_1746	Polystyrene sulfonate	252.079	258.282	270.355	219.088	244.756	217.799	6.53555e-10	6.53555e-10	6.53555e-10	6.53555e-10	6.53555e-10	8.95235	243.726	1.49206	0.00612185	-7.35182	6.51462e-07	1.40541	down	Benzene and substituted derivatives	--	--	HMDB0015435	75905	28210-41-5	Benzenoids	Benzenesulfonic acids and derivatives
neg_1753	Cefotetan	285.208	244.726	228.619	214.485	176.663	177.088	6.53555e-10	3.80987	6.11471	4.79084	6.53555e-10	8.03964	221.132	3.79251	0.0171505	-5.86561	4.88045e-05	1.37406	down	--	--	--	--	--	--	--	--
neg_1766	Aconitic acid	1457.57	1959.24	1234.79	992.74	1793.49	1395.19	6.37526	7.00578	0.237631	10.0936	8.34736	32.4049	1472.17	10.7441	0.00729813	-7.09826	0.000164483	1.35159	down	Carboxylic acids and derivatives	C00417	Glyoxylate and dicarboxylate metabolism(ko00630);;C5-Branched dibasic acid metabolism(ko00660);;Citrate cycle (TCA cycle)(ko00020);;Metabolic pathways(ko01100);;2-Oxocarboxylic acid metabolism(ko01210)	HMDB0000072	643757	585-84-2	Organic acids and derivatives	Tricarboxylic acids and derivatives
neg_1780	Thr-Thr-OH	361.771	467.373	369.586	306.455	496.174	427.75	2.82108	6.53555e-10	24.3859	34.4585	4.84533	39.7875	404.851	17.7164	0.0437602	-4.51424	2.27493e-05	1.37535	down	--	--	--	--	--	--	--	--
neg_1782	Flufenacet	377.301	398.761	283.819	159.851	390.492	282.418	6.53555e-10	6.53555e-10	6.53555e-10	6.53555e-10	6.53555e-10	6.53555e-10	315.44	6.53555e-10	2.07188e-12	-38.8122	0.000400526	1.3255	down	--	--	--	--	--	--	--	--
neg_1811	Glyceric acid	6154.69	5241.03	12045	7359.3	16058.1	12769.5	236.411	277.833	624.103	262.296	266.873	329.855	9937.94	332.895	0.0334974	-4.89981	0.00279705	1.22342	down	Organooxygen compounds	C00258	Metabolic pathways(ko01100);;Glycerolipid metabolism(ko00561);;Pentose phosphate pathway(ko00030);;Carbon metabolism(ko01200);;Glyoxylate and dicarboxylate metabolism(ko00630);;Glycine, serine and threonine metabolism(ko00260)	HMDB0000139	439194	473-81-4	Organic oxygen compounds	Carbohydrates and carbohydrate conjugates
neg_1831	N-(1-Pyrenyl)iodoacetamide	67.9494	34.5046	162.144	84.5959	97.7314	68.9052	6.53555e-10	6.53555e-10	6.53555e-10	6.53555e-10	6.53555e-10	6.53555e-10	85.9717	6.53555e-10	7.60198e-12	-36.9368	0.00444584	1.18398	down	--	--	--	--	--	--	--	--
neg_1833	Glutamate nitrogen	555.612	810.286	833.342	322.972	1177.97	607.22	6.53555e-10	6.53555e-10	6.53555e-10	6.53555e-10	6.53555e-10	6.53555e-10	717.9	6.53555e-10	9.1037e-13	-39.9986	0.00183265	1.25128	down	--	--	--	--	--	--	--	--
neg_1839	1,1-Bis(4-hydroxyphenyl)-2-phenyl-2-iodoethene	12153.5	10657.3	13024.4	11076	9688.84	11378.5	4.31686	64.3755	101.981	25.3556	43.0093	210.436	11329.8	74.9124	0.00661201	-7.2407	2.31946e-06	1.40246	down	--	--	--	--	--	--	--	--
neg_1844	2-Picolinic acid	112.971	32.5326	71.9484	48.8306	91.7677	115.935	6.53555e-10	4.34241	6.53555e-10	6.53555e-10	2.20301	0.596551	78.9975	1.19033	0.0150679	-6.05238	0.00248885	1.23576	down	Pyridines and derivatives	C10164	Metabolic pathways(ko01100);;Tryptophan metabolism(ko00380)	HMDB0002243	1018	98-98-6	Organoheterocyclic compounds	Pyridinecarboxylic acids and derivatives
neg_1846	Glucosamine	527.832	437.735	444.838	342.337	536.439	712.676	2.31357	6.54251	6.53555e-10	6.53555e-10	6.53555e-10	40.0761	500.309	8.15536	0.0163006	-5.93893	0.000183356	1.34555	down	Organooxygen compounds	--	--	HMDB0030091	441477	14257-69-3	Organic oxygen compounds	Carbohydrates and carbohydrate conjugates
neg_1848	Uridine	24159.8	21712.9	24965.8	18730.5	27157	34521.2	298.361	1136.72	527.592	345.645	465.164	1873.8	25207.9	774.547	0.0307264	-5.02438	9.18382e-05	1.3619	down	Pyrimidine nucleosides	C00299	Pyrimidine metabolism(ko00240);;Metabolic pathways(ko01100);;ABC transporters(ko02010)	HMDB0000296	6029	58-96-8	Nucleosides, nucleotides, and analogues	_
neg_1851	5'-Hydroxytenoxicam	579.818	446.02	604.639	501.989	368.308	820.581	6.53555e-10	19.9664	15.3974	28.8966	22.3347	13.389	553.559	16.664	0.0301034	-5.05393	0.00038503	1.32554	down	--	--	--	--	--	--	--	--
neg_1853	Oroselone	11757.7	10243.6	10963.8	8469.44	11152.8	18338.1	6.53555e-10	6.53555e-10	3.99379	6.53555e-10	7.34814	4.52788	11820.9	2.64497	0.000223754	-12.1258	0.00036134	1.32997	down	--	--	--	--	--	--	--	--
neg_1855	Eumelanins	8028.14	6630.24	6561.15	6696.06	5432.1	8176.28	6.53555e-10	6.53555e-10	6.53555e-10	6.03585	6.53555e-10	6.53555e-10	6920.66	1.00598	0.000145358	-12.7481	1.49719e-05	1.39178	down	--	--	--	--	--	--	--	--
neg_1868	Glutathione disulfide	1040.25	1143.11	858.399	517.089	1109.38	1145.31	6.53555e-10	6.53555e-10	6.53555e-10	6.53555e-10	6.53555e-10	6.53555e-10	968.924	6.53555e-10	6.74516e-13	-40.4312	0.000203058	1.34714	down	Carboxylic acids and derivatives	C00127	Metabolic pathways(ko01100);;Ferroptosis(ko04216);;Thyroid hormone synthesis(ko04918);;Glutathione metabolism(ko00480)	HMDB0011691	65359	15718-51-1	Organic acids and derivatives	Amino acids, peptides, and analogues
neg_1873	Hypoxanthine	8316	7796.6	7113.31	5765.85	7792.56	8507.27	5.40235	26.3063	60.1353	26.9201	19.726	68.145	7548.6	34.4392	0.00456233	-7.77601	8.61742e-06	1.39656	down	Imidazopyrimidines	C00262	Purine metabolism(ko00230);;Metabolic pathways(ko01100)	HMDB0000157	790	68-94-0	Organoheterocyclic compounds	Purines and purine derivatives
neg_1875	4-[4-(3-Hydroxyphenyl)-3-(4-methylphenyl)-6-oxo-1,4-dihydropyrrolo[3,4-d]pyrazol-5-yl]benzoic acid	3218.84	4661.94	1894.68	1126.06	5375.07	4464.61	6.53555e-10	6.53555e-10	6.53555e-10	6.53555e-10	6.53555e-10	15.1247	3456.87	2.52078	0.000729211	-10.4214	0.00395729	1.20303	down	--	--	--	--	--	--	--	--
neg_1879	Rubrofusarin 6-[glucosyl-(1->3)-glucosyl-(1->6)-glucoside]	80551.5	55158.8	12849.6	33914	16161.2	60643.1	6.53555e-10	6.53555e-10	6.53555e-10	6.53555e-10	6.53555e-10	101.855	43213	16.9759	0.000392842	-11.3138	0.01081	1.11254	down	--	--	--	--	--	--	--	--
neg_1886	L-Homocysteic acid	307.48	328.731	376.307	216.354	452.948	365.444	6.53555e-10	6.53555e-10	6.53555e-10	6.53555e-10	6.53555e-10	11.489	341.211	1.91483	0.00561187	-7.4773	0.000129447	1.35508	down	Carboxylic acids and derivatives	C16511	Neuroactive ligand-receptor interaction(ko04080)	HMDB0002205	177491	14857-77-3	Organic acids and derivatives	Amino acids, peptides, and analogues
neg_1899	Erythronic acid	6.53555e-10	2.97772	6.53555e-10	6.53555e-10	0.991929	6.53555e-10	3.24857	14.3632	23.5166	28.2665	28.8015	45.403	0.661608	23.9332	36.1743	5.17689	0.0103299	1.10462	up	Organooxygen compounds	--	--	HMDB0000613	2781043	13752-84-6	Organic oxygen compounds	Carbohydrates and carbohydrate conjugates
neg_1900	Ethiin	117.716	134.703	63.3639	42.5674	174.977	106.135	6.53555e-10	2.49277	6.53555e-10	6.53555e-10	6.53555e-10	19.1701	106.577	3.61047	0.0338767	-4.88356	0.00304848	1.21109	down	Carboxylic acids and derivatives	--	--	HMDB0037057	25202259	17795-08-3	Organic acids and derivatives	Amino acids, peptides, and analogues
neg_1902	Medicanine	25763.2	37746.7	15516.4	11544.9	32957.6	21723.6	3188.69	2493.97	2296.09	2249.96	2994.81	2857.91	24208.7	2680.24	0.110714	-3.17509	0.00330596	1.21505	down	--	--	--	--	--	--	--	--
neg_1905	Salicylanilide	308.526	412.83	213.369	143.631	354.238	289.367	37.1224	34.9328	38.9741	42.1863	31.7686	74.4738	286.993	43.243	0.150676	-2.73048	0.00143751	1.25847	down	--	--	--	--	--	--	--	--
neg_1911	(2S)-2-[[5-[2-[(6S)-2-Amino-4-oxo-1,6,7,8-tetrahydropyrimido[5,4-b][1,4]thiazin-6-yl]ethyl]thiophene-2-carbonyl]amino]pentanedioic acid	2475.88	2857.02	1487.78	1228.84	2359.81	1971.14	6.53555e-10	6.53555e-10	6.53555e-10	6.53555e-10	6.53555e-10	10.3415	2063.41	1.72358	0.000835305	-10.2254	0.000454025	1.32217	down	--	--	--	--	--	--	--	--
neg_1912	6-(alpha-D-glucosaminyl)-1-phosphatidyl-1D-myo-inositol	2102.43	4349.64	1244.56	618.877	3100.12	1386.82	6.53555e-10	6.53555e-10	6.53555e-10	6.53555e-10	6.53555e-10	8.89366	2133.74	1.48228	0.000694684	-10.4914	0.0127395	1.08891	down	--	--	--	--	--	--	--	--
neg_1914	8-Hydroxy-3-methoxy-1-methylanthraquinone-2-carboxylic acid	2413.11	3506.68	994.63	714.969	2641.28	1800.22	6.53555e-10	6.53555e-10	6.53555e-10	6.53555e-10	6.53555e-10	6.53555e-10	2011.81	6.53555e-10	3.24858e-13	-41.4853	0.00545286	1.17625	down	--	--	--	--	--	--	--	--
neg_1915	D-Xylono-1,5-lactone	3.43717	2.80426	6.53555e-10	6.53555e-10	6.53555e-10	2.87412	15.2078	4.61842	3.43728	17.8399	6.25852	10.3837	1.51926	9.62426	6.33483	2.66331	0.0185896	1.01732	up	Lactones	C02266	Pentose and glucuronate interconversions(ko00040);;Metabolic pathways(ko01100)	HMDB0011676	439692	_	Organoheterocyclic compounds	Delta valerolactones
neg_1916	Paramethadione	89.5865	79.2072	116.75	81.7404	100.012	91.1029	6.53555e-10	6.53555e-10	6.53555e-10	6.53555e-10	6.53555e-10	6.01205	93.0666	1.00201	0.0107666	-6.5373	1.00926e-05	1.38734	down	--	--	--	--	--	--	--	--
neg_1920	Peonidin 3-galactoside	1344.59	1328.72	1115.01	650.493	1233.21	1542.77	6.53555e-10	6.53555e-10	10.9494	5.58809	2.64978	87.9639	1202.46	17.8585	0.0148516	-6.07324	0.000194961	1.34442	down	--	--	--	--	--	--	--	--
neg_1943	Flunitrazepam	9.85255	21.1347	31.4066	2.88675	26.3705	20.8925	215.673	198.523	190.82	155.727	221.107	182.701	18.7573	194.092	10.3476	3.37122	8.4003e-07	1.39055	up	--	--	--	--	--	--	--	--
neg_1947	2-Hydroxyfluorene	6.53555e-10	6.53555e-10	7.28723	6.53555e-10	6.00418	6.53555e-10	3.49082	132.597	45.588	74.487	98.8573	201.452	2.21523	92.7452	41.867	5.38774	0.0238546	1.00443	up	--	--	--	--	--	--	--	--
neg_1953	Phlorin	2701.37	695.851	3425.75	1766.9	3722.31	2942.2	10.9299	24.7112	15.3532	48.0141	13.0129	78.3924	2542.4	31.7356	0.0124826	-6.32394	0.00282188	1.22319	down	--	--	--	--	--	--	--	--
neg_1960	Nicotinic acid adenine dinucleotide	825.635	522.649	982.373	585.636	836.734	1175.83	11.6427	6.53555e-10	6.53555e-10	18.8435	6.53555e-10	26.7681	821.476	9.5424	0.0116162	-6.42772	0.000440689	1.32007	down	5')-dinucleotides	C00857	Metabolic pathways(ko01100);;Nicotinate and nicotinamide metabolism(ko00760)	HMDB0001179	165491	6450-77-7	Nucleosides, nucleotides, and analogues	_
neg_1968	Arbutin	80023.7	13979.9	106330	52117.4	107430	80208.2	217.628	857.101	591.949	448.204	499.052	1612.25	73348.3	704.365	0.00960301	-6.7023	0.00407963	1.19511	down	Organooxygen compounds	C06186	Glycolysis / Gluconeogenesis(ko00010)	HMDB0029943	346	497-76-7	Organic oxygen compounds	Carbohydrates and carbohydrate conjugates
neg_1969	4-Methylumbelliferone glucuronide	1334.4	877.061	1571.75	920.494	1308.21	1297.09	59.1088	243.314	484.653	180.033	202.733	644.189	1218.17	302.338	0.248191	-2.01048	8.27652e-05	1.27148	down	Coumarins and derivatives	--	--	HMDB0240464	91553	_	Phenylpropanoids and polyketides	Coumarin glycosides
neg_1996	Asparagine glutamate	203.726	207.367	209.095	120.597	169.061	207.463	5.59903	10.64	20.0317	2.05311	5.59434	31.1854	186.218	12.5173	0.0672183	-3.895	2.83232e-05	1.36413	down	--	--	--	--	--	--	--	--
neg_1997	Glucolepidiin	183.959	149.844	114.022	109.422	83.8382	125.605	33.6883	62.7765	39.4804	64.5598	34.2511	41.3478	127.782	46.0173	0.360125	-1.47343	0.00134996	1.22053	down	--	--	--	--	--	--	--	--
neg_2001	thio-m-Toluthioamide	411.695	292.255	440.474	292.114	509.519	421.855	54.3621	52.3286	49.1125	38.3873	79.8566	91.8395	394.652	60.9811	0.154519	-2.69415	0.00014331	1.33887	down	--	--	--	--	--	--	--	--
neg_2004	hydroxydeoxyguanosine	5796.49	4310.49	4895.43	4278.79	2362.48	5224.22	755.587	1158.26	886.636	1038.93	788.346	846.459	4477.98	912.371	0.203746	-2.29516	0.000647502	1.30061	down	--	--	--	--	--	--	--	--
neg_2016	Inosine	212233	204074	204293	160081	201680	221611	2273.34	3073.73	3776.45	3008.02	2911.93	3784.53	200662	3138	0.0156382	-5.99878	2.96106e-06	1.40288	down	Purine nucleosides	C00294	Metabolic pathways(ko01100);;Purine metabolism(ko00230);;ABC transporters(ko02010)	HMDB0000195	6021	58-63-9	Nucleosides, nucleotides, and analogues	_
neg_2020	4'-Methylepicatechin 3'-sulfate	334.284	358.422	315.305	255.337	258.314	296.756	28.0688	69.7566	84.6882	78.5581	71.3603	166.85	303.07	83.2137	0.27457	-1.86476	5.62636e-06	1.33177	down	--	--	--	--	--	--	--	--
neg_2021	Salviaflaside methyl ester	73504.2	71820.8	69405.4	56149.1	71532.3	82462.2	337.564	401.784	34.6797	7.39149	7.48102	231.625	70812.3	170.088	0.00240195	-8.70158	5.26393e-06	1.39981	down	--	--	--	--	--	--	--	--
neg_2023	Nilotinib	5764.5	3938.47	4476.67	3668.06	2227.02	5723.97	6.53555e-10	6.53555e-10	1.82458	7.64978	6.53555e-10	21.552	4299.78	5.17106	0.00120263	-9.69959	0.000545755	1.31442	down	--	--	--	--	--	--	--	--
neg_2024	Delamanid	820.943	54.2276	1796.9	358.273	1248.7	1176.65	6.53555e-10	51.2138	12.9107	60.6198	32.7286	57.9802	909.281	35.9088	0.0394915	-4.66232	0.0198903	1.02781	down	--	--	--	--	--	--	--	--
neg_2034	Carbohydrazide	7094.68	6435.14	7202.19	5262.95	6827.6	7409.78	213.699	285.408	252.854	254.782	265.834	309.594	6705.39	263.695	0.0393258	-4.66838	5.40649e-06	1.39882	down	--	--	--	--	--	--	--	--
neg_2036	Dihydrotriazole	350.245	323.746	314.98	263.031	306.026	361.072	6.53555e-10	6.53555e-10	6.53555e-10	6.53555e-10	6.53555e-10	6.53555e-10	319.85	6.53555e-10	2.04332e-12	-38.8322	3.24797e-06	1.40283	down	--	--	--	--	--	--	--	--
neg_2044	Aurantricholide B	294.631	310.193	264.313	225.258	309.599	299.115	6.53555e-10	6.53555e-10	6.53555e-10	6.53555e-10	6.53555e-10	9.86738	283.851	1.64456	0.00579375	-7.43129	3.77416e-06	1.40021	down	--	--	--	--	--	--	--	--
neg_2073	Gluten exorphin B4	483.516	584.819	864.519	226.322	1462.06	305.765	6.53555e-10	6.53555e-10	6.53555e-10	6.53555e-10	6.53555e-10	6.53555e-10	654.5	6.53555e-10	9.98556e-13	-39.8652	0.0168616	1.05061	down	--	--	--	--	--	--	--	--
neg_2080	13-(3,4-dimethyl-5-propylfuran-2-yl)tridecanoyl-CoA	6.53555e-10	6.53555e-10	6.53555e-10	6.53555e-10	6.53555e-10	6.53555e-10	13.5514	316.988	321.595	229.773	261.119	427.267	6.53555e-10	261.715	4.00449e+11	38.5428	0.00578318	1.16348	up	--	--	--	--	--	--	--	--
neg_2084	1-beta-D-Arabinofuranosyl-5-fluorocytosine	6.53555e-10	6.53555e-10	6.53555e-10	6.53555e-10	6.53555e-10	0.00512329	159.787	232.939	277.26	275.229	290.872	344.318	0.000853883	263.401	308474	18.2348	0.000142562	1.35225	up	--	--	--	--	--	--	--	--
neg_2085	Methyl salicylate O-[rhamnosyl-(1->6)-glucoside]	917.576	1283	1104.13	1218.06	2070.69	1371.96	6.53555e-10	6.53555e-10	6.53555e-10	6.53555e-10	6.53555e-10	6.53555e-10	1327.57	6.53555e-10	4.92294e-13	-40.8855	0.000438766	1.32122	down	--	--	--	--	--	--	--	--
neg_2103	Tromethamine	496.246	526.599	1057.42	358.746	537.213	736.538	2.5999	8.49223	23.1453	6.53239	12.5191	40.4478	618.794	15.6228	0.0252472	-5.30773	0.00183029	1.24747	down	Organonitrogen compounds	--	--	HMDB0240288	6503	77-86-1	Organic nitrogen compounds	Amines
neg_2109	Hispolon	123.519	114.176	165.808	80.0875	140.046	187.722	6.53555e-10	6.86477	17.5995	3.4892	2.61268	54.3109	135.226	14.1462	0.104611	-3.25689	0.000164104	1.28314	down	--	--	--	--	--	--	--	--
neg_2128	Carboxy methyl lysine	770.068	538.759	623.338	464.449	582.167	784.521	68.8468	51.6102	91.1927	94.0498	92.1036	115.172	627.217	85.4958	0.13631	-2.87504	0.000108347	1.35464	down	--	--	--	--	--	--	--	--
neg_2147	2'-C-Methylguanosine	298.201	317.864	374.961	405.727	280.81	491.157	6.53555e-10	5.06593	6.53555e-10	6.53555e-10	6.53555e-10	12.6136	361.453	2.94659	0.00815207	-6.93862	9.98005e-05	1.36126	down	--	--	--	--	--	--	--	--
neg_2149	Methylpyrogallol sulfate 3	2992.32	3164.54	1652.73	1067.23	3316.78	2893.12	41.4209	93.8185	72.0418	56.0054	128.252	245.821	2514.45	106.227	0.0422464	-4.56503	0.00135466	1.27128	down	--	--	--	--	--	--	--	--
neg_2155	Monoiodothyronine	2741.07	1958.82	2517.25	1249.65	5737.66	3762.38	61.0947	110.812	109.809	118.031	92.7423	343.11	2994.47	139.267	0.0465079	-4.42638	0.00682383	1.15222	down	--	--	--	--	--	--	--	--
neg_2165	Biochanin a 7-sulfate	1181.51	920.384	1106.89	525.444	2930.75	1757.98	98.8815	181.176	134.297	109.257	151.303	352.74	1403.83	171.276	0.122006	-3.03497	0.0159668	1.05721	down	--	--	--	--	--	--	--	--
neg_2181	Edoxudine	5.28347	27.1432	12.7517	6.53555e-10	95.9349	63.4028	989.93	968.62	969.627	878.841	748.17	1097.03	34.086	942.036	27.637	4.78853	1.83509e-06	1.39628	up	--	--	--	--	--	--	--	--
neg_2192	Physcion 8-gentiobioside	6.53555e-10	6.53555e-10	6.53555e-10	6.53555e-10	6.53555e-10	6.53555e-10	401.604	347.519	136.113	316.989	479.922	219.431	6.53555e-10	316.93	4.84932e+11	38.819	0.00152468	1.26149	up	--	--	--	--	--	--	--	--
neg_2193	Indoxam	6.53555e-10	6.53555e-10	6.53555e-10	6.53555e-10	6.53555e-10	6.53555e-10	253.983	264.513	59.1947	211.236	292.97	137.584	6.53555e-10	203.247	3.10987e+11	38.1781	0.00250633	1.23062	up	--	--	--	--	--	--	--	--
neg_2203	Auriculin	6.53555e-10	6.53555e-10	6.53555e-10	6.53555e-10	6.53555e-10	6.53555e-10	156.376	53.6504	158.927	113.01	198.631	51.3326	6.53555e-10	121.988	1.86653e+11	37.4416	0.00425693	1.19101	up	--	--	--	--	--	--	--	--
neg_2211	Dephospho-CoA	957.088	475.721	972.845	351.082	522.589	1566.87	7.07423	14.7155	56.0868	11.5419	31.1319	113.061	807.699	38.9352	0.0482051	-4.37467	0.0086922	1.12716	down	Purine nucleotides	C00882	Pantothenate and CoA biosynthesis(ko00770);;Metabolic pathways(ko01100)	HMDB0001373	444485	3633-59-8	Nucleosides, nucleotides, and analogues	Purine ribonucleotides
neg_2219	2-Hydroxy-1,4-benzoxazin-3-one glucuronide	66.0109	142.429	4.29343	8.34851	32.386	133.05	763.602	631.521	1072.05	2372.48	344.949	1011.18	64.4196	1032.63	16.0297	4.00268	0.0201132	1.02978	up	Organooxygen compounds	--	--	HMDB0240378	_	_	Organic oxygen compounds	Carbohydrates and carbohydrate conjugates
neg_2229	2-Amino-3-sulfanylpropanal	6.53555e-10	6.53555e-10	0.132881	6.53555e-10	0.16907	6.53555e-10	92.0096	107.837	124.638	43.1917	95.4245	144.335	0.0503252	101.239	2011.7	10.9742	0.000808584	1.29689	up	--	--	--	--	--	--	--	--
neg_2232	N5-(3,4-Dioxo-1,5-cyclohexadien-1-yl)-L-glutamine	6.53555e-10	6.53555e-10	6.53555e-10	6.53555e-10	6.53555e-10	6.53555e-10	54.4981	47.3927	42.1908	36.6931	33.3956	48.0794	6.53555e-10	43.7083	6.68778e+10	35.9608	3.76538e-05	1.38254	up	--	--	--	--	--	--	--	--
neg_2250	3-Methoxy-4-hydroxyphenylglycolaldehyde	6.94607	23.3493	2.88494	0.421753	0.256704	9.30897	7134.69	7668.99	10114.1	2753.9	4329.92	7139.52	7.19462	6523.52	906.722	9.82452	0.0016856	1.26015	up	Phenols	C05583	Tyrosine metabolism(ko00350);;Metabolic pathways(ko01100)	HMDB0004061	440729	17592-23-3	Benzenoids	Methoxyphenols
neg_2259	2,4(1H,3H)-Pyrimidinedione, 1-(2,3-dihydro-2-furanyl)-5-fluoro-	6.53555e-10	6.53555e-10	6.53555e-10	6.53555e-10	6.53555e-10	4.97678	164.692	175.524	123.037	158.209	170.561	188.928	0.829463	163.492	197.106	7.62283	9.15681e-06	1.39382	up	--	--	--	--	--	--	--	--
neg_2266	Petunidin 3-gentiobioside	122.49	84.5007	129.691	55.7945	226.714	150.254	32.9641	32.6822	5.00772	47.0684	32.1442	58.7701	128.241	34.7728	0.271152	-1.88283	0.0101467	1.07799	down	--	--	--	--	--	--	--	--
neg_2291	17-Octadecynoic acid	55.7817	10.8954	51.9193	34.8348	71.8382	43.9963	2.48743	20.821	25.1209	12.1345	14.4271	14.084	44.8776	14.8458	0.330806	-1.59594	0.0146172	1.02759	down	--	--	--	--	--	--	--	--
neg_2302	Mangalkanyl glucoside	54.9123	50.8473	7.09557	25.6985	21.0769	43.1875	150.055	115.239	91.6645	70.4547	61.6453	81.9757	33.803	95.1724	2.8155	1.49339	0.00403088	1.11227	up	--	--	--	--	--	--	--	--
neg_2322	Cholylproline	6.53555e-10	6.53555e-10	3.58621	6.53555e-10	2.11158	6.53555e-10	2239.33	2823.52	4242.26	2901.58	4392.61	5088.13	0.949631	3614.57	3806.29	11.8942	0.00050718	1.31338	up	--	--	--	--	--	--	--	--
neg_2341	DG(10:0/PGF2alpha/0:0)	19.6418	40.0089	28.6322	25.9873	30.8875	22.7707	538.625	449.162	376.221	663.508	409.471	556.373	27.9881	498.893	17.8252	4.15585	0.000115414	1.36044	up	--	--	--	--	--	--	--	--
neg_2349	N-(3-(Dimethylamino)propyl)acrylamide	1357.53	1353.75	1230.95	983.41	1168.74	1298.83	10971.3	8947.33	7047.78	4954.78	4894.45	7115.1	1232.2	7321.79	5.94204	2.57096	0.00140217	1.27217	up	--	--	--	--	--	--	--	--
neg_2359	Piperazin-1-yl(piperidin-3-yl)methanone	6.53555e-10	6.53555e-10	6.53555e-10	0.900312	2.21948	0.175427	325.998	306.63	208.035	402.329	221.915	315.399	0.549203	296.718	540.269	9.07753	0.00016461	1.35313	up	--	--	--	--	--	--	--	--
neg_2365	DG(10:0/18:1(12Z)-2OH(9,10)/0:0)	9.01055	400.881	25.2166	49.9016	93.8266	334.722	2297.3	1961.93	1137.45	2916.51	1716.07	1788.85	152.26	1969.68	12.9364	3.69336	0.000437165	1.29594	up	--	--	--	--	--	--	--	--
neg_2371	Buformin	110.9	80.5868	45.3137	62.5768	58.2872	78.785	2125.64	996.819	1207.99	1047.73	2965.65	703.491	72.7417	1507.89	20.7294	4.3736	0.00954971	1.11472	up	--	--	--	--	--	--	--	--
neg_2373	25-Hydroxyvitamin D2	16.0565	20.2461	8.57194	6.53555e-10	18.7601	22.5965	18492.9	8564.93	10807.1	6531.93	22697.4	5442.05	14.3719	12089.4	841.184	9.71628	0.00812606	1.13283	up	Steroids and steroid derivatives	--	--	HMDB0001438	22833566	21343-40-8	Lipids and lipid-like molecules	Vitamin D and derivatives
neg_2383	Deoxycholylglutamic acid	9.98128	6.53555e-10	6.53555e-10	6.53555e-10	6.53555e-10	6.53555e-10	19.8417	6.53555e-10	9.17439	31.1717	33.6182	24.8534	1.66355	19.7766	11.8882	3.57146	0.0176795	1.01156	up	--	--	--	--	--	--	--	--
neg_2404	3-Hydroxy-1-phenyl-1-hexadecanone	38.9326	66.3314	30.1686	18.3398	20.5392	30.2372	1438.89	1599.25	762.312	1628.82	860.095	1795.96	34.0915	1347.55	39.5276	5.30479	0.000679327	1.30647	up	--	--	--	--	--	--	--	--
neg_2406	3-Hydroxydecanedioylcarnitine	6.53555e-10	5.85588	6.53555e-10	3.88405	4.15861	6.53555e-10	191.708	245.638	198.622	261.704	152.15	555.619	2.31642	267.573	115.511	6.85189	0.00679082	1.1564	up	--	--	--	--	--	--	--	--
neg_2407	Dehydropipernonaline	6.53555e-10	6.53555e-10	6.53555e-10	2.65863	2.74722	6.53555e-10	219.222	305.907	177.035	301.313	135.344	248.402	0.900975	231.204	256.615	8.00346	0.00041169	1.3249	up	Benzodioxoles	--	--	HMDB0040811	6439947	107584-38-3	Organoheterocyclic compounds	_
neg_2446	Chenodeoxycholylcitrulline	12.8534	9.95791	6.53555e-10	6.51666	4.65187	7.49001	293.793	269.293	297.78	275.42	227.563	123.253	6.91164	247.85	35.8598	5.1643	0.000280681	1.33406	up	--	--	--	--	--	--	--	--
neg_2447	cis-Goniothalamicin	3.31349	4.29339	6.53555e-10	6.53555e-10	17.9783	6.53555e-10	140.353	82.4174	108.039	266.443	82.413	154.573	4.2642	139.04	32.6063	5.02708	0.00481774	1.18206	up	--	--	--	--	--	--	--	--
neg_2474	4-Hydroxyantipyrine	92.4482	101.656	118.938	66.399	70.8605	95.298	62.2087	55.2084	53.8326	71.6742	24.3798	30.3505	90.9333	49.609	0.545554	-0.874205	0.0037594	1.07726	down	--	--	--	--	--	--	--	--
neg_2478	Sorbitan oleate	190.2	232.38	287.859	217.604	460.256	173.489	2327.16	1628.57	1038.96	3626.06	1800.57	1173.96	260.298	1932.55	7.42436	2.89227	0.00738868	1.14053	up	--	--	--	--	--	--	--	--
neg_2485	Timegadine	277.773	248.71	336.883	251.267	420.592	273.472	282.927	235.152	122.914	164.401	110.038	120.333	301.45	172.627	0.572658	-0.804255	0.00888629	1.00667	down	--	--	--	--	--	--	--	--
neg_2500	Dehydroxypaxilline	5.75768	30.8299	7.18748	5.80174	29.5401	6.53555e-10	240.628	231.26	266.706	93.5434	228.456	168.718	13.1861	204.885	15.5379	3.95772	0.000537694	1.29739	up	--	--	--	--	--	--	--	--
neg_2518	Escitalopram	6.53555e-10	6.53555e-10	6.53555e-10	6.53555e-10	6.53555e-10	6.53555e-10	238.119	369.857	514.241	279.504	503.765	263.676	6.53555e-10	361.527	5.5317e+11	39.0089	0.000793222	1.29144	up	Benzene and substituted derivatives	C07572	Drug metabolism - cytochrome P450(ko00982)	HMDB0005038	2771	59729-33-8	Benzenoids	Phenylbutylamines
neg_2529	Flupenthixol	6.53555e-10	6.53555e-10	6.53555e-10	6.53555e-10	6.53555e-10	6.53555e-10	38.3655	22.7558	24.0586	76.0549	26.943	52.5372	6.53555e-10	40.1192	6.13861e+10	35.8372	0.00531558	1.17802	up	--	--	--	--	--	--	--	--
neg_2539	Triethylene glycol monohexyl ether	6.53555e-10	6.53555e-10	6.53555e-10	6.53555e-10	6.53555e-10	6.53555e-10	74.4773	57.1235	14.5747	58.7334	106.147	50.5391	6.53555e-10	60.2659	9.22125e+10	36.4242	0.00439815	1.18806	up	--	--	--	--	--	--	--	--
neg_2550	Seocalcitol	1.77908	6.53555e-10	6.53555e-10	6.53555e-10	6.53555e-10	6.53555e-10	652.331	418.13	472.784	601.963	718.197	387.297	0.296513	541.784	1827.18	10.8354	0.000184808	1.34668	up	--	--	--	--	--	--	--	--
neg_2559	Polidocanol	6.53555e-10	6.53555e-10	6.53555e-10	6.53555e-10	6.53555e-10	6.53555e-10	193.679	224.887	101.266	213.666	187.213	268.178	6.53555e-10	198.148	3.03185e+11	38.1414	0.000323152	1.33261	up	--	--	--	--	--	--	--	--
neg_2561	Ramiprilat	6.53555e-10	6.53555e-10	6.53555e-10	6.53555e-10	6.53555e-10	6.53555e-10	230.861	210.713	208.498	56.3353	167.841	368.139	6.53555e-10	207.065	3.16828e+11	38.2049	0.00399164	1.20257	up	--	--	--	--	--	--	--	--
neg_2572	Dihydroetorphine	6.53555e-10	6.53555e-10	6.53555e-10	6.53555e-10	6.53555e-10	6.53555e-10	44.764	25.4204	60.6823	30.0853	32.484	64.6099	6.53555e-10	43.0076	6.58057e+10	35.9375	0.00141402	1.2716	up	--	--	--	--	--	--	--	--
neg_2586	Tetracosatetraenoic acid (24:4n-6)	2.93169	3.723	6.53555e-10	6.53555e-10	8.31559	6.53555e-10	650.059	379.578	470.521	531.323	444.601	545.692	2.49505	503.629	201.852	7.65715	4.57289e-05	1.37948	up	--	--	--	--	--	--	--	--
neg_2588	alpha-Cyperol	6.53555e-10	6.53555e-10	6.53555e-10	6.53555e-10	6.53555e-10	6.53555e-10	524.209	500.642	247.963	6.53555e-10	911.322	553.761	6.53555e-10	456.316	6.98207e+11	39.3449	0.015101	1.06368	up	--	--	--	--	--	--	--	--
neg_2594	[(2S,3As,7aS)-Octahydro-1-[[(1R,2R)-2-phenylcyclopropyl]carbonyl]-1H-indol-2-yl]-3-thiazolidinyl--methanone	559.381	691.373	605.734	540.94	580.364	544.726	4058.11	3786.12	2472.31	3032.27	2729.37	3432.64	587.086	3251.8	5.53888	2.4696	0.000119577	1.35937	up	--	--	--	--	--	--	--	--
neg_2600	Hydromorphone-3-glucoside	29.2393	61.6913	47.3523	58.3514	38.6867	47.8461	266.193	263.298	171.57	301.157	182.593	176.067	47.1945	226.813	4.80592	2.26481	0.000420075	1.30933	up	--	--	--	--	--	--	--	--
neg_2619	Oleyl acetate	6.53555e-10	6.53555e-10	6.53555e-10	6.53555e-10	6.53555e-10	6.53555e-10	2075.87	1546.92	1605.36	2641.23	1188.34	1347.47	6.53555e-10	1734.2	2.65349e+12	41.271	0.000516908	1.31737	up	--	--	--	--	--	--	--	--
neg_2625	N-Propylamphetamine	6.53555e-10	6.53555e-10	6.53555e-10	6.53555e-10	6.53555e-10	6.53555e-10	274.508	94.5191	236.376	502.95	316.131	241.852	6.53555e-10	277.723	4.24942e+11	38.6285	0.0037529	1.20342	up	--	--	--	--	--	--	--	--
neg_2661	MG(5-iso PGF2VI/0:0/0:0)	6.53555e-10	12.3187	6.53555e-10	4.00117	19.5541	2.67065	3437.16	2610.04	1637.79	1936.91	1316.53	3265.17	6.4241	2367.27	368.497	8.52551	0.00119456	1.28335	up	--	--	--	--	--	--	--	--
neg_2688	15S-HETE-d8	0.457697	0.120395	1.78169	0.779258	0.246876	0.411606	2296.29	1619.18	1876.2	2577.04	1672.52	1911.31	0.63292	1992.09	3147.46	11.62	4.66752e-05	1.37826	up	Fatty Acyls	C04742	Inflammatory mediator regulation of TRP channels(ko04750)	HMDB0003876	5280724	54845-95-3	Lipids and lipid-like molecules	Eicosanoids
neg_2690	Pactimibe	6.53555e-10	4.96561	2.88024	3.08615	29.2912	6.53555e-10	844.208	558.94	598.318	758.188	550.013	581.848	6.70386	648.586	96.7482	6.59616	4.65151e-05	1.3772	up	--	--	--	--	--	--	--	--
neg_2695	N-Palmitoyl tyrosine	6.53555e-10	6.53555e-10	6.53555e-10	6.53555e-10	6.53555e-10	6.53555e-10	786.613	465.681	467.137	752.505	371.932	644.558	6.53555e-10	581.404	8.89603e+11	39.6944	0.000404705	1.32893	up	--	--	--	--	--	--	--	--
neg_2712	(2S,3R)-3-(4-Hydroxyphenyl)-2-(4-{[(2S)-2-pyrrolidin-1-ylpropyl]oxy}phenyl)-2,3-dihydro-1,4-benzoxathiin-6-OL	18.9063	35.7542	6.53555e-10	20.7976	3.70986	26.4856	142.947	108.936	102.408	140.917	110.84	104.192	17.6089	118.373	6.72234	2.74896	1.674e-06	1.35858	up	--	--	--	--	--	--	--	--
neg_2728	Lanabecestat	6.53555e-10	6.53555e-10	6.53555e-10	6.53555e-10	6.53555e-10	6.53555e-10	1731.61	1404.53	1110.85	1255.84	1681.8	1446.52	6.53555e-10	1438.53	2.20108e+12	41.0013	2.62716e-05	1.38453	up	--	--	--	--	--	--	--	--
neg_2732	Sarsasapogenin	0.902821	6.53555e-10	14.9481	6.53555e-10	3.19372	2.66988	191.53	172.909	182.586	266.648	221.545	177.992	3.61909	202.202	55.8708	5.80402	2.96858e-05	1.37695	up	Prenol lipids	--	--	HMDB0030048	91439	126-18-1	Lipids and lipid-like molecules	Triterpenoids
neg_2739	N-Arachidonoyl Histidine	6.53555e-10	6.53555e-10	6.53555e-10	6.53555e-10	6.53555e-10	6.53555e-10	63.4423	22.6718	57.2367	67.2614	73.3278	78.8423	6.53555e-10	60.4637	9.25152e+10	36.429	0.000704309	1.3032	up	--	--	--	--	--	--	--	--
neg_2740	Ascorbyl palmitate	78.5369	10.657	6.41444	5.06133	5.07811	16.8434	372.673	282.579	373.342	327.91	254.529	341.844	20.4319	325.48	15.93	3.99367	8.20516e-07	1.37914	up	--	--	--	--	--	--	--	--
neg_2750	Tuberoside	6.53555e-10	6.53555e-10	6.53555e-10	6.53555e-10	6.53555e-10	6.53555e-10	286.22	190.869	113.347	80.6145	237.287	89.2732	6.53555e-10	166.268	2.54406e+11	37.8883	0.00491421	1.18215	up	--	--	--	--	--	--	--	--
neg_2751	3-Epipapyriferic acid	6.53555e-10	6.53555e-10	6.53555e-10	6.53555e-10	6.53555e-10	6.53555e-10	438.401	399.462	251.118	325.656	995.662	339.98	6.53555e-10	458.38	7.01364e+11	39.3514	0.00896598	1.1189	up	--	--	--	--	--	--	--	--
neg_2755	Gitoxigenin	96.2439	106.949	94.9287	105.864	72.3827	96.9331	2526.82	1670.38	2326.23	2730.84	2047.33	2042.75	95.5502	2224.06	23.2763	4.54079	3.73883e-05	1.38077	up	--	--	--	--	--	--	--	--
neg_2762	Colupox a	16.5374	39.0104	30.5658	27.1818	85.5818	11.0311	9656.41	8503.15	6252.34	6446.65	10471.4	6526.46	34.9847	7976.06	227.987	7.83281	0.000127136	1.3558	up	--	--	--	--	--	--	--	--
neg_2767	Heptaethylene glycol monododecyl ether	6.53555e-10	6.53555e-10	6.53555e-10	6.53555e-10	6.53555e-10	6.53555e-10	228.24	263.934	127.158	186.165	251.557	100.465	6.53555e-10	192.92	2.95185e+11	38.1028	0.000903874	1.28824	up	--	--	--	--	--	--	--	--
neg_2779	Eburicoic acid	6.53555e-10	6.53555e-10	6.53555e-10	6.53555e-10	6.53555e-10	6.53555e-10	469.349	523.775	260.357	314.572	465.411	275.735	6.53555e-10	384.866	5.88882e+11	39.0992	0.000426356	1.3207	up	--	--	--	--	--	--	--	--
neg_2782	trans-16-Octadecenoic acid	6.53555e-10	6.53555e-10	6.53555e-10	6.53555e-10	6.53555e-10	6.53555e-10	151.423	57.1381	119.068	30.5824	135.666	85.6837	6.53555e-10	96.5935	1.47797e+11	37.1048	0.00400705	1.19982	up	--	--	--	--	--	--	--	--
neg_2783	9(S)-HODE-d4	6.53555e-10	6.53555e-10	6.53555e-10	6.53555e-10	6.53555e-10	6.53555e-10	648.43	262.42	545.725	220.038	501.043	454.839	6.53555e-10	438.749	6.71328e+11	39.2882	0.00132521	1.27432	up	--	--	--	--	--	--	--	--
neg_2785	6,8-Tricosanedione	18.0832	39.1551	16.7271	16.3545	28.5872	20.8464	8840.81	3987.1	7558.11	3889.88	7076.69	5986.85	23.2922	6223.24	267.181	8.06167	0.00061889	1.30989	up	--	--	--	--	--	--	--	--
neg_2789	Lucidenic acid H	6.53555e-10	6.53555e-10	6.53555e-10	6.53555e-10	6.53555e-10	6.53555e-10	10009.9	2475.45	6145.76	2784.48	3913.08	4281.48	6.53555e-10	4935.03	7.55106e+12	42.7798	0.00765617	1.14835	up	--	--	--	--	--	--	--	--
neg_2790	1-Stearoylglycerophosphoglycerol	6.53555e-10	6.53555e-10	6.53555e-10	6.53555e-10	6.53555e-10	6.53555e-10	3189.71	1760.03	1590.1	56.7235	2083.17	1297.44	6.53555e-10	1662.86	2.54433e+12	41.2104	0.010527	1.11153	up	--	--	--	--	--	--	--	--
neg_2801	DG(10:0/22:6(4Z,8Z,10Z,13Z,16Z,19Z)-OH(7)/0:0)	6.53555e-10	6.53555e-10	6.53555e-10	6.53555e-10	6.53555e-10	6.53555e-10	5989.22	5345.47	4217.73	4945.92	12956	5351.56	6.53555e-10	6467.65	9.89612e+12	43.17	0.00446428	1.18381	up	--	--	--	--	--	--	--	--
neg_2802	Lansioside B	6.53555e-10	6.53555e-10	6.53555e-10	6.53555e-10	6.53555e-10	6.53555e-10	911.341	849.281	622.07	756.719	1852.41	856.737	6.53555e-10	974.76	1.49147e+12	40.4399	0.00293157	1.21656	up	--	--	--	--	--	--	--	--
neg_2816	N-Eicosapentaenoyl Tryptophan	6.53555e-10	6.53555e-10	6.53555e-10	6.53555e-10	6.53555e-10	6.53555e-10	430.562	167.923	871.627	451.09	196.364	818.437	6.53555e-10	489.334	7.48727e+11	39.4456	0.0103027	1.11562	up	--	--	--	--	--	--	--	--
neg_2821	Robustocin	11.3445	11.9514	7.68618	6.92035	10.7489	12.3286	197.987	397.569	704.182	621.208	852.879	1093.95	10.1633	644.629	63.4269	5.98702	0.00460531	1.18381	up	--	--	--	--	--	--	--	--
neg_2828	Etamiphylline	6.53555e-10	2.35022	6.53555e-10	6.53555e-10	3.41965	1.15507	202.259	162.734	105.956	89.7882	192.368	115.923	1.15416	144.838	125.493	6.97146	0.000696929	1.30205	up	--	--	--	--	--	--	--	--
neg_2832	DG(8:0/18:1(12Z)-2OH(9,10)/0:0)	6.53555e-10	6.53555e-10	6.53555e-10	6.53555e-10	6.53555e-10	1.66979	26094.5	24678.9	11700.4	10665.9	33779.3	13183.6	0.278299	20017.1	71926.7	16.1342	0.00358339	1.20395	up	--	--	--	--	--	--	--	--
neg_2839	Polyoxyethylene 40 monostearate	6.53555e-10	0.629337	0.0131727	6.53555e-10	6.53555e-10	0.84637	725.099	247.558	563.917	406.123	493.213	435.124	0.248147	478.506	1928.32	10.9131	0.000755424	1.30261	up	--	--	--	--	--	--	--	--
neg_2841	N-Nitrosotomatidine	212.876	252.007	288.741	119.808	238.274	311.972	934.105	777.976	987.441	889.782	809.969	755.554	237.28	859.138	3.62078	1.8563	2.69705e-07	1.37837	up	Steroids and steroid derivatives	--	--	HMDB0034102	_	4847-05-6	Lipids and lipid-like molecules	Steroidal alkaloids
neg_2844	DG(2:0/22:6(5Z,8E,10Z,13Z,15E,19Z)-2OH(7S, 17S)/0:0)	6.53555e-10	6.53555e-10	6.53555e-10	6.53555e-10	6.53555e-10	6.53555e-10	2199.61	765.175	2541.02	2106.82	1544.19	2214.48	6.53555e-10	1895.22	2.89986e+12	41.3991	0.000785512	1.30081	up	--	--	--	--	--	--	--	--
neg_2846	DG(8:0/18:1(12Z)-O(9S,10R)/0:0)	6.53555e-10	6.53555e-10	6.53555e-10	6.53555e-10	6.53555e-10	6.53555e-10	3877.18	3836.43	3207.12	4177.4	6513.89	3323.06	6.53555e-10	4155.85	6.35884e+12	42.5319	0.000390723	1.32081	up	--	--	--	--	--	--	--	--
neg_2848	Isofucosterol glucoside	2.60568	4.33601	6.70683	1.49493	5.63528	2.54517	357.578	366.276	314.546	425.193	592.605	398.596	3.88732	409.132	105.248	6.71765	0.000155775	1.34869	up	--	--	--	--	--	--	--	--
neg_2853	MG(PGF2alpha/0:0/0:0)	6.53555e-10	6.53555e-10	6.53555e-10	6.53555e-10	0.304269	1.50444	601.774	349.271	622.85	359.432	560.132	298.903	0.301452	465.394	1543.84	10.5923	0.000532461	1.31349	up	--	--	--	--	--	--	--	--
neg_2857	Murisolin	6.53555e-10	6.53555e-10	6.53555e-10	6.53555e-10	6.53555e-10	6.53555e-10	106.251	63.3865	285.385	334.671	94.9952	308.883	6.53555e-10	198.928	3.04379e+11	38.1471	0.0107565	1.1085	up	--	--	--	--	--	--	--	--
neg_2859	3beta-Acetoxy-19alpha-hydroxy-12-ursene	6.53555e-10	6.53555e-10	6.53555e-10	6.53555e-10	6.53555e-10	6.53555e-10	769.415	1087.05	564.032	560.499	1190.78	368.148	6.53555e-10	756.653	1.15775e+12	40.0745	0.00227763	1.23394	up	--	--	--	--	--	--	--	--
neg_2889	Antibiotic X 14889C	6.53555e-10	6.53555e-10	6.53555e-10	6.53555e-10	6.53555e-10	6.53555e-10	85.6319	46.6734	25.8224	28.936	86.4297	41.876	6.53555e-10	52.5616	8.04241e+10	36.2269	0.00507317	1.17894	up	--	--	--	--	--	--	--	--
neg_2892	Caffeoylcycloartenol	6.53555e-10	6.53555e-10	6.53555e-10	6.53555e-10	6.53555e-10	6.53555e-10	685.891	941.19	779.551	913.302	1745.3	834.051	6.53555e-10	983.214	1.50441e+12	40.4523	0.00152333	1.25715	up	--	--	--	--	--	--	--	--
neg_2905	5,7-Tetracosanedione	6.53555e-10	6.53555e-10	6.53555e-10	6.53555e-10	6.53555e-10	6.53555e-10	3466.12	1534.94	3440.38	2532.87	2840.07	2647.03	6.53555e-10	2743.57	4.19792e+12	41.9328	0.000224663	1.34455	up	--	--	--	--	--	--	--	--
neg_2906	Macrocarpal I	6.53555e-10	6.53555e-10	6.53555e-10	6.53555e-10	6.53555e-10	6.53555e-10	4883.75	1080.36	3147.72	3533.24	2615.05	4042.09	6.53555e-10	3217.04	4.92237e+12	42.1625	0.00178287	1.26058	up	Prenol lipids	--	--	HMDB0041587	56776316	179388-54-6	Lipids and lipid-like molecules	Sesquiterpenoids
neg_2907	2-O-Glutaroyl-1-O-palmitoyl-sn-glycero-3-phosphocholine	6.53555e-10	6.53555e-10	6.53555e-10	6.53555e-10	6.53555e-10	6.53555e-10	805.996	1130.72	491.293	659.843	2745.97	1002.39	6.53555e-10	1139.37	1.74334e+12	40.665	0.0191684	1.02904	up	--	--	--	--	--	--	--	--
neg_2910	N-Eicosapentaenoyl Glutamine	21.0788	36.9944	80.9527	9.72456	24.9146	111.885	909.367	334.302	419.538	449.312	306.209	221.252	47.5917	439.997	9.24524	3.20871	0.0104419	1.10537	up	--	--	--	--	--	--	--	--
neg_2912	DG(12:0/PGJ2/0:0)	6.53555e-10	0.00222607	6.53555e-10	6.53555e-10	6.53555e-10	6.53555e-10	336.616	634.434	349.011	366.679	943.669	310.328	0.000371013	490.123	1.32104e+06	20.3332	0.00504286	1.17141	up	--	--	--	--	--	--	--	--
neg_2916	N-Nervonoyl Tryptophan	6.53555e-10	6.53555e-10	2.45844	6.53555e-10	6.53555e-10	3.63063	9858.57	8386.08	4916.85	3387.4	11012.3	4976.6	1.01484	7089.62	6985.92	12.7702	0.00245763	1.23234	up	--	--	--	--	--	--	--	--
neg_2917	(3b,7b,22x)-Cucurbita-5,24-diene-3,7,23-triol 7-glucoside	6.53555e-10	6.53555e-10	6.53555e-10	6.53555e-10	6.53555e-10	6.53555e-10	2090.28	1981.2	1071.74	923.206	3290.84	1301.85	6.53555e-10	1776.52	2.71824e+12	41.3058	0.00433131	1.18783	up	--	--	--	--	--	--	--	--
neg_2919	(3S,5R,6R,6'S)-6,7-Didehydro-5,6-dihydro-3,5,6'-trihydroxy-13,14,20-trinor-3'-oxo-beta,epsilon-caroten-19',11'-olide 3-acetate	6.53555e-10	6.53555e-10	6.14242	3.44541	7.39868	6.53555e-10	3394.03	2143.58	878.632	588.699	2958.74	1777.3	2.83109	1956.83	691.194	9.43295	0.00765409	1.14253	up	--	--	--	--	--	--	--	--
neg_2934	TG(8:0/8:0/a-13:0)[rac]	6.53555e-10	6.53555e-10	6.53555e-10	6.53555e-10	6.53555e-10	6.53555e-10	797.12	952.304	658.142	632.587	926.926	890.977	6.53555e-10	809.676	1.23888e+12	40.1722	2.93807e-05	1.38171	up	Glycerolipids	--	--	HMDB0071246	131778053	_	Lipids and lipid-like molecules	Triradylcglycerols
neg_2938	DG(14:0/PGF1alpha/0:0)	6.53555e-10	6.53555e-10	6.53555e-10	6.53555e-10	6.53555e-10	6.53555e-10	13.3831	16.6084	28.7945	36.7898	71.5646	83.1832	6.53555e-10	41.7206	6.38365e+10	35.8937	0.0170733	1.04853	up	--	--	--	--	--	--	--	--
neg_2953	DG(14:0/0:0/PGF1alpha)	6.53555e-10	6.53555e-10	6.53555e-10	6.53555e-10	6.53555e-10	6.53555e-10	37.2604	1.65741	52.7849	26.4007	72.0308	100.532	6.53555e-10	48.4444	7.41246e+10	36.1092	0.0192386	1.03723	up	--	--	--	--	--	--	--	--
neg_2962	Cavipetin D	20.6879	38.2442	26.4084	30.0647	21.3082	39.0003	1127.51	856.585	979.164	745.769	1487.58	1639.11	29.2856	1139.28	38.9025	5.28179	0.000605717	1.30823	up	--	--	--	--	--	--	--	--
neg_2974	Oryzanol A	6.53555e-10	1.98423	6.53555e-10	6.53555e-10	6.53555e-10	6.53555e-10	72.0514	94.1441	130.816	103.193	310.086	119.335	0.330706	138.271	418.109	8.70773	0.011388	1.09124	up	--	--	--	--	--	--	--	--
neg_3149	PE(15:0/20:2(11Z,14Z))	15776.3	13688.7	12526.3	8612.24	26918.1	19414.8	1342.44	1358.59	2625	2042.03	2102.65	1611.96	16156.1	1847.11	0.114329	-3.12873	0.00263987	1.22938	down	Glycerophospholipids	--	--	HMDB0008901	52924168	_	Lipids and lipid-like molecules	Glycerophosphoethanolamines
neg_3152	PE-NMe2(20:4(8Z,11Z,14Z,17Z)/16:0)	11565.3	9012.94	15512.2	12399.8	14802.9	8715.38	4909.01	4083.76	7670.23	3690.7	7384.17	3005.27	12001.4	5123.85	0.426937	-1.22791	0.000898194	1.18665	down	Glycerophospholipids	--	--	HMDB0114355	131821462	_	Lipids and lipid-like molecules	Glycerophosphoethanolamines
neg_3155	PE-NMe(18:3(9Z,12Z,15Z)/20:0)	8769.07	5842.25	8374.32	6145.17	5653.88	7153.64	3947.12	3599.39	1800.22	3697.18	2258.99	2113.26	6989.72	2902.69	0.41528	-1.26784	0.000175302	1.25551	down	Glycerophospholipids	--	--	HMDB0113233	131820346	_	Lipids and lipid-like molecules	Glycerophosphoethanolamines
neg_3416	Nor-NOHA	614.731	244.737	361.304	334.366	598.27	964.569	6.53555e-10	27.1273	13.4602	12.3005	12.5034	43.5358	519.663	18.1545	0.0349352	-4.83917	0.00550228	1.17534	down	--	--	--	--	--	--	--	--
neg_3417	Porphobilinogen	465.869	161.536	246.528	247.897	424.131	714.94	6.53555e-10	22.4439	14.1983	50.4462	6.53555e-10	135.127	376.817	37.0359	0.0982863	-3.34687	0.00816091	1.11396	down	Organonitrogen compounds	C00931	Porphyrin and chlorophyll metabolism(ko00860);;Metabolic pathways(ko01100)	HMDB0000245	1021	487-90-1	Organic nitrogen compounds	Amines
neg_3419	Glutamylproline	11306.1	4443.3	6857.53	6439.5	10935.5	16493.5	49.8129	92.6797	101.504	93.4697	40.3769	170.466	9412.58	91.3849	0.0097088	-6.68649	0.00344312	1.21447	down	Carboxylic acids and derivatives	--	--	HMDB0028827	11218768	41745-47-5	Organic acids and derivatives	Amino acids, peptides, and analogues
neg_3424	Glabrene	10958.8	8041.3	24224.1	9769.02	25664.8	20858.9	918.097	1875.88	1479.81	1401.98	1256.29	3410.02	16586.2	1723.68	0.103923	-3.26642	0.00552461	1.16319	down	Isoflavonoids	--	--	HMDB0029530	480774	60008-03-9	Phenylpropanoids and polyketides	Pyranoisoflavonoids
neg_3429	Apigenin 7-arabinoside	6.53555e-10	2.22708	6.53555e-10	6.53555e-10	0.158588	8.06825	634.77	350.494	1054.51	681.7	729.421	986.498	1.74232	739.565	424.471	8.72952	0.000870206	1.29349	up	--	--	--	--	--	--	--	--
neg_3431	Hydrazoic acid	19.9559	3.09572	16.2862	2.29504	22.1792	44.3173	89.0997	46.2078	66.796	75.3255	41.7396	71.9079	18.0216	65.1794	3.61675	1.85469	0.000704508	1.19158	up	--	--	--	--	--	--	--	--
neg_3436	Glycyl-Glutamate	8.20704	15.8138	12.7224	4.18217	4.80289	13.1872	149.981	312.201	162.905	97.4582	242.967	321.518	9.81925	214.505	21.8454	4.44926	0.002798	1.22225	up	--	--	--	--	--	--	--	--
neg_3450	3-Phenyl-1H-pyrazole	6.53555e-10	6.53555e-10	6.53555e-10	6.53555e-10	6.53555e-10	6.53555e-10	46.5103	48.441	131.604	80.9587	58.1774	124.437	6.53555e-10	81.688	1.2499e+11	36.863	0.00327883	1.21476	up	--	--	--	--	--	--	--	--
neg_3453	Amoxicillin	6.53555e-10	6.53555e-10	6.53555e-10	6.53555e-10	6.53555e-10	6.53555e-10	333.245	240.448	230.453	535.684	317.925	318.525	6.53555e-10	329.38	5.03982e+11	38.8746	0.000739479	1.30069	up	Lactams	--	--	HMDB0015193	33613	26787-78-0	Organoheterocyclic compounds	Beta lactams
neg_3461	Formyl-5-hydroxykynurenamine	6.53555e-10	6.53555e-10	6.53555e-10	6.53555e-10	6.53555e-10	6.53555e-10	19.6252	193.77	84.0382	198.105	98.9158	358.301	6.53555e-10	158.792	2.42967e+11	37.822	0.0224089	1.01658	up	Organooxygen compounds	C05647	Tryptophan metabolism(ko00380)	HMDB0012948	440743	958733-17-0	Organic oxygen compounds	Carbonyl compounds
neg_3472	Glycyl-histidyl-arginyl-proline	1001.83	379.699	1449.51	893.587	1993.21	2318.48	6.53555e-10	6.53555e-10	6.53555e-10	6.53555e-10	6.53555e-10	1.78798	1339.39	0.297997	0.000222487	-12.134	0.00627716	1.1611	down	--	--	--	--	--	--	--	--
neg_3481	4,5-Dimethyloxazole	6.53555e-10	6.53555e-10	6.53555e-10	6.53555e-10	6.53555e-10	6.53555e-10	113.09	32.452	76.6735	88.9584	120.364	24.7499	6.53555e-10	76.048	1.16361e+11	36.7598	0.00559844	1.16913	up	--	--	--	--	--	--	--	--
neg_3482	2-Deoxy-L-ribono-1,4-lactone	6.53555e-10	6.53555e-10	6.53555e-10	6.53555e-10	6.53555e-10	6.53555e-10	444.607	155.951	345.166	351.743	524.137	150.435	6.53555e-10	328.673	5.02901e+11	38.8715	0.00311318	1.21569	up	--	--	--	--	--	--	--	--
neg_3483	Norfuraneol	6.53555e-10	6.53555e-10	6.53555e-10	6.53555e-10	6.53555e-10	3.57891	1546.74	547.012	1065.75	1242.32	1564.34	443.467	0.596486	1068.27	1790.94	10.8065	0.00291286	1.22157	up	Dihydrofurans	--	--	HMDB0031859	4564493	19322-27-1	Organoheterocyclic compounds	Furanones
neg_3485	Deferiprone	30.4426	59.0247	62.9684	45.7643	36.9208	115.175	13516.7	5240.71	10329.8	10566	14104	4120.2	58.3827	9646.22	165.224	7.36828	0.00239397	1.23474	up	--	--	--	--	--	--	--	--
neg_3490	Pegorgotein	223.081	157.1	206.941	255.077	158.093	219.451	2.58107	4.86833	6.78598	3.55408	3.79198	17.9856	203.291	6.59452	0.0324389	-4.94613	4.7366e-05	1.37107	down	--	--	--	--	--	--	--	--
neg_3493	2-Benzamido-2-iodoacetic acid	1.39966	0.0945161	12.8356	0.743112	7.02963	2.87258	884.938	351.546	658.261	686.358	896.568	220.513	4.16252	616.364	148.075	7.21018	0.00291438	1.2212	up	--	--	--	--	--	--	--	--
neg_3497	IDP	6.53555e-10	6.53555e-10	6.53555e-10	6.53555e-10	6.53555e-10	6.53555e-10	904.588	205.804	652.439	699.685	1130.44	208.995	6.53555e-10	633.658	9.69556e+11	39.8185	0.00862684	1.12695	up	Purine nucleotides	C00104	Purine metabolism(ko00230);;Metabolic pathways(ko01100)	HMDB0003335	644173	86-04-4	Nucleosides, nucleotides, and analogues	Purine ribonucleotides
neg_3502	Benzoxazine-6-carboxylic acid	4.86579	4.14928	4.25613	0.446641	3.4584	1.86794	170.401	31.0332	153.168	129.223	208.589	82.7296	3.17403	129.191	40.7024	5.34704	0.00472112	1.18344	up	--	--	--	--	--	--	--	--
neg_3506	1beta-Methylcarbapenem	6.53555e-10	0.975124	6.53555e-10	6.53555e-10	6.53555e-10	6.53555e-10	177.353	104.178	531.673	135.558	115.226	250.784	0.162521	219.129	1348.31	10.3969	0.021281	1.02532	up	--	--	--	--	--	--	--	--
neg_3510	5-Hydroxypentanoic acid	6.53555e-10	6.53555e-10	6.53555e-10	6.53555e-10	6.53555e-10	6.53555e-10	493.252	537.9	676.035	497.573	444.24	802.161	6.53555e-10	575.194	8.801e+11	39.6789	0.000146073	1.35548	up	--	--	--	--	--	--	--	--
neg_3512	DL-3,4-Dihydroxymandelic acid	6.53555e-10	6.53555e-10	6.53555e-10	9.34508	0.76134	6.53555e-10	15129	15880.2	19213.4	15670.3	13578.6	23410.8	1.6844	17147	10179.9	13.3134	7.91771e-05	1.36866	up	--	--	--	--	--	--	--	--
neg_3517	Wharangin	3.56274	9.94029	6.53555e-10	6.53555e-10	12.5522	6.53555e-10	328.074	489.477	599.738	435.486	357.501	677.753	4.34254	481.338	110.843	6.79237	0.000357934	1.32808	up	--	--	--	--	--	--	--	--
neg_352	Methylpyrazine	92.0281	99.8587	122.043	45.051	164.83	85.5019	16.3766	9.25579	14.0791	11.5746	5.17563	13.1656	101.552	11.6045	0.114272	-3.12946	0.00257041	1.22452	down	--	--	--	--	--	--	--	--
neg_3528	iodo tyrosine	6.53555e-10	6.53555e-10	6.53555e-10	6.53555e-10	6.53555e-10	6.53555e-10	215.218	189.709	244.719	210.053	178.3	213.798	6.53555e-10	208.633	3.19228e+11	38.2158	3.4538e-06	1.40285	up	--	--	--	--	--	--	--	--
neg_3545	Liqcoumarin	6.53555e-10	3.21388	11.1733	2.39637	6.53555e-10	6.53555e-10	90.9426	138.248	190.817	51.6915	133.855	384.678	2.79726	165.039	59.0001	5.88264	0.0195428	1.03654	up	--	--	--	--	--	--	--	--
neg_3547	3-O-p-Coumaroylquinic acid	21.781	24.8466	10.2525	2.41885	12.5654	32.1614	1304.95	596.856	855.149	449.152	1139.51	555.133	17.3376	816.792	47.1109	5.55799	0.00236004	1.23718	up	--	--	--	--	--	--	--	--
neg_3568	Gentisic acid	138.852	87.9544	238.952	52.0239	122.118	120.148	527.234	488.115	404.069	220.422	440.257	645.758	126.675	454.309	3.58643	1.84255	0.00135002	1.21261	up	Benzene and substituted derivatives	C00628	Tyrosine metabolism(ko00350);;Metabolic pathways(ko01100)	HMDB0000152	3469	490-79-9	Benzenoids	Benzoic acids and derivatives
neg_3582	N,N'-Diacetylchitobiosyldiphosphodolichol	6.53555e-10	6.53555e-10	6.53555e-10	6.53555e-10	6.53555e-10	6.53555e-10	1327.82	551.817	799.301	852.054	933.955	820.441	6.53555e-10	880.898	1.34786e+12	40.2938	0.00036999	1.33029	up	Prenol lipids	--	--	HMDB0012126	53481378	_	Lipids and lipid-like molecules	Polyprenols
neg_3586	Rebaudioside B	375.713	787.583	566.268	372.162	1702.18	749.044	6.53555e-10	6.35586	6.53555e-10	6.53555e-10	6.53555e-10	6.53555e-10	758.824	1.05931	0.00139599	-9.4845	0.0132767	1.08284	down	--	--	--	--	--	--	--	--
neg_3588	LysoPE(20:5(5Z,8Z,11Z,14Z,17Z)/0:0)	48.6501	49.441	101.899	39.459	74.7407	134.278	281.201	132.205	193.119	313.84	159.245	313.345	74.7446	232.159	3.10603	1.63507	0.00334906	1.15157	up	Glycerophospholipids	--	--	HMDB0011519	52925146	_	Lipids and lipid-like molecules	Glycerophosphoethanolamines
neg_3591	Adenine	25.4499	48.7266	16.868	11.6915	17.6948	30.0633	767.533	636.603	510.791	748.361	510.731	482.825	25.0823	609.474	24.2989	4.60282	8.58488e-05	1.36455	up	Imidazopyrimidines	C00147	Purine metabolism(ko00230);;Metabolic pathways(ko01100)	HMDB0000034	190	73-24-5	Organoheterocyclic compounds	Purines and purine derivatives
neg_3598	NTP	6.53555e-10	1.34585	6.53555e-10	6.53555e-10	6.53555e-10	6.53555e-10	107.535	104.309	95.3364	94.5997	83.045	44.3604	0.224309	88.1975	393.197	8.61911	0.000238421	1.34043	up	--	--	--	--	--	--	--	--
neg_3611	(1R,2S,3R)-2-Acetyl-4(5)-(1,2,3,4-tetrahydroxybutyl)imidazole	6.53555e-10	29.7015	6.53555e-10	6.53555e-10	6.90435	13.2237	230.852	207.385	246.757	188.7	148.844	261.013	8.30492	213.925	25.7588	4.687	2.88448e-05	1.37005	up	--	--	--	--	--	--	--	--
neg_3618	virginiamycin m1	6.53555e-10	6.53555e-10	6.53555e-10	6.53555e-10	6.53555e-10	6.53555e-10	6.53555e-10	10.6297	20.4939	20.1184	3.06474	21.0984	6.53555e-10	12.5675	1.92295e+10	34.1626	0.0223342	1.017	up	--	--	--	--	--	--	--	--
neg_3619	2H-1-Benzopyran-2-one, 7-[[2-(acetylamino)-2-deoxy-beta-D-glucopyranosyl]oxy]-4-methyl-	6.53555e-10	6.53555e-10	6.53555e-10	6.53555e-10	6.53555e-10	6.53555e-10	472.011	2211.14	229.015	1064.79	1035.52	975.619	6.53555e-10	998.016	1.52706e+12	40.4739	0.0160634	1.05512	up	--	--	--	--	--	--	--	--
neg_3633	alpha-D-GalpNAc-(1->3)-[alpha-L-Fucp-(1->2)]-D-Galp	4.45942	21.7632	7.17989	16.5897	11.8296	11.2103	76.4474	59.122	127.763	150.164	99.8916	217.363	12.172	121.792	10.0059	3.32278	0.00523338	1.17301	up	--	--	--	--	--	--	--	--
neg_3636	N-FORMYLMETHIONYLALANINE	28.6535	45.7611	20.4393	14.2098	39.3332	41.6744	109.829	269.988	148.84	170.924	130.384	438.591	31.6786	211.426	6.6741	2.73857	0.0163783	1.05452	up	--	--	--	--	--	--	--	--
neg_3639	Kaempferol 3-rhamnoside 4'-xyloside	439.016	841.751	572.753	423.496	724.597	663.131	6.53555e-10	6.53555e-10	6.53555e-10	6.53555e-10	6.53555e-10	6.53555e-10	610.791	6.53555e-10	1.07001e-12	-39.7655	0.000267814	1.33731	down	--	--	--	--	--	--	--	--
neg_3640	Creatine	13.2981	19.1038	10.4175	8.48284	21.1822	30.2866	3.58443	6.71463	0.254718	4.76192	0.874597	4.17241	17.1285	3.39379	0.198137	-2.33543	0.00755614	1.11194	down	Carboxylic acids and derivatives	C00300	Metabolic pathways(ko01100);;Glycine, serine and threonine metabolism(ko00260);;Arginine and proline metabolism(ko00330)	HMDB0000064	586	57-00-1	Organic acids and derivatives	Amino acids, peptides, and analogues
neg_3647	3,4,5-Trihydroxy-6-(6'-hydroxy-3-oxospiro[2-benzofuran-1,9'-xanthene]-3'-yl)oxyoxane-2-carboxylic acid	2565.67	3104.09	2697.83	1933.31	2954	3559.37	184.75	270.918	158.492	132.363	262.514	516.377	2802.38	254.236	0.0907214	-3.46241	4.99848e-05	1.36167	down	--	--	--	--	--	--	--	--
neg_3653	Peonidin 3-(6''-malonyl-glucoside) 5-glucoside	1268.63	1816.4	1300.1	964.647	1591.81	1981.59	19.1876	22.9868	68.405	23.0424	10.1666	77.565	1487.2	36.8922	0.0248066	-5.33313	0.000223327	1.34239	down	--	--	--	--	--	--	--	--
neg_3655	Zeanoside B	254.308	315.553	237.375	180.082	243.234	339.086	6.53555e-10	11.8052	5.28972	6.53555e-10	6.53555e-10	18.2289	261.606	5.88732	0.0225045	-5.47364	9.58028e-05	1.36017	down	--	--	--	--	--	--	--	--
neg_3656	Sesaminol glucosyl-(1->2)-[glucosyl-(1->6)]-glucoside	615.871	887.345	897.505	488.649	1183.22	1010.74	6.53555e-10	6.53555e-10	6.53555e-10	6.53555e-10	6.53555e-10	2.2221	847.222	0.37035	0.000437135	-11.1596	0.000458164	1.31901	down	--	--	--	--	--	--	--	--
neg_3657	Cyclocreatine	285.39	430.49	295.543	242.883	430.332	609.42	57.8789	86.0243	80.9523	77.3001	61.3975	180.5	382.343	90.6755	0.237157	-2.07608	0.00238512	1.19753	down	--	--	--	--	--	--	--	--
neg_3658	Tryptamine	983.655	1383.48	1060.51	801.878	1430.11	1991.25	68.3091	67.0339	37.6044	34.0377	55.3488	116.647	1275.15	63.1636	0.0495343	-4.33543	0.000900476	1.29123	down	Indoles and derivatives	C00398	Neuroactive ligand-receptor interaction(ko04080);;Tryptophan metabolism(ko00380);;Metabolic pathways(ko01100)	HMDB0000303	1150	61-54-1	Organoheterocyclic compounds	Tryptamines and derivatives
neg_3660	6-Acetamidohexanoic acid	1627.43	1796.04	1631.01	1016.94	2191.81	2421.15	108.952	208.906	113.627	63.4783	138.004	230.6	1780.73	143.928	0.0808253	-3.62905	0.000400385	1.32029	down	--	--	--	--	--	--	--	--
neg_3665	2-(1,2,3,4-Tetrahydroxybutyl)thiazolidine-4-carboxylic acid	25158.3	28187.4	25254.1	15788.5	34616.4	37352.3	757.39	751.111	904.261	811.741	1067.41	1106.86	27726.1	899.795	0.032453	-4.94551	0.000359995	1.32944	down	--	--	--	--	--	--	--	--
neg_3670	delphinidin 3-O-(6''-O-malonyl)-beta-glucoside	681.152	981.13	766.697	482.592	863.521	1036.86	18.4599	32.6349	11.2469	11.4861	28.5389	64.0542	801.992	27.7368	0.0345849	-4.85371	0.000226441	1.3403	down	--	--	--	--	--	--	--	--
neg_3673	Sudachiin B	10861.2	15986.9	11845.7	8262.3	14320.9	19636.9	325.681	424.591	445.455	268.902	377.11	413.243	13485.6	375.83	0.0278689	-5.1652	0.000507692	1.31719	down	--	--	--	--	--	--	--	--
neg_3675	Cytidine 2'-phosphate	123.922	132.09	101.425	94.902	117.886	106.34	6.94886	14.4552	6.53555e-10	8.62825	4.93752	30.0252	112.761	10.8325	0.0960662	-3.37983	1.51884e-07	1.38176	down	--	--	--	--	--	--	--	--
neg_3685	1-(Pentafluorophenyl)propane	20.4771	35.1128	14.9916	17.3966	54.1386	105.39	496.453	509.888	477.516	331.939	550.482	605.345	41.2511	495.271	12.0063	3.58571	1.84342e-05	1.3627	up	--	--	--	--	--	--	--	--
neg_3691	Glycinamide, glycyl-L-prolyl-	6.36727	12.3043	2.86358	7.10038	15.2375	37.6017	292.593	437.726	365.784	309.803	313.245	646.724	13.5791	394.312	29.0381	4.85988	0.000911356	1.28817	up	--	--	--	--	--	--	--	--
neg_3704	Genistein 4'-rhamnoside	393.376	732.121	533.949	419.986	503.995	579.62	6.39316	6.53555e-10	6.53555e-10	2.56327	6.53555e-10	6.67208	527.174	2.60475	0.00494097	-7.66099	0.000133715	1.35505	down	--	--	--	--	--	--	--	--
neg_3712	(R)-8-Acetoxycarvotanacetone	9.22176	12.7915	12.1315	11.5906	2.59199	9.59753	83.5232	329.2	136.418	186.605	101.537	450.043	9.65414	214.554	22.2241	4.47405	0.0180958	1.0459	up	--	--	--	--	--	--	--	--
neg_3714	(8R)-3-[(4S,5R)-4-Hydroxy-5-(hydroxymethyl)oxolan-2-yl]-7,8-dihydro-4H-imidazo[4,5-d][1,3]diazepin-8-ol	6.53555e-10	6.53555e-10	1.10041	6.53555e-10	6.53555e-10	3.24086	109.562	221.265	174.256	146.187	140.7	352.103	0.723546	190.679	263.534	8.04185	0.00315056	1.2177	up	--	--	--	--	--	--	--	--
neg_3716	3,5,7-Trihydroxy-4',6-dimethoxyflavanone	268.373	317.842	208.394	182.515	277.152	316.339	1232.72	1927.96	1449.94	1504.77	1669.01	3019.61	261.769	1800.67	6.87884	2.78216	0.00194797	1.24608	up	--	--	--	--	--	--	--	--
neg_3718	Eupatilin	12.2305	38.0126	32.9317	6.07945	24.1867	32.7461	212.82	291.511	219.331	217.616	275.495	421.422	24.3645	273.032	11.2062	3.48622	0.000526411	1.30554	up	--	--	--	--	--	--	--	--
neg_3724	2'-Deoxy-5'-O-thiophosphonouridine	325.315	397.856	368.365	262.402	251.07	266.579	243.346	217.381	232.235	206.579	244.105	156.636	311.931	216.714	0.694748	-0.525438	0.0109249	1.0262	down	--	--	--	--	--	--	--	--
neg_3733	Benzodiazepine	45.6435	57.356	38.7872	31.875	35.3112	37.3413	98.3639	135.623	88.2359	74.6143	110.535	161.593	41.0524	111.494	2.7159	1.44143	0.00230143	1.20736	up	--	--	--	--	--	--	--	--
neg_3748	CDP-ethanolamine	483.166	533.052	514.08	428.401	394.394	383.467	825.73	879.62	761.519	766.201	870.195	894.835	456.093	833.017	1.82642	0.869016	8.57576e-07	1.35912	up	Pyrimidine nucleotides	C00570	Glycerophospholipid metabolism(ko00564);;Metabolic pathways(ko01100)	HMDB0001564	123727	3036-18-8	Nucleosides, nucleotides, and analogues	Pyrimidine ribonucleotides
neg_3757	Degalloyltheaflavonin	4057.1	4145.54	4748.57	2832.38	3240.93	3037.83	2742.69	1868.53	2001.76	2296.31	2224.71	728.822	3677.06	1977.14	0.537695	-0.895139	0.00217016	1.11826	down	--	--	--	--	--	--	--	--
neg_3805	Methanol, (methyl-ONN-azoxy)-	7.92055	5.41778	6.76898	8.65649	8.41874	24.3172	103.262	104.199	66.4877	75.4882	73.0145	60.3933	10.25	80.4741	7.85117	2.97291	9.93437e-05	1.32898	up	--	--	--	--	--	--	--	--
neg_3809	Rangbatti	57.2198	62.5125	89.3299	57.1555	47.0258	62.9183	284.361	381.413	248.134	211.948	269.227	447.789	62.6936	307.145	4.89915	2.29253	0.000970154	1.28003	up	--	--	--	--	--	--	--	--
neg_3810	Dinofenate	28.7001	95.238	28.5068	19.934	31.1096	21.0351	358.478	356.257	359.616	269.571	282.437	476.539	37.4206	350.483	9.36605	3.22744	4.34996e-05	1.34849	up	--	--	--	--	--	--	--	--
neg_3818	6-Hydroxymelatonin	2.73307	3.52133	6.53555e-10	3.52061	11.7701	12.8698	37.2542	82.6221	28.8884	72.4793	23.178	120.971	5.73582	60.8988	10.6173	3.40834	0.0158631	1.05596	up	Indoles and derivatives	C05643	Tryptophan metabolism(ko00380)	HMDB0010351	1864	_	Organoheterocyclic compounds	Hydroxyindoles
neg_3835	Gallocatechin-(4alpha->8)-gallocatechin-(4alpha->8)-gallocatechin	676.165	779.751	610.101	745.684	1509.88	1859.81	6.53555e-10	6.53555e-10	6.53555e-10	6.53555e-10	19.2789	6.53555e-10	1030.23	3.21315	0.00311886	-8.32476	0.00480861	1.18719	down	--	--	--	--	--	--	--	--
neg_3847	Guadecitabine	6.53555e-10	3.05282	6.53555e-10	6.53555e-10	16.0638	27.7245	255.37	231.986	147.876	180.471	227.606	245.136	7.80686	214.741	27.5067	4.78171	3.07155e-05	1.36772	up	--	--	--	--	--	--	--	--
neg_3858	Biflorin	7848.53	7016.62	9101.94	6371.37	16508.7	21295.9	538.328	967.79	820.72	587.471	724.409	1196.06	11357.2	805.796	0.0709505	-3.81704	0.00819393	1.13682	down	--	--	--	--	--	--	--	--
neg_3884	Ceranapril	348.785	729.255	512.69	381.741	1584.98	498.891	6.53555e-10	6.53555e-10	6.53555e-10	6.53555e-10	6.53555e-10	6.53555e-10	676.058	6.53555e-10	9.66714e-13	-39.912	0.0161828	1.05847	down	--	--	--	--	--	--	--	--
neg_3885	7-Hydroxy-2,5-dimethyl-4H-1-benzopyran-4-one	3.80108	0.988595	2.45211	1.28256	1.19914	3.27446	137.783	197.823	149.921	152.051	103.213	356.908	2.16632	182.95	84.4518	6.40006	0.00449295	1.19256	up	--	--	--	--	--	--	--	--
neg_3887	9-(beta-D-Ribofuranosyl)zeatin	400.972	836.835	816.594	555.186	992.797	1253.75	6.53555e-10	6.53555e-10	6.53555e-10	6.53555e-10	6.53555e-10	6.53555e-10	809.356	6.53555e-10	8.07499e-13	-40.1716	0.00127534	1.27373	down	--	--	--	--	--	--	--	--
neg_3904	Benazeprilat	1691.53	1075.38	1575.4	1026.36	2307.67	3552.54	6.53555e-10	6.53555e-10	6.53555e-10	6.53555e-10	6.53555e-10	6.53555e-10	1871.48	6.53555e-10	3.49218e-13	-41.3809	0.00471248	1.18851	down	--	--	--	--	--	--	--	--
neg_3915	1-(2-Hydroxyethyl)-2-hydroxymethyl-5-nitroimidazole	6.53555e-10	6.53555e-10	6.53555e-10	6.53555e-10	6.53555e-10	6.53555e-10	42.102	41.5383	51.9874	41.5322	57.2171	19.8571	6.53555e-10	42.3724	6.48337e+10	35.916	0.000465369	1.31494	up	--	--	--	--	--	--	--	--
neg_3921	4-Ethynylaniline	40.3762	28.5409	22.7842	17.1441	44.0008	36.2808	82.6942	55.7514	56.1933	70.2021	68.3697	44.2042	31.5211	62.9025	1.99556	0.996797	0.00136776	1.15531	up	--	--	--	--	--	--	--	--
neg_3922	2-C-Methyl-1,4-erythrono-D-lactone	6.53555e-10	6.53555e-10	6.53555e-10	6.53555e-10	0.559569	0.104585	75.0656	58.8067	74.3838	68.0132	83.3721	39.1094	0.110692	66.4585	600.389	9.22975	0.000144391	1.3521	up	--	--	--	--	--	--	--	--
neg_3938	hydroxysyringaresinol	188.994	189.368	206.599	140.043	207.522	172.102	1495.4	1387.61	1410.45	1585.16	1751.08	1302.56	184.105	1488.71	8.08621	3.01546	4.09062e-06	1.39626	up	--	--	--	--	--	--	--	--
neg_3940	Equilin sulfate	11.6468	13.9088	19.9797	18.9778	23.5223	92.6938	576.415	1159.93	842.371	731.142	852.485	2219.41	30.1215	1063.63	35.3111	5.14205	0.0081562	1.135	up	--	--	--	--	--	--	--	--
neg_3943	Desfuroyl Ceftiofur	6.53555e-10	6.53555e-10	6.53555e-10	6.53555e-10	6.53555e-10	28.9384	276.165	288.18	256.142	319.547	316.693	382.82	4.82306	306.591	63.5677	5.99022	5.77073e-06	1.38883	up	--	--	--	--	--	--	--	--
neg_3944	Persicarin	6.53555e-10	6.53555e-10	0.000191948	2.58344	6.53555e-10	6.53555e-10	6987.84	5733.31	6102.4	7064.74	7467.34	4278.99	0.430605	6272.43	14566.6	13.8304	4.59953e-05	1.37498	up	--	--	--	--	--	--	--	--
neg_3946	tigemonam	6.53555e-10	6.53555e-10	6.53555e-10	6.53555e-10	6.53555e-10	6.53555e-10	176.689	149.736	168.91	173.213	183.607	126.418	6.53555e-10	163.096	2.49552e+11	37.8605	7.90711e-06	1.3952	up	--	--	--	--	--	--	--	--
neg_3947	Erinacine A	681.244	436.874	334.877	586.436	458.283	1508.7	34.4641	44.9539	6.53555e-10	93.8425	6.53555e-10	24.306	667.736	32.9278	0.0493126	-4.3419	0.0150484	1.07044	down	Prenol lipids	--	--	HMDB0040291	9867477	_	Lipids and lipid-like molecules	Diterpenoids
neg_3949	Ribavirin 5'-triphosphate	6.53555e-10	6.53555e-10	6.53555e-10	6.53555e-10	6.53555e-10	6.53555e-10	333.206	282.532	243.524	242.987	313.071	128.13	6.53555e-10	257.242	3.93604e+11	38.518	0.000342879	1.32836	up	--	--	--	--	--	--	--	--
neg_3950	ADP-glucose	6.53555e-10	2.36877	6.53555e-10	6.53555e-10	6.53555e-10	6.53555e-10	303.423	303.974	266.666	305.391	321.093	300.613	0.394795	300.193	760.378	9.57057	1.54604e-07	1.41112	up	Purine nucleotides	C00498	Starch and sucrose metabolism(ko00500);;Metabolic pathways(ko01100);;Amino sugar and nucleotide sugar metabolism(ko00520)	HMDB0006557	16500	2140-58-1	Nucleosides, nucleotides, and analogues	Purine nucleotide sugars
neg_3952	UDP-N-acetyl-alpha-D-glucosamine	6.53555e-10	6.53555e-10	6.53555e-10	6.53555e-10	6.53555e-10	2.54717	1097.73	968.458	982.504	1097.64	1157.31	785.728	0.424529	1014.9	2390.64	11.2232	8.36837e-06	1.39459	up	Pyrimidine nucleotides	C00043	Amino sugar and nucleotide sugar metabolism(ko00520);;Insulin resistance(ko04931);;Metabolic pathways(ko01100);;Neomycin, kanamycin and gentamicin biosynthesis(ko00524)	HMDB0000290	445675	528-04-1	Nucleosides, nucleotides, and analogues	Pyrimidine nucleotide sugars
neg_3955	ADP-ribose 1"-2" cyclic phosphate	6.53555e-10	6.53555e-10	6.53555e-10	6.53555e-10	6.53555e-10	6.53555e-10	3353.08	2695.99	3013.3	3441.49	3907.47	2059.99	6.53555e-10	3078.55	4.71048e+12	42.099	8.06537e-05	1.36465	up	--	--	--	--	--	--	--	--
neg_3992	Naphthalene epoxide	33.5437	22.8402	44.1796	17.5915	38.9416	39.8006	153.84	363.921	376.078	67.5769	187.611	264.744	32.8162	235.629	7.18025	2.84403	0.0094271	1.11544	up	--	--	--	--	--	--	--	--
neg_4002	1-Nitrohydroxyphenyl-N-benzoylalanine	4.51695	6.53555e-10	39.7794	1.2524	37.3526	43.5045	136.483	278.691	180.692	189.348	218.986	388.013	21.0676	232.036	11.0138	3.46125	0.00177824	1.23289	up	--	--	--	--	--	--	--	--
neg_4013	8-Cyano-fluoroquinolone	6.53555e-10	9.855	9.93047	2.00574	0.0755429	6.53555e-10	95.1831	220.421	121.672	84.1861	91.4934	351.963	3.64446	160.82	44.1272	5.4636	0.0151963	1.06832	up	--	--	--	--	--	--	--	--
neg_4015	1-Ethoxymethyl-5-fluorouracil	6.53555e-10	8.51812	6.53555e-10	8.05357	5.29869	42.8049	137.068	175.564	99.6373	33.9104	106.854	309.461	10.7792	143.749	13.3358	3.73723	0.0170878	1.0434	up	--	--	--	--	--	--	--	--
neg_4027	Irisolidone 7-O-glucuronide	6.53555e-10	6.53555e-10	6.53555e-10	6.53555e-10	6.53555e-10	6.53555e-10	232.613	375.025	283.622	190.164	322.314	556.232	6.53555e-10	326.662	4.99823e+11	38.8626	0.00164165	1.2596	up	--	--	--	--	--	--	--	--
neg_4029	Sulfathiazole	35.1313	11.7522	25.522	7.37835	31.5151	31.4683	609.023	530.181	473.481	589.371	630.191	565.131	23.7945	566.23	23.7966	4.57269	1.40763e-06	1.40209	up	--	--	--	--	--	--	--	--
neg_4032	Propofol glucuronide	483.719	225.312	676.88	566.551	577.914	1306.2	6.53555e-10	6.53555e-10	6.53555e-10	6.53555e-10	6.53555e-10	6.53555e-10	639.43	6.53555e-10	1.02209e-12	-39.8316	0.0074197	1.14604	down	--	--	--	--	--	--	--	--
neg_4035	SAICAR	6.53555e-10	6.53555e-10	6.53555e-10	6.53555e-10	6.53555e-10	6.53555e-10	511.451	654.144	479.153	593.8	488.898	830.13	6.53555e-10	592.929	9.07238e+11	39.7227	0.000118043	1.35997	up	Imidazole ribonucleosides and ribonucleotides	C04823	Purine metabolism(ko00230);;Metabolic pathways(ko01100)	HMDB0000797	160666	3031-95-6	Nucleosides, nucleotides, and analogues	1-ribosyl-imidazolecarboxamides
neg_4036	Flavine mononucleotide (FMN)	1973.73	1589.71	1960.58	1270.74	2106.17	1711.38	24663.2	21548.2	19855.5	22998.9	23739.3	23018.1	1768.72	22637.2	12.7986	3.67792	4.12808e-07	1.40819	up	--	--	--	--	--	--	--	--
neg_4042	Cotinine glucuronide	2.36936	6.53555e-10	37.319	11.9838	35.4802	46.3461	859.989	543.092	705.201	732.51	843.358	772.22	22.2498	742.728	33.3814	5.06097	1.46084e-05	1.38673	up	--	--	--	--	--	--	--	--
neg_4059	(2S)-3-Hydroxy-1-[(2S)-pyrrolidine-2-carbonyl]pyrrolidine-2-carboxylic acid	3697.25	1224.45	2626.43	1502.78	6657.87	3988.77	236.721	425.634	222.642	218.067	257.235	695.113	3282.92	342.569	0.104349	-3.26052	0.0151656	1.06522	down	--	--	--	--	--	--	--	--
neg_4062	2-(Allylthio)pyrazine	6.53555e-10	4.26372	1.90037	4.17967	15.1316	14.6989	108.659	131.997	93.0677	22.4369	103.161	117.891	6.69571	96.2021	14.3677	3.84476	0.0020649	1.23368	up	--	--	--	--	--	--	--	--
neg_4063	HAEMATOMMIC ACID	6.53555e-10	6.53555e-10	6.53555e-10	6.53555e-10	6.53555e-10	6.53555e-10	149.581	177.284	138.48	59.0809	127.399	163.469	6.53555e-10	135.883	2.07913e+11	37.5972	0.000490896	1.31785	up	--	--	--	--	--	--	--	--
neg_4065	3,5,6-Trihydroxy-5-(hydroxymethyl)-2-methoxy-2-cyclohexen-1-one	6.53555e-10	6.53555e-10	1.18614	6.53555e-10	7.25466	11.4379	1436.67	1624.05	1096.99	251.724	999.968	1386.87	3.31312	1132.71	341.887	8.41738	0.0023873	1.23822	up	--	--	--	--	--	--	--	--
neg_4066	Asparaginyl-Serine	255.113	256.851	198.272	212.491	249.245	121.852	28.0719	38.6749	32.6439	45.2324	6.53555e-10	63.6653	215.637	34.7147	0.160987	-2.63499	0.000133778	1.3129	down	--	--	--	--	--	--	--	--
neg_4076	Apigenin 4'-O-glucoside	6.53555e-10	1.54882	6.53555e-10	6.53555e-10	2.37097	6.53555e-10	548.78	811.373	591.445	669.606	662.785	1036.01	0.653298	720.001	1102.1	10.106	0.000183371	1.34813	up	--	--	--	--	--	--	--	--
neg_4077	5,9,11-trihydroxyprosta-6E,14Z-dien-1-oate	399.089	311.97	166.47	264.33	260.536	298.464	29.5811	1.32051	36.8769	0.243666	13.2804	14.1873	283.477	15.915	0.0561421	-4.15477	0.000265229	1.32975	down	--	--	--	--	--	--	--	--
neg_4078	Kuwanon E	211.593	393.689	271.02	295.077	382.841	576.031	6.53555e-10	6.53555e-10	6.53555e-10	6.53555e-10	6.53555e-10	6.53555e-10	355.042	6.53555e-10	1.84078e-12	-38.9828	0.00106353	1.285	down	--	--	--	--	--	--	--	--
neg_4080	Glutarate semialdehyde	271.787	169.886	216.743	101.573	348.413	193.229	726.038	472.031	549.474	340.44	984.579	455.256	216.939	587.97	2.71031	1.43846	0.00952355	1.06847	up	Fatty Acyls	C03273	Metabolic pathways(ko01100);;Lysine degradation(ko00310)	HMDB0012233	439963	5746-02-1	Lipids and lipid-like molecules	Fatty acids and conjugates
neg_4083	Pimozide	17799.2	16863.7	12944.3	17056	14331.2	16000.5	61.3314	5.86005	2.0067	10.7626	14.0306	39.157	15832.5	22.1914	0.00140163	-9.47867	4.55658e-06	1.40142	down	--	--	--	--	--	--	--	--
neg_4097	Hexanediol	1373.44	1601.26	1510.98	1060.02	1530.95	1490.54	1000.97	1089.94	1032.92	1083.14	891.446	744.385	1427.86	973.8	0.681998	-0.55216	0.00115861	1.17542	down	--	--	--	--	--	--	--	--
neg_4101	Shikimic acid	6.53555e-10	6.53555e-10	6.53555e-10	6.53555e-10	6.53555e-10	6.53555e-10	115.871	156.026	81.3917	51.4639	165.743	152.64	6.53555e-10	120.523	1.84411e+11	37.4241	0.00138633	1.26703	up	Organooxygen compounds	C00493	Biosynthesis of amino acids(ko01230);;Metabolic pathways(ko01100);;Phenylalanine, tyrosine and tryptophan biosynthesis(ko00400)	HMDB0003070	8742	138-59-0	Organic oxygen compounds	Alcohols and polyols
neg_4112	Ascladiol	70.11	58.0163	73.7336	42.6125	85.552	59.5334	124.292	130.636	102.415	134.604	129.049	161.511	64.9263	130.418	2.00871	1.00627	7.49411e-05	1.27998	up	--	--	--	--	--	--	--	--
neg_4138	6-Methoxymellein	6.53555e-10	6.53555e-10	6.53555e-10	6.53555e-10	6.53555e-10	6.53555e-10	40.2268	181.19	87.9996	149.879	117.774	368.658	6.53555e-10	157.621	2.41175e+11	37.8113	0.0197452	1.0339	up	--	--	--	--	--	--	--	--
neg_4149	4,4'-Thiobis-2-butanone	6.53555e-10	36.27	6.53555e-10	6.53555e-10	6.53555e-10	6.53555e-10	162.144	170.716	218.189	191.283	250.067	141.533	6.04501	188.989	31.2636	4.96641	2.8665e-05	1.35256	up	--	--	--	--	--	--	--	--
neg_4156	3,4',7-Trihydroxyflavone	6.53555e-10	6.53555e-10	6.53555e-10	6.53555e-10	6.53555e-10	6.53555e-10	335.856	227.566	548.977	67.7095	309.648	318.289	6.53555e-10	301.341	4.6108e+11	38.7462	0.00529852	1.17605	up	--	--	--	--	--	--	--	--
neg_4166	1,3,4-Pentanetriol	1.54451	3.31315	6.53555e-10	1.57028	1.16607	0.561716	65.7441	43.6914	100.278	75.4928	38.2424	139.202	1.35929	77.1085	56.727	5.82596	0.00443763	1.19446	up	--	--	--	--	--	--	--	--
neg_4171	2-Ethylsulfanyl-1H-benzoimidazole	1.61048	16.0117	3.55654	6.53555e-10	6.53555e-10	4.05019	43.282	206.79	52.5576	75.6826	62.0671	133.046	4.20482	95.5708	22.7289	4.50645	0.0161822	1.05318	up	--	--	--	--	--	--	--	--
neg_4180	2,4-Diaminoazobenzene	6.53555e-10	6.53555e-10	6.53555e-10	1.36424	6.53555e-10	3.63995	17.8355	69.6785	63.8195	22.2208	106.156	94.4197	0.834031	62.355	74.7634	6.22426	0.00888322	1.11915	up	--	--	--	--	--	--	--	--
neg_4181	N-Acetyl-S-(2-cyanoethyl)-L-cysteine	6.53555e-10	6.53555e-10	6.53555e-10	6.53555e-10	6.53555e-10	6.53555e-10	311.985	566.508	166.792	77.5338	370.591	393.157	6.53555e-10	314.428	4.81104e+11	38.8076	0.00679889	1.15129	up	--	--	--	--	--	--	--	--
neg_4183	p-coumaroyltriacetic acid lactone	6.53555e-10	6.53555e-10	6.53555e-10	6.53555e-10	6.53555e-10	6.53555e-10	231.653	454.591	421.265	173.609	1300.68	655.419	6.53555e-10	539.536	8.2554e+11	39.5865	0.0234854	1.00156	up	--	--	--	--	--	--	--	--
neg_4202	Methyl 6-O-galloyl-beta-D-glucopyranoside	6.53555e-10	91.2438	6.53555e-10	6.53555e-10	6.53555e-10	6.53555e-10	1770.44	2202.13	1517.02	1258.19	1398.24	3231.79	15.2073	1896.3	124.697	6.96228	0.001485	1.26708	up	--	--	--	--	--	--	--	--
neg_4208	NMNH	6.53555e-10	6.53555e-10	6.53555e-10	6.53555e-10	6.53555e-10	1.70393	76.777	186.258	99.9084	46.0346	127.78	301.522	0.283989	139.713	491.967	8.94242	0.014131	1.07563	up	--	--	--	--	--	--	--	--
neg_4209	Hydroxytyrosol 3'-glucuronide	6.53555e-10	6.53555e-10	6.53555e-10	6.53555e-10	6.53555e-10	100.403	227.169	426.051	376.475	240.628	469.501	813.073	16.7338	425.482	25.4266	4.66826	0.00487414	1.16561	up	--	--	--	--	--	--	--	--
neg_4217	(1S,2R)-1-C-(indol-3-yl)glycerol 3-phosphate	12.1364	6.53555e-10	6.53555e-10	6.53555e-10	6.53555e-10	6.53555e-10	126.706	129.889	181.822	45.9685	221.68	135.151	2.02273	140.203	69.3137	6.11507	0.00223291	1.2333	up	--	C03506	Phenylalanine, tyrosine and tryptophan biosynthesis(ko00400);;Metabolic pathways(ko01100);;Biosynthesis of amino acids(ko01230)	--	--	--	--	--
neg_4234	2-Fluoropyrimidine	6.53555e-10	6.53555e-10	6.53555e-10	6.53555e-10	6.53555e-10	6.53555e-10	125.497	93.435	101.042	48.4828	156.319	97.6054	6.53555e-10	103.73	1.58717e+11	37.2077	0.000870819	1.29098	up	--	--	--	--	--	--	--	--
neg_4257	Leucyl-Methionine	6.53555e-10	1.76179	1.78733	6.53555e-10	3.78316	2.00049	13.8068	68.1109	18.3354	24.9413	86.2505	91.2492	1.55546	50.449	32.4335	5.01941	0.0196658	1.02781	up	--	--	--	--	--	--	--	--
neg_4261	Rumexoside	6.53555e-10	6.53555e-10	6.53555e-10	6.53555e-10	6.53555e-10	6.53555e-10	307.671	129.054	175.849	258.954	209.814	252.167	6.53555e-10	222.252	3.40066e+11	38.307	0.000371505	1.33079	up	--	--	--	--	--	--	--	--
neg_4263	Gly-Norvaline	6.53555e-10	0.538196	6.53555e-10	6.53555e-10	6.53555e-10	6.53555e-10	311.181	286.162	217.342	192.588	303.789	227.788	0.0896993	256.475	2859.27	11.4814	5.73138e-05	1.37247	up	--	--	--	--	--	--	--	--
neg_4305	2,5-Dihydroxybenzaldehyde	5.63565	0.745707	9.29126	2.28845	8.60593	10.7937	383.127	256.413	637.362	343.573	108.009	923.383	6.22677	441.978	70.9802	6.14935	0.0148404	1.07539	up	Organooxygen compounds	C05585	Metabolic pathways(ko01100);;Tyrosine metabolism(ko00350)	HMDB0004062	70949	1194-98-5	Organic oxygen compounds	Carbonyl compounds
neg_4308	hydroxybutyl	0.662852	6.53555e-10	1.01773	6.53555e-10	6.53555e-10	6.53555e-10	99.1539	63.7696	168.52	81.8952	20.1737	238.656	0.280097	112.028	399.961	8.64372	0.0177982	1.05328	up	--	--	--	--	--	--	--	--
neg_4309	3,4-Dihydroxybenzoic acid	8.73051	7.81934	4.01102	2.98694	13.3533	9.53957	658.004	664.61	602.4	265.529	1108.37	1024.9	7.74012	720.636	93.104	6.54077	0.0023379	1.23521	up	Benzene and substituted derivatives	C00230	Metabolic pathways(ko01100)	HMDB0001856	72	99-50-3	Benzenoids	Benzoic acids and derivatives
neg_4318	5-Hydroxyflavone	9.68106	4.88089	69.3894	25.1535	19.4013	95.0601	257.565	927.126	358.139	213.252	361.639	1001.74	37.261	519.911	13.9532	3.80252	0.0194395	1.03138	up	--	--	--	--	--	--	--	--
neg_4320	CDP-DG(18:1(11Z)/22:6(5Z,8E,10Z,13Z,15E,19Z)-2OH(7S, 17S))	848.354	502.378	1295.42	785.237	2667.53	2447.05	6.53555e-10	6.53555e-10	6.53555e-10	6.53555e-10	6.53555e-10	6.53555e-10	1424.33	6.53555e-10	4.58851e-13	-40.987	0.0125327	1.0906	down	--	--	--	--	--	--	--	--
neg_4322	3-(2-Furanyl)-2-propenal	102.156	110.616	119.069	80.2454	105.119	108.844	241.858	170.284	339.579	195.145	210.538	216.68	104.342	229.014	2.19485	1.13412	0.00303559	1.20144	up	--	--	--	--	--	--	--	--
neg_4343	Threonyltyrosine	6.53555e-10	6.53555e-10	6.53555e-10	6.53555e-10	4.05926	6.53555e-10	124.167	147.726	95.4402	77.2499	169.371	184.736	0.676543	133.115	196.758	7.62028	0.000573852	1.30914	up	Carboxylic acids and derivatives	--	--	HMDB0029073	11778518	145295-02-9	Organic acids and derivatives	Amino acids, peptides, and analogues
neg_4344	Cercosporamide	6.53555e-10	6.53555e-10	6.53555e-10	6.53555e-10	6.53555e-10	6.53555e-10	112.989	96.6298	38.8264	103.09	160.993	228.479	6.53555e-10	123.501	1.88968e+11	37.4594	0.00540816	1.17423	up	--	--	--	--	--	--	--	--
neg_4346	3-Glucosyl-2,3',4,4',6-pentahydroxybenzophenone	6.53555e-10	6.53555e-10	6.53555e-10	6.53555e-10	6.53555e-10	4.33904	463.998	798.634	313.402	199.773	562.616	1308.04	0.723173	607.743	840.384	9.71491	0.0138381	1.07927	up	--	--	--	--	--	--	--	--
neg_4350	Daucic acid	6.53555e-10	6.53555e-10	6.53555e-10	2.13055	6.53555e-10	2.06857	101.992	153.574	350.379	136.11	84.6891	498.986	0.699853	220.955	315.716	8.30248	0.0229104	1.01676	up	Hydroxy acids and derivatives	--	--	HMDB0031665	5316316	34098-52-7	Organic acids and derivatives	Beta hydroxy acids and derivatives
neg_4359	Pyrogallol-2-O-glucuronide	6.53555e-10	6.53555e-10	6.53555e-10	6.53555e-10	6.53555e-10	6.53555e-10	386.478	453.507	219.861	143.071	717.884	674.831	6.53555e-10	432.605	6.61927e+11	39.2679	0.00613675	1.15972	up	--	--	--	--	--	--	--	--
neg_4366	Eudesmic acid	6.53555e-10	6.53555e-10	0.0556957	6.53555e-10	1.37668	0.508881	5796.47	7738.95	9380.2	5750.4	4646.53	8625.8	0.323543	6989.72	21603.7	14.399	0.000257705	1.3398	up	Benzene and substituted derivatives	--	--	HMDB0033839	8357	118-41-2	Benzenoids	Benzoic acids and derivatives
neg_4377	2-Hydroxycampholonic acid	2.82035	8.31899	6.53555e-10	6.53555e-10	5.83991	1.3055	50.4858	167.288	113.639	75.5435	72.5161	246.32	3.04746	120.965	39.6939	5.31084	0.011254	1.10117	up	--	--	--	--	--	--	--	--
neg_4382	1,2,3,10-Tetramethoxy-7-(methylamino)-6,7-dihydro-5H-benzo[a]heptalen-9-one	6.53555e-10	6.53555e-10	6.53555e-10	6.53555e-10	6.53555e-10	6.53555e-10	7.37821	44.1889	14.0434	15.3561	14.8809	36.9736	6.53555e-10	22.1368	3.38715e+10	34.9794	0.0143643	1.07161	up	--	--	--	--	--	--	--	--
neg_4394	2'-Fluorothymidine	12.3691	18.4985	22.2571	7.01145	27.0841	36.2361	209.858	832.337	388.998	272.838	275.258	714.833	20.5761	449.02	21.8225	4.44774	0.0100195	1.11238	up	--	--	--	--	--	--	--	--
neg_4416	Veranisatin C	6.53555e-10	6.53555e-10	6.53555e-10	6.53555e-10	6.53555e-10	6.53555e-10	104.595	158.787	42.6323	9.23633	62.4139	136.883	6.53555e-10	85.7579	1.31218e+11	36.9332	0.0147504	1.07286	up	Prenol lipids	--	--	HMDB0031756	85216671	182876-51-3	Lipids and lipid-like molecules	Terpene lactones
neg_4421	S-adenosyl-L-methioninamine	11.9082	53.5113	6.53555e-10	6.53555e-10	6.53555e-10	6.53555e-10	161.333	231.412	88.1644	143.595	223.672	171.27	10.9033	169.908	15.5832	3.96192	0.000333301	1.28057	up	5'-deoxyribonucleosides	C01137	Metabolic pathways(ko01100);;Cysteine and methionine metabolism(ko00270);;Arginine and proline metabolism(ko00330)	HMDB0000988	439415	22365-13-5	Nucleosides, nucleotides, and analogues	5'-deoxy-5'-thionucleosides
neg_4423	Imidazotetrazinone	7.23637	14.3183	11.7641	9.16634	13.4981	12.9008	275.091	309.249	509.029	312.258	238.287	561.261	11.4807	367.529	32.0128	5.00058	0.00125924	1.27629	up	--	--	--	--	--	--	--	--
neg_4424	HAEMATOMMIC ACID, ETHYL ESTER	1.79595e-06	6.53555e-10	6.53555e-10	6.53555e-10	0.19436	6.53555e-10	79.188	267.181	63.6863	58.0465	97.3517	98.9439	0.0323936	110.733	3418.36	11.7391	0.018118	1.04149	up	--	--	--	--	--	--	--	--
neg_4427	3,6-Dihydroxycyclohepta-2,4,6-trien-1-one	6.53555e-10	0.7988	6.53555e-10	0.71744	6.53555e-10	1.22603	43.3937	43.8119	81.4288	54.6963	41.8807	78.5401	0.457045	57.2919	125.353	6.96985	0.000601902	1.3098	up	--	--	--	--	--	--	--	--
neg_4447	Deoxypyridinoline	6.53555e-10	6.53555e-10	6.53555e-10	6.53555e-10	6.53555e-10	6.53555e-10	145.446	11.2401	168.162	54.1001	115.125	84.0197	6.53555e-10	96.3487	1.47423e+11	37.1012	0.00996655	1.1169	up	--	--	--	--	--	--	--	--
neg_4462	Picrosid II, HPLC Grade	37.9623	24.2714	6.53555e-10	2.33248	6.58783	5.39568	123.343	131.51	69.1375	91.0317	78.9568	129.377	12.7583	103.893	8.14316	3.02559	0.000117444	1.29561	up	--	--	--	--	--	--	--	--
neg_4468	N2-Galacturonyl-L-lysine	0.0282667	4.5004	0.0565929	4.54508	6.53555e-10	7.04648	354.963	736.398	296.378	184.62	430.916	1087.87	2.69613	515.191	191.085	7.57807	0.0135911	1.08111	up	--	--	--	--	--	--	--	--
neg_4489	Formiminoglutamic acid	42.0462	30.8157	21.4957	28.9892	25.9864	46.2519	724.892	913.731	1168.94	510.918	423.803	942.197	32.5975	780.746	23.9511	4.58202	0.00128132	1.27507	up	--	--	--	--	--	--	--	--
neg_4496	N-Trifluoroacetyladriamycinol	30.7032	6.66105	6.53555e-10	2.73227	12.086	63.4796	583.692	999.894	255.568	201.095	882.699	1153.63	19.277	679.43	35.2456	5.13937	0.00949047	1.11652	up	--	--	--	--	--	--	--	--
neg_4498	Annomuricatin B	6.53555e-10	6.53555e-10	6.53555e-10	6.53555e-10	6.53555e-10	6.53555e-10	91.8687	31.5836	38.2038	14.5223	33.6127	114.411	6.53555e-10	54.0337	8.26766e+10	36.2668	0.0203521	1.03793	up	--	--	--	--	--	--	--	--
neg_4513	Velnacrine	16.0566	0.950644	8.631	3.39401	6.53555e-10	43.694	165.47	318.914	141.613	161.132	259.651	281.31	12.121	221.348	18.2615	4.19073	0.000757543	1.27792	up	Quinolines and derivatives	--	--	HMDB0060963	3655	_	Organoheterocyclic compounds	Benzoquinolines
neg_4514	1,2-Butanedithiol	13.3611	14.1958	5.70594	10.8153	2.9387	19.6989	209.45	163.559	159.386	181.918	161.415	261.688	11.1193	189.569	17.0487	4.09159	9.06463e-05	1.36139	up	--	--	--	--	--	--	--	--
neg_4519	6-Caffeoylsucrose	6.53555e-10	6.53555e-10	6.53555e-10	6.53555e-10	6.53555e-10	6.53555e-10	572.533	841.891	451.771	154.779	1162.66	1123.12	6.53555e-10	717.792	1.09829e+12	39.9984	0.00680732	1.1496	up	--	--	--	--	--	--	--	--
neg_4520	1-Hydroxy-3-methoxy-7-primeverosyloxyxanthone	6.53555e-10	3.16744	6.53555e-10	6.53555e-10	6.53555e-10	6.53555e-10	256.739	389.032	158.871	110.477	235.506	420.708	0.527906	261.889	496.09	8.95446	0.00345203	1.21138	up	--	--	--	--	--	--	--	--
neg_4528	Xanthotoxol arabinoside	33.3059	57.2538	3.16203	176.069	4.66129	4.83849	303.94	622.367	268.366	90.5358	423.182	690.452	46.5484	399.807	8.58906	3.1025	0.0109729	1.07109	up	--	--	--	--	--	--	--	--
neg_4529	Aloeresin B	2.53523	5.36144	6.53555e-10	6.53555e-10	6.53555e-10	13.9459	256.195	317.161	193.307	100.816	292.364	376.434	3.64043	256.046	70.334	6.13615	0.0014198	1.26648	up	--	--	--	--	--	--	--	--
neg_4530	2,3-Hexanedione	1982.16	3028.85	1741.48	2377.06	1903.85	3369.75	1556.18	1252.55	1161.58	1652.95	1439.86	957.742	2400.53	1336.81	0.556881	-0.844558	0.00912357	1.07588	down	Organooxygen compounds	--	--	HMDB0031491	19707	3848-24-6	Organic oxygen compounds	Carbonyl compounds
neg_4533	4',5,7-Trihydroxy-3-methoxyflavanone	90.9504	16.5707	6.53555e-10	6.53555e-10	6.53555e-10	6.53555e-10	397.74	516.417	245.953	153.077	588.362	511.644	17.9202	402.199	22.4439	4.48825	0.00228258	1.21779	up	--	--	--	--	--	--	--	--
neg_4534	Core oligosaccharide	6.53555e-10	6.53555e-10	6.53555e-10	6.53555e-10	6.53555e-10	6.53555e-10	205.371	147.687	200.732	107.431	266.245	287.975	6.53555e-10	202.574	3.09957e+11	38.1733	0.000779864	1.29765	up	Organooxygen compounds	--	--	HMDB0013471	53481794	_	Organic oxygen compounds	Carbohydrates and carbohydrate conjugates
neg_4535	1,5-Isoquinolinediol	28.8068	38.729	28.269	25.5452	24.3815	34.1833	69.1113	86.2459	80.256	145.31	116.205	66.9225	29.9858	94.0084	3.1351	1.64851	0.00339381	1.19255	up	--	--	--	--	--	--	--	--
neg_4550	Etomidate	29.9345	69.0838	21.0265	10.6788	15.1949	65.2539	595.001	795.206	560.82	603.511	586.581	1070.5	35.1954	701.937	19.944	4.31788	0.000393346	1.32051	up	--	--	--	--	--	--	--	--
neg_4551	5-Amino-1-[(2R,3R,4S,5R)-3,4-dihydroxy-5-(hydroxymethyl)oxolan-2-yl]oxyimidazole-4-carboxamide	6.53555e-10	6.53555e-10	6.53555e-10	6.53555e-10	1.33768	3.19612	225.93	174.483	245.058	74.3642	455.415	111.38	0.755633	214.438	283.786	8.14866	0.0116365	1.09112	up	--	--	--	--	--	--	--	--
neg_4558	5-(3',5'-Dihydroxyphenyl)-gamma-valerolactone 3-O-glucuronide	6.53555e-10	6.53555e-10	6.53555e-10	6.53555e-10	6.53555e-10	6.53555e-10	270.003	512.214	166.016	74.0955	196.516	707.585	6.53555e-10	321.072	4.9127e+11	38.8377	0.0221803	1.02098	up	--	--	--	--	--	--	--	--
neg_4560	Icofungipen	6.53555e-10	0.416134	6.53555e-10	6.53555e-10	6.53555e-10	1.20499	89.757	142.882	82.8738	143.521	320.324	252.815	0.270188	172.029	636.702	9.31447	0.00676535	1.14763	up	--	--	--	--	--	--	--	--
neg_4562	4-Hydroxy-2,6,6-trimethyl-3-oxo-1,4-cyclohexadiene-1-carboxaldehyde	6.53555e-10	3.23776	6.53555e-10	6.53555e-10	6.53555e-10	6.53555e-10	86.6315	104.824	214.274	102.478	237.17	327.974	0.539626	178.892	331.511	8.37291	0.00628012	1.15821	up	--	--	--	--	--	--	--	--
neg_4601	N-Acetyl-D-phenylalanine	44.9585	77.8233	21.4816	15.3404	87.5389	99.6857	535.129	501.961	265.611	492.486	296.654	278.17	57.8047	395.002	6.83338	2.7726	0.000888021	1.2655	up	--	C05620	Metabolic pathways(ko01100);;Phenylalanine metabolism(ko00360)	--	--	--	--	--
neg_4612	N,N-Dimethyl-5-({2-Methyl-6-[(5-Methylpyrazin-2-Yl)carbamoyl]-1-Benzofuran-4-Yl}oxy)pyrimidine-2-Carboxamide	4.75153	22.3602	6.53555e-10	8.24996	6.53555e-10	6.53555e-10	407.719	633.518	242.908	314.917	455.014	848.625	5.89361	483.783	82.086	6.35906	0.00331031	1.21357	up	--	--	--	--	--	--	--	--
neg_4621	Dacarbazine	6.53555e-10	1.22819	2.34148	6.53555e-10	6.53555e-10	3.36676	57.3525	188.334	110.147	82.6656	72.7444	228.691	1.15607	123.322	106.674	6.73706	0.00761048	1.14234	up	--	--	--	--	--	--	--	--
neg_4622	5-Pentyltetrahydro-2-oxo-3-furancarboxylic acid	6.53555e-10	6.53555e-10	6.53555e-10	6.53555e-10	4.84349	6.53555e-10	32.3417	101.238	24.8318	77.079	36.5992	103.105	0.807249	62.5324	77.4636	6.27545	0.00811891	1.13449	up	--	--	--	--	--	--	--	--
neg_4628	2,7,4'-trihydroxyisoflavanone	6.53555e-10	6.53555e-10	6.53555e-10	6.53555e-10	6.53555e-10	6.53555e-10	313.23	402.414	253.312	32.5831	374.8	663.44	6.53555e-10	339.963	5.20176e+11	38.9202	0.00992492	1.11615	up	--	--	--	--	--	--	--	--
neg_4632	N-Desalkyl-itraconazole	544.571	724.098	28.0855	6.53555e-10	128.741	6.03251	1496.26	1430.3	762.842	522.604	1876.58	1125.04	238.588	1202.27	5.03911	2.33317	0.00361295	1.10563	up	--	--	--	--	--	--	--	--
neg_4635	(3-(2-(4-(2-(Trifluoromethyl)phenoxy)piperidin-1-yl)thiazol-5-yl)-1,2,4-oxadiazol-5-yl)methanol	6.53555e-10	6.53555e-10	6.53555e-10	6.53555e-10	6.53555e-10	6.53555e-10	179.534	108.777	32.8428	54.4573	172.696	132.813	6.53555e-10	113.52	1.73696e+11	37.3378	0.00582768	1.16813	up	--	--	--	--	--	--	--	--
neg_4637	Vaccinoside	6.53555e-10	6.53555e-10	6.53555e-10	6.53555e-10	6.53555e-10	6.53555e-10	112.103	210.794	113.944	14.5548	215.472	165.083	6.53555e-10	138.658	2.12161e+11	37.6264	0.00641661	1.1539	up	--	--	--	--	--	--	--	--
neg_4657	Nicotinuric acid	6.85022	20.439	69.0495	7.38823	135.076	58.3815	284.521	431.499	243.402	176.067	282.708	464.714	49.5307	313.819	6.33584	2.66354	0.00118374	1.21737	up	Carboxylic acids and derivatives	C05380	Nicotinate and nicotinamide metabolism(ko00760)	HMDB0003269	68499	583-08-4	Organic acids and derivatives	Amino acids, peptides, and analogues
neg_4664	Tryptophol [xylosyl-(1->6)-glucoside]	233.907	232.138	108.334	111.777	106.637	156.239	35.4834	29.7626	12.1371	31.5486	17.0317	117.76	158.172	40.6205	0.256812	-1.96122	0.00354906	1.11082	down	--	--	--	--	--	--	--	--
neg_4667	5-Hydroxyferulate	6.53555e-10	6.53555e-10	6.53555e-10	6.53555e-10	6.53555e-10	6.53555e-10	50.5382	63.5464	73.4281	124.582	80.418	165.473	6.53555e-10	92.9977	1.42295e+11	37.0501	0.00336331	1.21269	up	Cinnamic acids and derivatives	C05619	Metabolic pathways(ko01100)	HMDB0035485	446834	256642-48-5	Phenylpropanoids and polyketides	Hydroxycinnamic acids and derivatives
neg_4679	Musanolone F	14.0654	18.9646	6.53555e-10	6.53555e-10	6.53555e-10	6.53555e-10	84.0277	96.0462	33.0779	91.2666	150.688	220.262	5.505	112.561	20.4471	4.35383	0.00942606	1.11205	up	--	--	--	--	--	--	--	--
neg_4682	Leucine-betaxanthin	2.13064	167.437	20.7983	6.53555e-10	33.418	9.66011	264.71	269.966	119.837	226.268	325.098	224.14	38.9073	238.337	6.12575	2.61489	0.000410381	1.2077	up	--	--	--	--	--	--	--	--
neg_4686	Icariside D1	6.53555e-10	6.53555e-10	6.53555e-10	6.53555e-10	6.53555e-10	6.53555e-10	1146.68	784.312	367.622	186.074	1281.78	739.284	6.53555e-10	750.958	1.14904e+12	40.0636	0.00755558	1.1419	up	--	--	--	--	--	--	--	--
neg_4693	Cycloserine	6.53555e-10	6.53555e-10	6.53555e-10	6.53555e-10	6.53555e-10	6.53555e-10	47.6513	56.9148	14.2716	21.2311	41.4762	56.8605	6.53555e-10	39.7342	6.07971e+10	35.8233	0.00302442	1.22134	up	Azolines	C08057	Metabolic pathways(ko01100)	HMDB0014405	6234	68-41-7	Organoheterocyclic compounds	Isoxazolines
neg_4705	Isoscoparin 2''-(6-(E)-p-coumaroylglucoside)	2.10673	1.1308	1.9861	6.53555e-10	7.16708	2.02469	292.655	285.12	111.752	17.613	457.284	322.676	2.40256	247.85	103.161	6.68875	0.0124719	1.08704	up	--	--	--	--	--	--	--	--
neg_4708	Grifola frandosa Lectin	6.53555e-10	6.53555e-10	6.53555e-10	6.53555e-10	6.53555e-10	2.0617	482.436	415.825	313.848	133.421	566.627	484.492	0.343617	399.442	1162.46	10.183	0.00148336	1.26475	up	--	--	--	--	--	--	--	--
neg_4709	Indoleacetaldehyde	10.2045	8.20279	3.12258	13.3887	7.35324	11.1534	782.658	915.24	773.393	999.08	838.316	810.327	8.9042	853.169	95.8165	6.5822	2.49611e-06	1.4023	up	Indoles and derivatives	C00637	Metabolic pathways(ko01100);;Tryptophan metabolism(ko00380)	HMDB0001190	800	2591-98-2	Organoheterocyclic compounds	Indoles
neg_4712	Hydralazine acetone hydrazone	26.8759	21.2125	16.933	158.594	31.6812	43.6725	1024.16	631.955	760.495	850.77	744.077	1449.64	49.8281	910.183	18.2664	4.19112	0.000686756	1.29545	up	--	--	--	--	--	--	--	--
neg_4716	6,7-Dimethyl-8-(1-D-ribityl)lumazine	6.53555e-10	6.53555e-10	6.53555e-10	6.53555e-10	1.20359	1.57871	233.407	203.81	110.542	49.9499	174.986	239.354	0.463716	168.675	363.746	8.50679	0.00268736	1.23103	up	--	--	--	--	--	--	--	--
neg_4721	DL-Difluoromethylornithine	6.53555e-10	6.53555e-10	6.53555e-10	6.53555e-10	6.53555e-10	6.53555e-10	9.54436	9.55537	2.44142	12.5773	6.26818	22.2204	6.53555e-10	10.4345	1.59658e+10	33.8943	0.0126403	1.09277	up	--	--	--	--	--	--	--	--
neg_4725	5-Hydroxy-3-[(5-nitrofuran-2-yl)methylideneamino]-1H-imidazol-2-one	93.5378	33.9975	37.6906	60.9468	115.168	81.2749	16.0309	20.3122	3.45675	0.439175	13.0712	2.9395	70.4359	9.37495	0.133099	-2.90943	0.00467093	1.16482	down	--	--	--	--	--	--	--	--
neg_4734	Ketone Ester	2.10995	12.2572	2.28518	1.15666	6.53555e-10	9.48568	43.1688	46.0622	27.4787	23.6655	37.8054	71.6178	4.54911	41.6331	9.1519	3.19407	0.00237552	1.20566	up	--	--	--	--	--	--	--	--
neg_4737	Vellein	6.53555e-10	6.53555e-10	6.53555e-10	6.53555e-10	6.53555e-10	5.50605	459.209	958.227	421.923	385.62	793.184	1414.48	0.917676	738.773	805.048	9.65293	0.0064715	1.15688	up	--	--	--	--	--	--	--	--
neg_4753	Decitabine	6.53555e-10	20.433	6.53555e-10	6.53555e-10	0.590949	6.53555e-10	293.338	219.944	187.514	182.127	378.86	202.599	3.50399	244.064	69.6531	6.12212	0.000575962	1.3041	up	Triazines	--	--	HMDB0015391	451668	2353-33-5	Organoheterocyclic compounds	Triazinones
neg_4755	Ribothymidine	493.962	697.512	111.597	207.214	515.013	147.584	6819.31	4715.83	3767.99	3201.51	7194.94	3355.92	362.147	4842.58	13.3719	3.74113	0.00142612	1.25859	up	--	--	--	--	--	--	--	--
neg_4770	Lirequinil	6.53555e-10	6.53555e-10	6.53555e-10	6.53555e-10	6.53555e-10	6.53555e-10	59.7719	94.3002	5.00029	30.885	43.548	66.356	6.53555e-10	49.9769	7.64693e+10	36.1542	0.0106507	1.10868	up	--	--	--	--	--	--	--	--
neg_4788	Musabalbisiane A	1.61072	6.53555e-10	6.53555e-10	9.70012	6.53555e-10	28.9166	284.415	319.136	280.279	130.097	713.541	381.637	6.70457	351.518	52.4295	5.71231	0.00754607	1.13493	up	--	--	--	--	--	--	--	--
neg_4798	5Z-7-Oxozeaenol	6.53555e-10	6.53555e-10	6.53555e-10	6.53555e-10	6.46974	6.53555e-10	567.144	383.297	231.445	107.526	923.472	402.577	1.07829	435.91	404.261	8.65914	0.0136175	1.0757	up	--	--	--	--	--	--	--	--
neg_4801	Serylisoleucine	6.53555e-10	6.53555e-10	6.53555e-10	6.53555e-10	6.53555e-10	6.53555e-10	35.8158	100.23	82.9828	74.7318	98.2206	146.22	6.53555e-10	89.7001	1.3725e+11	36.998	0.00175224	1.25304	up	Carboxylic acids and derivatives	--	--	HMDB0029042	71429009	91086-51-0	Organic acids and derivatives	Amino acids, peptides, and analogues
neg_4802	omega-Salicoyisalicin	6.53555e-10	6.53555e-10	6.53555e-10	6.53555e-10	6.53555e-10	6.53555e-10	173.887	234.06	65.2048	36.7256	214.365	204.172	6.53555e-10	154.736	2.3676e+11	37.7846	0.00607769	1.16199	up	--	--	--	--	--	--	--	--
neg_4806	Linalyl propionate	22.3013	7.15457	13.606	19.3009	3.77379	57.0943	284.762	232.509	242.686	415.638	264.06	531.069	20.5385	328.454	15.9921	3.99929	0.00129012	1.26505	up	Prenol lipids	--	--	HMDB0030425	61098	144-39-8	Lipids and lipid-like molecules	Monoterpenoids
neg_4807	3,4,5-trihydroxy-6-({2-[3-(7-methoxy-2-oxo-2H-chromen-6-yl)oxiran-2-yl]propan-2-yl}oxy)oxane-2-carboxylic acid	3.5064	7.16183	6.53555e-10	7.23146	1.36877	3.09257	4242.96	1950.09	1980.62	1455.33	7193.33	2490.34	3.72684	3218.78	863.676	9.75435	0.0151772	1.06237	up	--	--	--	--	--	--	--	--
neg_4827	Furaneol 4-(6-malonylglucoside)	6.53555e-10	6.53555e-10	6.53555e-10	6.53555e-10	4.72132	13.0222	74.7168	191.11	65.4021	52.8018	201.58	222.105	2.95726	134.619	45.5216	5.50848	0.0089415	1.11965	up	--	--	--	--	--	--	--	--
neg_4828	Estrone glucuronide	0.841281	5.10119	6.53555e-10	12.9926	6.53555e-10	6.53555e-10	278.476	305.136	136.693	174.521	464.784	355.366	3.15584	285.829	90.5716	6.50099	0.00217375	1.23849	up	Steroids and steroid derivatives	C11133	Steroid hormone biosynthesis(ko00140)	HMDB0004483	115255	2479-90-5	Lipids and lipid-like molecules	Steroidal glycosides
neg_4831	L-2-Aminoethyl seryl phosphate	2.46653	4.75679	2.62359	0.000823003	6.53555e-10	6.53555e-10	59.8867	45.0871	66.652	56.3721	68.0684	75.3932	1.64129	61.9099	37.7203	5.23727	2.27005e-05	1.37998	up	--	--	--	--	--	--	--	--
neg_4839	L-Gizzerosine	6.53555e-10	6.53555e-10	0.0100344	6.53555e-10	6.53555e-10	6.53555e-10	8.62185	41.1082	12.8551	13.1546	24.0072	50.4359	0.00167239	25.0305	14966.9	13.8695	0.0158165	1.06007	up	--	--	--	--	--	--	--	--
neg_4851	3,4,5-Trimethoxycinnamic acid	16.7194	36.568	10.993	5.48505	1.55437	29.991	50.4553	131.329	67.9083	39.7624	96.4617	67.6802	16.8851	75.5995	4.47728	2.16262	0.00589488	1.10121	up	Cinnamic acids and derivatives	--	--	HMDB0002511	735755	90-50-6	Phenylpropanoids and polyketides	Hydroxycinnamic acids and derivatives
neg_4852	Glutaminyltryptophan	137.301	147.491	114.493	79.8186	115.089	96.538	258.493	525.465	389.691	198.312	450.24	625.334	115.122	407.922	3.5434	1.82513	0.0062634	1.14766	up	Carboxylic acids and derivatives	--	--	HMDB0028808	25176542	66851-83-0	Organic acids and derivatives	Amino acids, peptides, and analogues
neg_4857	6-Hydroxypseudooxynicotine	3.35456	6.53555e-10	6.53555e-10	6.53555e-10	6.53555e-10	6.53555e-10	209.988	182.23	157.7	58.262	291.502	170.354	0.559093	178.339	318.98	8.31732	0.00223748	1.23754	up	Organooxygen compounds	C01297	Metabolic pathways(ko01100);;Nicotinate and nicotinamide metabolism(ko00760)	HMDB0240264	439476	7424-35-3	Organic oxygen compounds	Carbonyl compounds
neg_4860	8-Acetylegelolide	212.975	67.7568	43.4991	3.54902	101.039	84.2618	20344.7	8721.44	10251	3263.73	23772.5	5234.04	85.5135	11931.2	139.525	7.12437	0.0173262	1.04803	up	--	--	--	--	--	--	--	--
neg_4861	Benzoxazinone	16.8233	33.0189	14.2212	11.5037	6.05286	31.3475	100.051	107.871	72.4608	33.652	116.176	129.113	18.8279	93.2207	4.9512	2.30778	0.00248812	1.19537	up	--	--	--	--	--	--	--	--
neg_4864	Furanylfentanyl	155.113	6.53555e-10	6.53555e-10	6.53555e-10	6.53555e-10	24.6339	396.279	556.27	285.162	179.326	521.215	1091.77	29.9577	505.004	16.8572	4.07529	0.014273	1.05981	up	--	--	--	--	--	--	--	--
neg_4865	8-Epiloganic acid	6.53555e-10	6.53555e-10	2.88108	3.75952	6.53555e-10	6.53555e-10	401.89	438.768	556.185	180.062	418.008	741.706	1.10677	456.103	412.105	8.68687	0.00184434	1.25407	up	--	--	--	--	--	--	--	--
neg_4874	1,10-Epoxygermacrone	6.53555e-10	0.639457	6.53555e-10	6.53555e-10	6.53555e-10	1.03072	91.2705	257.626	154.61	100.82	96.3213	296.479	0.278363	166.188	597.018	9.22163	0.00622405	1.16179	up	Prenol lipids	--	--	HMDB0035408	15139241	52061-45-7	Lipids and lipid-like molecules	Sesquiterpenoids
neg_4878	Trinexapac-ethyl	13.3988	24.6023	14.1823	4.98753	22.2376	16.2123	659.424	1093.2	325.904	193.842	500.24	581.37	15.9368	558.996	35.0758	5.1324	0.00799026	1.13714	up	--	--	--	--	--	--	--	--
neg_4883	Ethyl methylphosphonofluoridate	108.154	88.049	99.5596	87.0119	99.6883	101.547	278.379	253.113	226.922	353.782	231.783	300.18	97.335	274.026	2.81529	1.49328	0.000222363	1.33597	up	--	--	--	--	--	--	--	--
neg_4894	4-Hydroxybenzylamine	97.9229	108.29	110.882	65.3227	171.124	119.78	195.226	151.7	195.758	244.476	234.15	177.29	112.22	199.767	1.78013	0.831986	0.00137594	1.14541	up	Benzene and substituted derivatives	--	--	HMDB0032578	97472	696-60-6	Benzenoids	Phenylmethylamines
neg_4896	Methylglyoxal-bis-guanylhydrazone	12.8457	17.2663	0.0319741	0.0817935	11.6877	8.85846	542.962	742.009	453.081	412.622	445.717	1548.12	8.46199	690.751	81.6299	6.35103	0.0122763	1.09503	up	--	--	--	--	--	--	--	--
neg_4898	Nonate	1824.81	1992.16	1146.78	1049.53	1388.9	1613.13	10141.8	5767.5	10580.6	10519.5	3718.52	21899.3	1502.55	10437.9	6.94678	2.79634	0.0176841	1.05299	up	--	--	--	--	--	--	--	--
neg_4910	Cadazolid	6.53555e-10	6.53555e-10	6.53555e-10	6.53555e-10	6.53555e-10	6.53555e-10	111.979	133.481	263.335	66.4117	249.654	158.093	6.53555e-10	163.826	2.50669e+11	37.867	0.00362568	1.20155	up	--	--	--	--	--	--	--	--
neg_4919	Acetohydroxamic Acid	6.53555e-10	6.53555e-10	6.53555e-10	6.53555e-10	6.53555e-10	6.53555e-10	123.276	42.2213	55.2344	38.747	118.348	32.8028	6.53555e-10	68.4383	1.04717e+11	36.6077	0.00969922	1.11718	up	--	--	--	--	--	--	--	--
neg_4923	5-Phenyl-1,3-oxazinane-2,4-dione	59.8217	65.0465	39.3977	43.1426	50.4547	57.2847	1733.98	1837.78	1612.42	1781.46	1918.61	1967.83	52.5246	1808.68	34.4349	5.1058	4.02212e-07	1.40889	up	Benzene and substituted derivatives	C16596	Drug metabolism - cytochrome P450(ko00982)	HMDB0060400	21350393	_	Benzenoids	_
neg_4924	3-Fluoro-8-methoxy-1H-quinolin-2-one	11.2365	8.37838	6.53555e-10	1.64318	8.8213	8.49423	557.803	603.993	558.37	594.684	705.631	648.254	6.42893	611.456	95.1101	6.57153	1.40875e-06	1.40383	up	--	--	--	--	--	--	--	--
neg_4929	Histidylmethionine	1157.2	558.855	477.545	361.096	653.051	486.079	66659.9	29564.3	37456.7	24228.8	63428.9	18078.4	615.638	39902.8	64.8154	6.01826	0.00537748	1.17343	up	Carboxylic acids and derivatives	--	--	HMDB0028891	7408103	2488-11-1	Organic acids and derivatives	Amino acids, peptides, and analogues
neg_4931	Rhodamine 110	738.128	287.944	231.846	115.05	425.383	142.364	85959.3	27592.1	39835	22976.4	80130.5	15009.2	323.452	45250.4	139.898	7.12823	0.0152484	1.0658	up	--	--	--	--	--	--	--	--
neg_4940	Chlorpromazine	6.53555e-10	2.64148	6.53555e-10	6.53555e-10	6.53555e-10	6.53555e-10	4920.69	2042.3	2628.5	1366.07	4703.84	1400.6	0.440247	2843.67	6459.25	12.6572	0.00725609	1.14627	up	--	--	--	--	--	--	--	--
neg_4941	Loracarbef	24.6096	6.53555e-10	6.53555e-10	6.53555e-10	6.53555e-10	6.90411	2498.37	1871.3	1148.34	628.007	2098.51	1688.05	5.25228	1655.43	315.183	8.30005	0.00184071	1.25399	up	--	--	--	--	--	--	--	--
neg_4947	TRICIRIBINE PHOSPHATE	6.53555e-10	6.53555e-10	6.53555e-10	6.53555e-10	6.53555e-10	6.53555e-10	251.368	175.308	211.181	110.317	324.177	172.464	6.53555e-10	207.469	3.17447e+11	38.2077	0.00099085	1.28426	up	--	--	--	--	--	--	--	--
neg_4950	Laflunimus	190.131	34.8447	6.53555e-10	6.53555e-10	18.258	6.53555e-10	550.031	483.055	187.426	114.89	528.838	411.093	40.5389	379.222	9.35452	3.22566	0.00477448	1.12698	up	--	--	--	--	--	--	--	--
neg_4953	4-[(2-Methyl-3-furanyl)thio]-5-nonanone	2.62926	6.53555e-10	6.53555e-10	6.53555e-10	6.53555e-10	6.53555e-10	108.36	192.572	81.9232	193.278	47.0305	266.848	0.438209	148.335	338.503	8.40303	0.00718938	1.15105	up	--	--	--	--	--	--	--	--
neg_4960	MG(20:5(7Z,9Z,11E,13E,17Z)-3OH(5,6,15)/0:0/0:0)	153.3	244.628	265.267	155.704	244.806	314.324	3.10962	88.6473	8.42071	150.047	19.4993	174.52	229.672	74.0407	0.322376	-1.63318	0.00329164	1.09418	down	--	--	--	--	--	--	--	--
neg_4963	Methyl 4-[(propionyl)phenylamino]piperidine-4-carboxylate	2.66232	6.53555e-10	5.56057	6.35425	2.33651	29.7772	170.896	300.359	128.391	134.082	200.814	325.974	7.78181	210.086	26.9971	4.75473	0.00189119	1.24376	up	--	--	--	--	--	--	--	--
neg_4965	Eupatorin	477.897	516.739	537.975	399.648	456.409	451.751	689.651	625.061	562.262	617.237	650.189	565.894	473.403	618.382	1.30625	0.38543	0.000468665	1.20596	up	--	--	--	--	--	--	--	--
neg_4990	Cyclo(-D-Tyr-Arg-Gly-Asp-Cys(carboxymethyl)-OH) sulfoxide	6.53555e-10	6.53555e-10	6.53555e-10	6.53555e-10	6.53555e-10	6.53555e-10	1251.86	1707.19	438.745	94.8011	1418.44	1039.14	6.53555e-10	991.696	1.51739e+12	40.4647	0.0106609	1.10561	up	--	--	--	--	--	--	--	--
neg_4997	Pro-leu	6.53555e-10	6.53555e-10	6.53555e-10	1.87238	6.53555e-10	6.53555e-10	540.538	230.013	86.3746	184.974	294.452	147.638	0.312063	247.332	792.57	9.63039	0.0129108	1.09022	up	--	--	--	--	--	--	--	--
neg_5001	Carbamazepine iminoquinone	296.314	316.817	273.153	203.442	251.55	252.686	785.352	561.783	565.175	523.522	626.277	460.593	265.66	587.117	2.21003	1.14407	0.000467933	1.28086	up	--	--	--	--	--	--	--	--
neg_5005	Navoximod	538.329	478.737	472.027	151.27	511.237	445.201	4079.31	1355.95	1666.39	1571.71	2114.56	1635.96	432.8	2070.65	4.7843	2.25831	0.0104203	1.10764	up	--	--	--	--	--	--	--	--
neg_5015	N-Benzoyl-L-tyrosine ethyl ester	6.53555e-10	6.53555e-10	6.53555e-10	6.53555e-10	6.53555e-10	6.53555e-10	69.6681	140.916	3.92657	30.4612	75.552	108.499	6.53555e-10	71.5038	1.09408e+11	36.6709	0.0171206	1.05143	up	--	--	--	--	--	--	--	--
neg_5022	Epimedin B	6.53555e-10	13.047	6.53555e-10	6.53555e-10	6.53555e-10	6.53555e-10	1285.99	1415.25	538.303	209.024	1907.09	1176.72	2.1745	1088.73	500.68	8.96775	0.00758556	1.1392	up	--	--	--	--	--	--	--	--
neg_5026	Demethoxyshogaol	6.53555e-10	1.34458	6.53555e-10	6.53555e-10	6.53555e-10	6.53555e-10	1245.73	459.803	300.337	606.751	335.97	474.696	0.224097	570.548	2545.99	11.314	0.0102159	1.1201	up	--	--	--	--	--	--	--	--
neg_5035	(6beta,7alpha,12beta,13beta)-7-Hydroxy-11,16-dioxo-8,14-apianadien-22,6-olide	0.750214	6.53555e-10	1.56396	1.90065	6.53555e-10	6.53555e-10	158.814	196.172	193.64	99.2842	257.154	369.567	0.702472	212.438	302.416	8.24039	0.00252002	1.23205	up	--	--	--	--	--	--	--	--
neg_5037	N'-[2-(3,5-Difluorophenyl)-2-hydroxyacetyl]-2-ethyl-4-hydroxy-3-methylbenzohydrazide	6.53555e-10	6.53555e-10	6.53555e-10	6.53555e-10	6.53555e-10	6.53555e-10	124.361	279.935	28.486	28.2986	212.906	234.19	6.53555e-10	151.363	2.31599e+11	37.7528	0.0184762	1.03955	up	--	--	--	--	--	--	--	--
neg_5042	3-Methylcyclohexanethiol	6.53555e-10	1.12916	6.53555e-10	20.5559	6.53555e-10	6.53555e-10	53.9007	46.166	99.8448	37.7508	63.5765	80.4688	3.61418	63.6179	17.6023	4.13769	0.000824888	1.25233	up	--	--	--	--	--	--	--	--
neg_5046	Spinosin B	59.0825	12.6212	34.6405	24.9368	45.4446	25.6751	2491.56	2420.84	772.97	422.388	1960.94	2189.07	33.7334	1709.63	50.6805	5.66336	0.00572055	1.17046	up	--	--	--	--	--	--	--	--
neg_5049	Tetrahydro-2,5-furan-diacetic acid	46.1553	54.9789	31.2698	24.1037	47.4564	44.346	412.862	433.552	808.931	284.911	399.791	670.86	41.385	501.818	12.1256	3.59998	0.00221331	1.24056	up	--	--	--	--	--	--	--	--
neg_5061	Nalidixic Acid	13.7904	14.039	6.53555e-10	6.53555e-10	5.59105	15.0418	122.313	346.3	68.3966	116.922	57.6238	278.483	8.07704	165.007	20.4291	4.35255	0.0230768	1.01259	up	--	--	--	--	--	--	--	--
neg_5070	Ergotamine	6.53555e-10	6.53555e-10	6.53555e-10	6.53555e-10	6.53555e-10	6.53555e-10	62.4373	99.6174	178.729	126.062	294.797	128.244	6.53555e-10	148.315	2.26935e+11	37.7235	0.00657891	1.14746	up	--	--	--	--	--	--	--	--
neg_5075	Piperenol B	6.53555e-10	6.53555e-10	6.53555e-10	6.53555e-10	6.53555e-10	6.53555e-10	804.464	792.432	352.672	110.39	1211.85	352.992	6.53555e-10	604.134	9.24382e+11	39.7497	0.0145137	1.06745	up	--	--	--	--	--	--	--	--
neg_5088	Kanzonol V	67.641	61.9053	56.2391	52.8658	41.8443	75.914	441.694	848.813	295.592	546.479	999.047	1232.81	59.4016	727.406	12.2456	3.61419	0.00605775	1.16015	up	--	--	--	--	--	--	--	--
neg_5095	Tryptophan 2-C-mannoside	1583.76	1510.48	1615.35	1132.63	1231.09	1215.08	118.04	372.456	221.346	228.734	402.072	591.643	1381.4	322.382	0.233374	-2.09928	3.39386e-06	1.34422	down	Indoles and derivatives	--	--	HMDB0240296	10981970	180509-18-6	Organoheterocyclic compounds	Indolyl carboxylic acids and derivatives
neg_5099	2-Hexyl-3-phenyl-2-propenal	6.53555e-10	6.53555e-10	6.53555e-10	6.53555e-10	6.53555e-10	6.53555e-10	31.0534	77.1182	22.7427	68.6304	32.6474	111.407	6.53555e-10	57.2666	8.76233e+10	36.3506	0.00963487	1.1197	up	Cinnamaldehydes	--	--	HMDB0031736	1550884	101-86-0	Phenylpropanoids and polyketides	_
neg_5115	5-(3',4',5'-Trihydroxyphenyl)-gamma-valerolactone	6.53555e-10	6.53555e-10	6.53555e-10	6.53555e-10	6.53555e-10	6.53555e-10	279.942	216.896	118.23	152.531	223.775	165.061	6.53555e-10	192.739	2.94909e+11	38.1015	0.000471418	1.31966	up	--	--	--	--	--	--	--	--
neg_5116	2-Ethylhexyl diphenyl phosphate	68.0491	164.959	33.425	20.3697	29.2063	189.453	3275.25	2940.96	1861.33	1589.31	4161.85	3568.03	84.2437	2899.45	34.4175	5.10507	0.000941817	1.28559	up	--	--	--	--	--	--	--	--
neg_5121	3-Hydroxychavicol 1-[rhamnosyl-(1->6)-glucoside]	52.4867	50.4245	14.5658	35.5477	7.99851	243.438	1492.65	1312.38	982.283	534.237	2277.48	1705.34	67.4102	1384.06	20.5319	4.3598	0.00277626	1.21378	up	--	--	--	--	--	--	--	--
neg_5128	(8R,9R,10R,13S,14S)-17-Ethynyl-10,13-dimethyl-1,2,3,4,7,8,9,11,12,14,15,16-dodecahydrocyclopenta[a]phenanthrene-3,7,17-triol	6.53555e-10	6.53555e-10	6.53555e-10	6.53555e-10	6.53555e-10	1.13635	107.995	491.161	155.195	412.329	797.807	727.244	0.189392	448.622	2368.75	11.2099	0.0118753	1.08893	up	--	--	--	--	--	--	--	--
neg_5146	PISCIDIC ACID	6.53555e-10	6.53555e-10	6.53555e-10	6.53555e-10	6.53555e-10	6.53555e-10	138.019	68.3312	86.229	28.7863	176.683	63.4659	6.53555e-10	93.5858	1.43195e+11	37.0592	0.00824039	1.13167	up	Phenylpropanoic acids	--	--	HMDB0030809	120693	35388-57-9	Phenylpropanoids and polyketides	_
neg_5151	Hydroxyprolyl-Valine	9.7086	3.5451	10.3995	4.52916	2.21374	7.60533	147.098	121.624	157.486	164.785	111.441	398.174	6.33358	183.435	28.9623	4.8561	0.00983602	1.11999	up	--	--	--	--	--	--	--	--
neg_5161	PI(22:2(13Z,16Z)/18:1(9Z)-O(12,13))	378.412	224.988	710.519	214.43	1009.75	1267.55	6.53555e-10	6.53555e-10	6.53555e-10	6.53555e-10	6.53555e-10	6.53555e-10	634.274	6.53555e-10	1.0304e-12	-39.8199	0.0163682	1.05846	down	--	--	--	--	--	--	--	--
neg_5172	Osthenol	6.53555e-10	6.53555e-10	6.53555e-10	6.53555e-10	6.53555e-10	6.53555e-10	135.526	73.628	68.4196	31.4536	129.676	54.2855	6.53555e-10	82.1648	1.2572e+11	36.8714	0.00479585	1.18369	up	--	--	--	--	--	--	--	--
neg_5191	2-(2-Hydroxy-4-methylphenyl)-3-pentanone	14.1867	6.73902	6.53555e-10	1.15901	7.10224	0.979634	6231.68	3156.37	3389.51	3044.42	7032.61	1594.34	5.02777	4074.82	810.464	9.6626	0.00505815	1.17712	up	--	--	--	--	--	--	--	--
neg_5193	Ricinine	6.53555e-10	6.53555e-10	6.53555e-10	6.53555e-10	6.53555e-10	0.537754	167.691	86.1585	93.557	89.7456	208.473	53.1611	0.0896256	116.464	1299.45	10.3437	0.00466304	1.18336	up	--	--	--	--	--	--	--	--
neg_5194	PINOSYLVIN	6.53555e-10	6.53555e-10	6.53555e-10	6.53555e-10	6.53555e-10	6.53555e-10	613.102	299.102	334.63	214.248	616.606	218.546	6.53555e-10	382.705	5.85575e+11	39.0911	0.00393946	1.19916	up	--	--	--	--	--	--	--	--
neg_5199	N-(gamma-Maleimidobutyryloxy)succinimide	3.14444	0.368735	0.0387992	2.49847	0.174625	0.659952	921.115	1064.02	567.266	412.61	1002.31	616.897	1.1475	764.035	665.824	9.379	0.000910579	1.28878	up	--	--	--	--	--	--	--	--
neg_5212	Canescein	6.53555e-10	6.53555e-10	6.53555e-10	6.53555e-10	6.53555e-10	6.53555e-10	96.2452	728.477	95.0541	340.861	232.887	659.1	6.53555e-10	358.771	5.48953e+11	38.9979	0.0244989	1.00286	up	--	--	--	--	--	--	--	--
neg_5218	Cetefloxacin	6.53555e-10	6.53555e-10	6.53555e-10	6.53555e-10	6.53555e-10	6.53555e-10	182.726	175.776	46.6827	220.084	141.964	186.352	6.53555e-10	158.931	2.43179e+11	37.8232	0.001335	1.27311	up	--	--	--	--	--	--	--	--
neg_5234	Cinnatriacetin A	6.53555e-10	6.53555e-10	6.53555e-10	6.53555e-10	6.53555e-10	6.53555e-10	1367.44	919.597	760.565	449.145	1619.57	948.117	6.53555e-10	1010.74	1.54653e+12	40.4922	0.002029	1.24539	up	Cinnamic acids and derivatives	--	--	HMDB0033932	9976815	_	Phenylpropanoids and polyketides	Hydroxycinnamic acids and derivatives
neg_5245	Gibberellin A4	7.6021	6.53555e-10	6.53555e-10	6.53555e-10	3.6041	3.71452	679.819	273.827	355.095	379.626	724.138	423.619	2.48679	472.687	190.079	7.57046	0.00155048	1.26267	up	--	--	--	--	--	--	--	--
neg_5257	1,2-Cyclohexanedicarboxylic acid	2.94701	6.53555e-10	6.53555e-10	6.53555e-10	2.98735	1.36499	60.5346	45.6945	126.537	106.001	99.3329	80.6401	1.21656	86.4568	71.0667	6.1511	0.000938921	1.28562	up	--	--	--	--	--	--	--	--
neg_5259	Hypochoeroside A	2.19083	6.53555e-10	2.78007	28.6743	6.53555e-10	2.13774	614.087	684.011	503.949	368.766	1065.9	820.253	5.96383	676.16	113.377	6.82498	0.0011125	1.27665	up	--	--	--	--	--	--	--	--
neg_5270	(-)-jasmonoyl-L-isoleucine	1.27194	1.47987	4.97447	2.30917	1.86564	6.53555e-10	206.951	642.842	185.466	388.914	715.708	1170.8	1.98351	551.781	278.183	8.11989	0.0154693	1.06233	up	Carboxylic acids and derivatives	--	--	HMDB0029391	5497150	120330-93-0	Organic acids and derivatives	Amino acids, peptides, and analogues
neg_5277	5S,6S-epoxy-15R-hydroxy-ETE	6.53555e-10	6.53555e-10	6.53555e-10	6.53555e-10	6.53555e-10	0.0476741	196.98	101.38	73.5621	98.9797	136.156	82.6738	0.00794568	114.955	14467.6	13.8205	0.0016146	1.26317	up	--	--	--	--	--	--	--	--
neg_5284	Loliolide	34.1262	8.0185	6.31805	15.9925	7.67441	14.7136	264.577	247.6	308.627	84.2392	163.502	280.544	14.4739	224.848	15.5348	3.95743	0.00160349	1.25736	up	--	--	--	--	--	--	--	--
neg_5287	Dihydrokainic acid	521.293	773.832	481.299	411.211	537.318	460.198	720.161	710.587	727.105	903.244	707.278	630.124	530.859	733.083	1.38094	0.46565	0.0112704	1.00133	up	--	--	--	--	--	--	--	--
neg_5288	Isopentyl beta-D-glucoside	10.3905	45.3447	1.61508	4.12184	4.42176	19.798	172.02	277.838	196.264	91.0007	173.282	400.266	14.282	218.445	15.2952	3.935	0.00516146	1.16881	up	--	--	--	--	--	--	--	--
neg_5293	2-Ethylsuberic acid	3409.68	1884.09	2848.67	2801.31	1375.23	4672.13	17917.1	5176.88	11575.6	12535	2822.15	21080.5	2831.85	11851.2	4.18497	2.06522	0.0252829	1.00012	up	Fatty Acyls	--	--	HMDB0059708	19872	3971-33-3	Lipids and lipid-like molecules	Fatty acids and conjugates
neg_5308	Glycylleucine	34.7315	21.4551	19.6465	20.7496	28.9644	25.2321	95.0421	90.5421	145.705	125.915	84.1353	187.999	25.1299	121.557	4.83713	2.27415	0.00185038	1.24595	up	Carboxylic acids and derivatives	--	--	HMDB0028929	79070	_	Organic acids and derivatives	Amino acids, peptides, and analogues
neg_5311	(1S,4Ar,5R,8S,8aS)-2,5-dimethyl-8-propan-2-yl-4,4a,6,7,8,8a-hexahydro-1H-naphthalene-1,5-diol	38.7633	11.2549	7.89427	12.588	6.53555e-10	59.9338	1646.46	945.32	1222.72	1654.5	1811.37	2081.57	21.7391	1560.32	71.7751	6.16541	0.000251247	1.3393	up	--	--	--	--	--	--	--	--
neg_5316	Histidinal	6.53555e-10	6.53555e-10	6.53555e-10	6.53555e-10	6.53555e-10	6.53555e-10	15.3729	94.3177	32.8913	128.606	54.7499	155.38	6.53555e-10	80.2195	1.22743e+11	36.8369	0.0163149	1.05722	up	Organonitrogen compounds	C01929	Histidine metabolism(ko00340);;Metabolic pathways(ko01100)	HMDB0012234	152657	23784-15-8	Organic nitrogen compounds	Amines
neg_5323	Ovalicin	1.0186	13.657	1.44125	0.967279	2.23884	1.38284	93.486	112.159	79.2197	109.161	103.237	187.164	3.45096	114.071	33.0549	5.04679	0.000735387	1.2952	up	Organooxygen compounds	--	--	HMDB0038120	284995	19683-98-8	Organic oxygen compounds	Alcohols and polyols
neg_5325	Curdione	35.2247	39.2177	20.9354	30.2845	34.1265	33.6897	144.026	161.669	145.98	175.124	112.302	217.978	32.2464	159.513	4.9467	2.30647	0.000253684	1.33158	up	Prenol lipids	--	--	HMDB0034714	5362828	13657-68-6	Lipids and lipid-like molecules	Sesquiterpenoids
neg_5329	21-Hydroxypregnenolone	6.53555e-10	2.2546	6.53555e-10	6.53555e-10	6.53555e-10	6.53555e-10	38.3318	118.177	45.6416	112.733	168.545	219.444	0.375767	117.145	311.75	8.28424	0.00944226	1.11653	up	Steroids and steroid derivatives	C05485	Steroid hormone biosynthesis(ko00140)	HMDB0004026	247020	1164-98-3	Lipids and lipid-like molecules	Hydroxysteroids
neg_5344	3-Carboxy-4-methyl-5-propyl-2-furanpropionic acid	29.7118	48.0353	31.3766	21.1108	32.839	32.5192	95.7158	107.205	83.5572	101.41	84.9085	136.007	32.5988	101.467	3.11261	1.63813	9.4905e-05	1.31841	up	Fatty Acyls	--	--	HMDB0061112	123979	86879-39-2	Lipids and lipid-like molecules	Fatty acids and conjugates
neg_5354	Castaneiolide	6.53555e-10	1.88588	3.79438	6.53555e-10	6.53555e-10	6.53555e-10	193.904	282.736	167.48	554.687	343.985	305.425	0.94671	308.036	325.375	8.34596	0.00284468	1.22141	up	--	--	--	--	--	--	--	--
neg_5359	Prolyl-Histidine	6.53555e-10	6.53555e-10	6.53555e-10	3.53863	4.93034	6.53555e-10	9.35165	26.0955	22.709	37.0172	6.66737	48.369	1.41149	25.0349	17.7365	4.14865	0.0147988	1.06437	up	--	--	--	--	--	--	--	--
neg_5371	3-(3-(Pyridin-3-yl)-1,2,4-oxadiazol-5-yl)benzonitrile	23.1864	17.5282	20.1732	15.9516	21.5229	22.2703	175.098	217.194	210.342	164.248	320.046	105.497	20.1054	198.738	9.88477	3.30521	0.00168761	1.25067	up	--	--	--	--	--	--	--	--
neg_5380	Temozolomide	4.46988	1.33479	1.11709	1.38615	1.49282	2.42726	997.559	589.705	543.04	944.845	461.255	324.312	2.038	643.453	315.728	8.30254	0.00211291	1.24759	up	--	--	--	--	--	--	--	--
neg_5391	Methylcarbamic acid	0.871642	1.61385	6.53555e-10	6.53555e-10	6.53555e-10	50.1281	356.238	216.626	302.244	201.726	687.816	119.472	8.76894	314.02	35.8105	5.16231	0.0134312	1.07007	up	--	--	--	--	--	--	--	--
neg_5393	4-Amino-1,2,4-triazole	10.7897	7.63479	6.53555e-10	6.53555e-10	8.463	6.53555e-10	290.605	111.443	104.206	147.57	218.772	68.3461	4.48125	156.824	34.9955	5.1291	0.00637286	1.15866	up	--	--	--	--	--	--	--	--
neg_5394	4-Amino-1-[(2R,5R)-5-(aminomethyl)-3,4-dihydroxyoxolan-2-yl]pyrimidin-2-one	1.08654	1.47113	6.53555e-10	6.53555e-10	1.1625	6.53555e-10	269.099	209.585	152.507	137.213	266.871	114.554	0.620028	191.638	309.08	8.27184	0.000923542	1.2887	up	--	--	--	--	--	--	--	--
neg_5398	Pregn-4-ene-3,20-dione, 11,17,18,21-tetrahydroxy-, (11beta)-	6.53555e-10	3.41017	6.53555e-10	6.53555e-10	1.33355	6.53555e-10	36.0975	140.373	56.5236	90.1045	289.95	290.871	0.79062	150.653	190.551	7.57403	0.0233566	1.00516	up	--	--	--	--	--	--	--	--
neg_5414	14-Deoxy-11,12-didehydroandrographolide	45.4305	25.2351	51.4817	75.6206	10.2987	259.451	344.745	128.854	178.417	357.336	270.84	391.984	77.9195	278.696	3.57671	1.83863	0.00577908	1.05423	up	--	--	--	--	--	--	--	--
neg_5418	Hexaethylene glycol	5.23091	2.07381	5.48795	6.53555e-10	2.35384	20.1183	458.209	307.711	583.858	908.78	384.3	482.106	5.87748	520.827	88.6141	6.46946	0.00189191	1.25147	up	--	--	--	--	--	--	--	--
neg_5430	Gibberellin A64	61.9409	40.3953	32.6011	39.4606	32.021	101.413	2184.14	3104.82	1388.47	2558.3	3353.6	3786.08	51.3053	2729.23	53.196	5.73325	0.000641044	1.30411	up	Prenol lipids	--	--	HMDB0036894	_	73208-09-0	Lipids and lipid-like molecules	Diterpenoids
neg_5442	Phomopsin B	6.53555e-10	4.91325	6.53555e-10	6.53555e-10	6.53555e-10	6.53555e-10	176.31	209.68	211.988	21.1795	421.603	189.803	0.818875	205.094	250.458	7.96843	0.0112754	1.09465	up	--	--	--	--	--	--	--	--
neg_5443	3-(4-Hydroxyphenyl)-3,5,6,8-tetrahydro-2H-chromene-4,7-dione	20.8106	7.851	12.3803	6.95589	15.7549	18.4853	791.727	153.985	458.379	407.924	797.783	174.526	13.7063	464.054	33.8569	5.08138	0.0115056	1.09803	up	--	--	--	--	--	--	--	--
neg_5445	2-[(1r,3s)-3-Hydroxycyclohexyl]-5-(2-methyloctan-2-yl)phenol	5.14695	6.0573	4.81254	2.50107	8.04169	11.258	56.0487	79.07	152.47	121.939	89.286	153.762	6.30293	108.763	17.2559	4.10902	0.00153133	1.26047	up	--	--	--	--	--	--	--	--
neg_5456	Persicaxanthin	89.998	54.7289	22.8173	7.29003	40.708	172.349	124.479	410.068	200.163	369.284	482.657	699.467	64.6485	381.02	5.89371	2.55918	0.0116217	1.06116	up	--	--	--	--	--	--	--	--
neg_5464	1,2-Cyclohexanedicarboxylic acid, 4-methyl-	6.53555e-10	6.53555e-10	6.53555e-10	6.53555e-10	2.41214	1.77983	230.968	475.735	1012.86	784.316	655.814	611.965	0.698662	628.61	899.734	9.81336	0.0021853	1.23789	up	--	--	--	--	--	--	--	--
neg_5479	2-Hydroxy-4-(3-azidomethylphenyl)-4-oxo-2-butenoic acid	0.805713	2.68975	0.013045	0.265338	0.560189	0.410837	2650.23	3489.31	3068.81	4235.04	3400.89	2706.09	0.790811	3258.39	4120.32	12.0085	3.94671e-05	1.37637	up	--	--	--	--	--	--	--	--
neg_5500	Estriol-16-Glucuronide	25.6756	4.08849	11.1954	3.40388	18.1026	39.7537	68.6476	372.553	97.4992	374.064	538.898	518.28	17.0366	328.324	19.2716	4.26841	0.012996	1.07636	up	--	--	--	--	--	--	--	--
neg_5504	Menthyl ethylene glycol carbonate	2.94091	2.38324	4.56979	6.53555e-10	6.53555e-10	6.53555e-10	80.0872	151.594	136.622	201.019	137.215	184.835	1.64899	148.562	90.0927	6.49334	0.000372075	1.32433	up	--	--	--	--	--	--	--	--
neg_5505	(9S,10S)-10-hydroxy-9-(phosphonooxy)octadecanoate	75.4438	126.209	20.0389	51.5546	51.8232	92.9509	552.241	670.118	453.725	363.703	778.991	1584.21	69.67	733.832	10.533	3.39684	0.014147	1.07324	up	Fatty Acyls	--	--	HMDB0059632	23724633	_	Lipids and lipid-like molecules	Fatty acids and conjugates
neg_5506	Abscisic alcohol 11-glucoside	25.905	5.74743	14.8893	3.02372	10.7272	231.418	2475.73	3327.77	2178.66	2374.37	4162.54	5138	48.6185	3276.18	67.3854	6.07436	0.00106792	1.27889	up	--	--	--	--	--	--	--	--
neg_5508	(Z)-7-[(1R,2R,3R)-3-Hydroxy-2-[(E,3R)-3-hydroxy-4-phenoxybut-1-enyl]-5-oxocyclopentyl]-N-methylsulfonylhept-5-enamide	6.53555e-10	6.53555e-10	3.01001	6.53555e-10	6.53555e-10	7.89114	796.133	233.793	384.484	59.9683	634.714	260.121	1.81686	394.869	217.336	7.76379	0.0169881	1.05465	up	--	--	--	--	--	--	--	--
neg_5517	Undecanedioic acid	367.042	229.789	398.879	205.947	239.081	709.197	8567.36	5560.69	8516.41	7384.29	8142.57	10588.4	358.322	8126.62	22.6796	4.50332	7.42719e-05	1.36676	up	--	--	--	--	--	--	--	--
neg_5519	GHB-Gluc	6.53555e-10	6.53555e-10	6.53555e-10	6.53555e-10	0.677461	30.672	1219.2	914.474	928.917	3034.03	960.133	2081.26	5.2249	1523	291.489	8.1873	0.00766754	1.14341	up	--	--	--	--	--	--	--	--
neg_5527	Phytocassane B	2.79188	1.44889	1.23158	1.15611	6.53555e-10	7.05907	124.329	19.4592	13.0876	133.519	106.677	59.8364	2.28125	76.1513	33.3813	5.06097	0.0187963	1.04066	up	--	--	--	--	--	--	--	--
neg_5548	2-Hydroxy-6-(8,11,14-pentadecatrienyl)benzoic acid	160.488	148.624	159.103	104.938	135.853	114.804	606.978	197.426	397.811	286.911	587.546	514.694	137.302	431.894	3.14558	1.65333	0.00716238	1.14228	up	--	--	--	--	--	--	--	--
neg_5549	Pholcodine	6.53555e-10	1.82772	6.53555e-10	6.53555e-10	6.53555e-10	4.68029	54.7222	270.146	93.2057	145.813	298.456	378.876	1.08467	206.87	190.722	7.57533	0.0109381	1.09984	up	--	--	--	--	--	--	--	--
neg_5552	Kinetensin 4-7	481.006	529.851	648.596	183.947	294.939	190.006	6.53555e-10	1.28857	6.53555e-10	22.3958	8.4471	116.326	388.058	24.7429	0.063761	-3.97118	0.00501144	1.15233	down	--	--	--	--	--	--	--	--
neg_5559	Indoximod	6.53555e-10	0.749554	1.66962	0.754955	6.53555e-10	6.53555e-10	199.702	125.968	116.25	66.5436	238.905	101.138	0.529021	141.418	267.319	8.06242	0.00312637	1.21539	up	--	--	--	--	--	--	--	--
neg_5564	(R)-2-Amino-N-(2,2,4,4-tetramethyl-3-thietanyl)propanamide	329.266	270.795	212.235	160.587	206.442	322.248	1956.14	1187.54	1780.99	1792.97	1035.6	3253.43	250.262	1834.45	7.33009	2.87383	0.00422991	1.19664	up	--	--	--	--	--	--	--	--
neg_5565	4-Amino-3-hydroxybutanoylcarnitine	1.82481	2.10342	0.408811	6.53555e-10	3.48227	1.7698	1333.01	535.597	823.884	524.403	1431.68	441.282	1.59819	848.31	530.796	9.05201	0.00500307	1.17904	up	--	--	--	--	--	--	--	--
neg_5582	Macrophorin B	8.28104	5.2466	6.53555e-10	6.53555e-10	6.53555e-10	70.6885	94.5559	380.123	82.4951	322.921	395.641	415.242	14.036	281.83	20.079	4.32762	0.00722361	1.12708	up	--	--	--	--	--	--	--	--
neg_5595	(16R,17R)-3-Cyclopentyloxy-17-ethynyl-13-methyl-7,8,9,11,12,14,15,16-octahydro-6H-cyclopenta[a]phenanthrene-16,17-diol	6.18044	16.0859	6.53555e-10	6.53555e-10	2.96317	5.67866	1113.55	443.939	263.438	236.263	465.268	857.137	5.15137	563.266	109.343	6.77272	0.0112378	1.1091	up	--	--	--	--	--	--	--	--
neg_5607	11b,17a,21-Trihydroxypreg-nenolone	161.511	100.871	79.0366	58.439	187.732	280.225	1326.84	797.929	949.018	559.813	1070.75	1267.38	144.636	995.288	6.88133	2.78269	0.000522231	1.28958	up	--	--	--	--	--	--	--	--
neg_5617	Arkofix	6.53555e-10	6.53555e-10	6.53555e-10	6.53555e-10	6.53555e-10	6.53555e-10	213.342	104.143	162.191	254.926	307.081	75.3646	6.53555e-10	186.175	2.84865e+11	38.0515	0.00370715	1.20088	up	--	--	--	--	--	--	--	--
neg_5619	Suberic acid	132.035	48.1859	97.9835	92.9026	185.872	100.658	7644.86	4137.6	4859.45	9105.05	6450.75	2872.9	109.606	5845.1	53.3283	5.73683	0.00177432	1.25493	up	--	--	--	--	--	--	--	--
neg_5634	(2S)-6-Amino-2-(hexanoylamino)hexanoic Acid	3.82553	1.20081	6.53555e-10	1.10003	0.541976	4.91912	11.9261	19.9679	27.3868	27.2344	16.0896	66.9902	1.93124	28.2658	14.6361	3.87146	0.0227934	1.01245	up	--	--	--	--	--	--	--	--
neg_5638	4-(2-(1-(4-Chlorocinnamyl)piperazin-4-yl)ethyl)benzoate	5.3005	11.8673	27.6606	10.4334	29.5088	15.7811	47.1457	131.468	26.1858	46.1887	125.16	78.9398	16.7586	75.8481	4.52591	2.17821	0.0208568	1.00234	up	--	--	--	--	--	--	--	--
neg_5648	DL-Benzylsuccinic acid	13.2629	3.24769	3.07325	8.04899	3.4108	1.82769	324.938	207.132	399.891	349.069	422.499	283.691	5.47856	331.203	60.4545	5.91778	0.000156831	1.34935	up	--	--	--	--	--	--	--	--
neg_5651	(±)-Enterolactone	265.956	247.374	186.988	124.349	237.834	242.741	12871.6	6268.77	9772.21	5362.5	14590.3	4695.17	217.54	8926.75	41.035	5.35878	0.00363389	1.20413	up	Furanoid lignans	--	--	HMDB0006101	114739	185254-87-9	Lignans, neolignans and related compounds	Tetrahydrofuran lignans
neg_5653	(1R*,3R*,3'S*)-1,2,3,4-Tetrahydro-1-(2-thio-3-pyrrolidinyl)-beta-carboline-3-carboxylic acid	62.9113	151.119	33.9663	23.549	63.4293	60.7067	894.661	483.625	743.352	391.665	999.159	310.404	65.947	637.144	9.66146	3.27224	0.00394926	1.18647	up	--	--	--	--	--	--	--	--
neg_5694	3,5-Dimethyl-2-(3-pyridyl)thiazolidin-4-one	6.53555e-10	6.53555e-10	6.53555e-10	6.53555e-10	6.53555e-10	6.53555e-10	313.899	256.89	796.169	307.805	426.999	341.207	6.53555e-10	407.161	6.22995e+11	39.1804	0.00402929	1.19623	up	--	--	--	--	--	--	--	--
neg_5700	(±)-Dulciol E	212.04	201.69	197.833	236.369	193.049	185.732	4692.11	2181.01	3019.15	1607.15	3789.91	1223.01	204.452	2752.06	13.4607	3.75068	0.00542722	1.17393	up	--	--	--	--	--	--	--	--
neg_5702	(1S,2S,3S,4R)-3-(1-Acetamido-2-ethylbutyl)-4-(diaminomethylideneamino)-2-hydroxycyclopentane-1-carboxylic acid	186.315	193.495	137.584	96.0489	131.462	151.094	515.403	433.854	628.584	581.818	482.678	823.115	149.333	577.575	3.8677	1.95148	0.000429072	1.30137	up	--	--	--	--	--	--	--	--
neg_5703	Melengestrol	36.4796	44.3201	43.9878	38.3658	82.9325	38.0154	201.729	260.216	214.842	209.761	262.491	311.771	47.3502	243.468	5.14186	2.36229	2.18373e-05	1.35412	up	--	--	--	--	--	--	--	--
neg_5708	(6R,7S)-6,7-Epoxy-1,3-tetradecadiyne	6.53555e-10	8.43452	6.53555e-10	6.53555e-10	6.53555e-10	6.53555e-10	93.7632	87.0105	80.9017	138.357	52.2386	114.759	1.40575	94.5049	67.2273	6.07097	0.000532134	1.31224	up	--	--	--	--	--	--	--	--
neg_5749	2-Isopropyl-6-methyl-4-pyrimidone	6.53555e-10	2.00026	1.85443	6.53555e-10	2.4113	6.75447	63.043	67.4985	36.9091	60.3407	27.7994	105.806	2.17008	60.2328	27.7561	4.79473	0.00335261	1.21384	up	--	--	--	--	--	--	--	--
neg_5754	Cardoltriene	327.127	447.21	303.91	133.188	215.32	409.704	944.068	649.396	1074.42	1574.38	1155.75	1025.7	306.076	1070.62	3.49788	1.80648	0.000896423	1.24023	up	--	--	--	--	--	--	--	--
neg_576	N-Nitroso-3-hydroxypyrrolidine	288.618	377.586	371.046	229.403	504.873	299.347	152.745	139.435	96.7205	123.446	103.26	139.39	345.145	125.833	0.364579	-1.4557	0.00203767	1.22219	down	Pyrrolidines	--	--	HMDB0061163	3034827	_	Organoheterocyclic compounds	_
neg_5775	Ganoderic acid eta	51.0849	12.0167	5.11735	89.2647	33.1361	114.836	1827.35	6603.63	3575.76	842.059	8428.83	6961.78	50.9093	4706.57	92.4501	6.5306	0.0137378	1.07189	up	--	--	--	--	--	--	--	--
neg_5781	Dodecanedioic acid	1011.95	774.978	838.43	592.885	621.99	1487.3	9460.7	4343.98	6983.02	10660.7	3220.27	13825	887.922	8082.29	9.10248	3.18626	0.00692637	1.1551	up	Fatty Acyls	C16308	alpha-Linolenic acid metabolism(ko00592)	HMDB0000933	5283028	6402-36-4	Lipids and lipid-like molecules	Fatty acids and conjugates
neg_5783	2,3-Dinor-TXB2	6.53555e-10	6.53555e-10	6.53555e-10	6.53555e-10	1.18267	6.53555e-10	2.76737	19.96	3.39442	20.8051	38.2247	24.6955	0.197111	18.3078	92.881	6.53731	0.0217378	1.01163	up	--	--	--	--	--	--	--	--
neg_5789	6-(Pyridin-3-YL)hexanoic acid	16.5194	33.9224	1.47311	10.0509	28.1255	14.0003	256.071	73.6159	178.958	108.071	190.154	332.461	17.3486	189.889	10.9455	3.45226	0.0064185	1.15618	up	--	--	--	--	--	--	--	--
neg_579	BOX B	548.002	352.861	419.406	281.691	507.232	421.524	93.1977	77.5829	41.0397	90.4656	78.1825	65.3745	421.786	74.3072	0.176173	-2.50494	0.00024694	1.32928	down	--	--	--	--	--	--	--	--
neg_5799	3,4-Dimethyl-5-pentyl-2-furandecanoic acid	73.5154	46.9355	90.3666	18.9179	33.8079	210.643	3100.72	1255.26	2599.03	2250.55	2866.5	2640.38	79.0311	2452.08	31.0267	4.95544	0.000269585	1.33522	up	Fatty Acyls	--	--	HMDB0112067	85564630	116627-45-3	Lipids and lipid-like molecules	Fatty acids and conjugates
neg_5812	5Z,13Z-Docosadienoic acid	1324.28	735.181	2289.84	843.116	2784.7	1637.95	6.53555e-10	17.57	13.832	10.17	25.3475	14.8676	1602.51	13.6312	0.00850614	-6.87728	0.004852	1.18038	down	--	--	--	--	--	--	--	--
neg_5853	Melanostatin	2422.45	1159.9	987.499	405.733	797.134	911.348	2158.77	1881.46	1849.59	2408.84	2250.02	2893.69	1114.01	2240.4	2.01111	1.00799	0.00838499	1.04788	up	Carboxylic acids and derivatives	--	--	HMDB0005764	92910	9083-38-9	Organic acids and derivatives	Amino acids, peptides, and analogues
neg_5863	Melengestrol acetate	2.95729	8.31108	6.53555e-10	6.53555e-10	2.81667	10.27	123.82	481.976	222.273	585.368	515.55	378.914	4.05918	384.65	94.7606	6.56622	0.00348876	1.20253	up	--	--	--	--	--	--	--	--
neg_5893	Uridine, 2'-deoxy-2'-fluoro-2'-methyl-, (2'R)-	3248.79	3471.24	3154.2	1408.74	3140.21	3094.56	1402.75	1340.98	1612.38	1659.17	1205.63	1579.49	2919.62	1466.73	0.502371	-0.993176	0.0044643	1.16663	down	--	--	--	--	--	--	--	--
neg_5901	[(8S,9S,13S,14S,17R)-3,17-Dihydroxy-13-methyl-6,7,8,9,11,12,14,15,16,17-decahydrocyclopenta[a]phenanthren-1-yl] pentanoate	5.20463	7.01323	0.938686	1.99028	8.59004	5.39979	842.085	372.986	638.927	574.393	752.661	645.927	4.85611	637.83	131.346	7.03723	0.000202419	1.34701	up	--	--	--	--	--	--	--	--
neg_5905	Desoxycortisone acetate	71909.9	49354.6	19133	5028.75	23195	66591.8	3675.67	3679.46	2621.81	3534.94	3378.47	7138.34	39202.2	4004.78	0.102157	-3.29114	0.0253496	1.00481	down	--	--	--	--	--	--	--	--
neg_5909	Asparaginylarginine	9.15969	4.19312	6.71508	3.01363	6.77363	6.53555e-10	63.9212	162.972	7.14096	97.8384	235.138	281.565	4.97586	141.429	28.4231	4.82899	0.024188	1.00213	up	--	--	--	--	--	--	--	--
neg_5913	(1(10)E,4a,5E)-1(10),5-Germacradiene-12-acetoxy-4,11-diol	6.53555e-10	6.53555e-10	6.53555e-10	1.04904	6.53555e-10	6.53555e-10	114.451	46.2905	38.6638	125.167	45.1527	76.5534	0.174841	74.3797	425.414	8.73272	0.004794	1.18969	up	--	--	--	--	--	--	--	--
neg_593	Uridine 2',3'-cyclic phosphate	500.87	511.75	509.872	373.183	520.151	367.056	231.259	227.853	207.477	220.532	187.431	205.446	463.814	213.333	0.459954	-1.12044	0.000271423	1.3188	down	--	--	--	--	--	--	--	--
neg_5944	Tetrahydrofurfuryl butyrate	9186.81	9817.18	9375.71	4622.31	9032.85	9186.94	4896.41	4451.77	4854.7	5720.87	4373.09	4128.52	8536.97	4737.56	0.554947	-0.849579	0.00389752	1.1677	down	--	--	--	--	--	--	--	--
neg_5947	Fusidic Acid	17.3787	45.7725	14.7203	3.54137	32.2936	37.8042	491.152	1301.11	1051.33	118.573	2199.86	1645.78	25.2518	1134.63	44.9328	5.4897	0.0158251	1.0546	up	Steroids and steroid derivatives	--	--	HMDB0015570	3000226	6990-06-3	Lipids and lipid-like molecules	Steroid esters
neg_5955	4-Pyridoxic acid	1948	2218.36	2058.37	1626.15	1895.36	2102.51	1721.14	1517.1	1472.64	1769.24	1456.1	1290.86	1974.79	1537.85	0.778738	-0.36079	0.00292314	1.10127	down	Pyridines and derivatives	C00847	Vitamin B6 metabolism(ko00750);;Metabolic pathways(ko01100)	HMDB0000017	6723	82-82-6	Organoheterocyclic compounds	Pyridinecarboxylic acids and derivatives
neg_5972	His Thr Lys Lys	335.263	347.041	297.102	156.951	258.977	367.021	689.55	691.888	340.802	442.493	487.656	495.69	293.726	524.68	1.78629	0.836968	0.00796807	1.05748	up	--	--	--	--	--	--	--	--
neg_5974	Corchoroside A	196.568	160.811	135.75	41.939	96.0283	224.201	296.848	423.735	249.33	331.211	439.435	533.349	142.55	378.985	2.65862	1.41068	0.00141746	1.16701	up	Steroids and steroid derivatives	--	--	HMDB0033846	5091219	508-76-9	Lipids and lipid-like molecules	Steroid lactones
neg_5975	PS(PGF2alpha/18:0)	66.5545	120.017	36.0876	76.7325	77.1451	104.247	21.666	6.53555e-10	6.53555e-10	31.5097	6.53555e-10	14.7072	80.1306	11.3138	0.141192	-2.82427	0.00122435	1.21224	down	--	--	--	--	--	--	--	--
neg_5996	9,10-DiHOME	6.53555e-10	1.56147	4.4248	6.53555e-10	9.80935	6.53555e-10	257.844	97.9004	172.491	350.768	236.626	235.516	2.6326	225.191	85.5392	6.41851	0.0013462	1.27159	up	--	C14828	Linoleic acid metabolism(ko00591)	--	--	--	--	--
neg_6004	dihydroxyphaseic acid	9.20712	26.821	4.89227	77.092	35.1216	10.8904	2560.5	2998.29	1549.31	2360.34	2165.43	4296.59	27.3374	2655.08	97.1225	6.60173	0.000984907	1.28902	up	--	--	--	--	--	--	--	--
neg_6010	Hydroxypelenolide	1.76397	1.03985	6.53555e-10	6.53555e-10	6.53555e-10	1.84317	26.4975	71.7344	38.0979	45.6664	19.2038	48.1255	0.774498	41.5542	53.6532	5.74559	0.00290896	1.22127	up	--	--	--	--	--	--	--	--
neg_6027	3alpha,7alpha,12beta-Trihydroxy-5beta-cholanoic acid	70.3309	11.6835	31.9219	14.618	39.4843	3.78562	499.077	182.134	163.745	183.732	169.771	255.341	28.6374	242.3	8.46096	3.08082	0.0094308	1.11433	up	Steroids and steroid derivatives	--	--	HMDB0000312	5283869	71883-64-2	Lipids and lipid-like molecules	Bile acids, alcohols and derivatives
neg_6030	Sphingosine 1-phosphate (d16:1-P)	20.7091	84.7277	36.3842	35.528	121.968	19.438	293.71	338.941	789.614	350.217	343.963	406.062	53.1259	420.418	7.91361	2.98434	0.00393564	1.17859	up	--	--	--	--	--	--	--	--
neg_6040	Methyl jasmonate	5.03779	8.78258	2.24172	6.53555e-10	5.51963	6.53555e-10	696.066	343.363	323.033	298.434	261.633	339.154	3.59695	376.947	104.796	6.71144	0.00223798	1.24684	up	Fatty Acyls	C11512	alpha-Linolenic acid metabolism(ko00592)	HMDB0036583	5367719	1211-29-6	Lipids and lipid-like molecules	Lineolic acids and derivatives
neg_6050	Dihomo-gamma-linolenoylcholine	6.53555e-10	6.53555e-10	3.2462	1.32515	4.9363	6.40893	80.0963	142.02	27.4603	188.032	67.4104	178.448	2.65276	113.911	42.9406	5.42427	0.00860108	1.1307	up	Organonitrogen compounds	--	--	HMDB0240646	_	_	Organic nitrogen compounds	Quaternary ammonium salts
neg_6066	5-Ethoxysorgoleone 358	63.9804	56.5086	2.55653	5.9219	50.7023	21.9134	4376.37	2211.39	3363.31	2614.06	4098.53	3310.61	33.5972	3329.05	99.0871	6.63062	0.000194426	1.34731	up	--	--	--	--	--	--	--	--
neg_6067	LysoPC(22:4(7Z,10Z,13Z,16Z)/0:0)	1.68299	7.29864	3.57402	0.933301	9.73312	4.37966	233.915	131.802	646.965	138.944	172.642	508.795	4.60029	305.511	66.4112	6.05335	0.0197966	1.03589	up	--	--	--	--	--	--	--	--
neg_6069	(8R,9R,10S,13S,17R)-11,17-Dihydroxy-17-(2-hydroxyacetyl)-1,10,13-trimethyl-7,8,9,11,12,14,15,16-octahydro-6H-cyclopenta[a]phenanthren-3-one	6.53555e-10	6.53555e-10	6.53555e-10	6.53555e-10	6.53555e-10	6.53555e-10	286.626	198.855	93.9104	580.261	239.671	238.042	6.53555e-10	272.894	4.17554e+11	38.6032	0.00958064	1.11959	up	--	--	--	--	--	--	--	--
neg_6073	Lovastatin acid	369.87	481.097	395.12	227.383	379.571	541.936	639.653	650.598	766.266	708.574	767.683	625.754	399.163	693.088	1.73635	0.796061	0.000401144	1.23627	up	--	C21130	Metabolic pathways(ko01100)	--	--	--	--	--
neg_6081	Etonogestrel	163.964	138.81	26.8884	64.7026	158.773	55.2309	573.082	847.436	444.566	265.863	324.39	453.794	101.395	484.855	4.78185	2.25757	0.00519646	1.1456	up	--	--	--	--	--	--	--	--
neg_6097	Histidyllysine	6.53555e-10	4.51563	6.53555e-10	3.47601	6.53555e-10	6.53555e-10	343.641	160.013	77.1654	73.7314	65.3587	269.342	1.33194	164.875	123.786	6.9517	0.0189302	1.04879	up	Phenol ethers	--	--	HMDB0028890	148224	37700-85-9	Benzenoids	Anisoles
neg_6101	4-Heptyloxyphenol	6.53555e-10	2.62558	6.53555e-10	1.87293	7.80637	6.53555e-10	675.036	700.084	843.025	560.303	208.359	1007.43	2.05081	665.706	324.606	8.34255	0.00187589	1.25667	up	--	--	--	--	--	--	--	--
neg_6105	2-Hydroxypropyl 2-isopropyl-5-methylcyclohexyl carbonate	208.913	229.976	184.456	87.2923	180.502	374.028	4101.07	3347.34	3101.89	2452.48	2746.63	2342.57	210.861	3015.33	14.3001	3.83795	0.000111747	1.35634	up	--	--	--	--	--	--	--	--
neg_6106	3-dehydrocholate	6.02226	6.57021	6.53555e-10	6.53555e-10	6.65368	4.17526	406.667	385.679	514.986	521.646	768.778	488.639	3.90357	514.399	131.777	7.04195	0.00026164	1.3337	up	Steroids and steroid derivatives	--	--	HMDB0000502	5283956	2304-89-4	Lipids and lipid-like molecules	Bile acids, alcohols and derivatives
neg_6119	Andre	1236.52	1197.21	934.993	744.446	903.331	1225.14	6116.77	4619.38	4382.79	5195.25	5582.71	10607.1	1040.27	6084.01	5.84847	2.54806	0.00294112	1.22153	up	--	--	--	--	--	--	--	--
neg_6129	5Z-Dodecenoic acid	4.28065	8.19473	4.54988	5.49485	5.89698	19.9368	179.172	151.935	221.199	238.892	205.734	354.785	8.05898	225.286	27.9547	4.80502	0.000618295	1.30636	up	--	--	--	--	--	--	--	--
neg_6135	LysoPA(O-18:0/0:0)	6.53555e-10	9.25694	4.06268	1.28005	18.5278	7.73447	372.42	218.555	253.536	226.105	182.978	206.667	6.81033	243.377	35.7364	5.15932	0.000323862	1.33275	up	--	--	--	--	--	--	--	--
neg_6138	Ganoderic acid L	942.253	1077.98	741.313	395.663	756.691	1224.77	1929.84	2228.66	997.195	1642.97	1842.1	3052.05	856.446	1948.8	2.27545	1.18615	0.00897783	1.067	up	--	--	--	--	--	--	--	--
neg_6139	Milbemycin A3	148.518	1035.03	21.3867	60.4838	279.409	196.863	4890.84	3513.31	1634.61	1146.74	2533.95	6462.95	290.281	3363.73	11.5879	3.53454	0.013108	1.07629	up	--	--	--	--	--	--	--	--
neg_6146	3-Methyl-5-pentyl-2-furantridecanoic acid	14.2921	83.36	48.6914	6.66819	76.2655	42.4344	244.338	225.846	348.42	197.718	298.323	294.152	45.2853	268.133	5.92097	2.56583	2.85973e-05	1.32791	up	--	--	--	--	--	--	--	--
neg_6158	Cibaric acid	99.6277	114.492	39.4554	34.6896	69.1653	71.8152	517.971	478.189	508.146	350.338	404.904	562.838	71.5408	470.398	6.57523	2.71704	1.33409e-05	1.36678	up	Fatty Acyls	--	--	HMDB0038580	20839146	130523-93-2	Lipids and lipid-like molecules	Lineolic acids and derivatives
neg_6172	Stercobilin	2.1569	13.9842	8.6997	13.6359	1.69331	6.53555e-10	203.72	352.668	234.076	84.3253	782.955	629.195	6.695	381.156	56.9315	5.83115	0.0193458	1.03036	up	--	C05793	Porphyrin and chlorophyll metabolism(ko00860)	--	--	--	--	--
neg_6182	Carnosol	413.715	904.475	439.304	302.302	630.918	350.624	3051.35	11240.7	2423	4137.03	4323.05	3395.9	506.89	4761.83	9.39422	3.23177	0.0237011	1.00269	up	--	--	--	--	--	--	--	--
neg_6207	Tetradecanedioic acid	497.606	434.277	497.806	294.003	406.062	868.73	6536.61	9200.92	8496.09	9282.03	3809.83	14269.6	499.748	8599.18	17.2071	4.10493	0.00225566	1.24194	up	--	--	--	--	--	--	--	--
neg_6256	Adelmidrol	6.53555e-10	6.53555e-10	6.53555e-10	6.53555e-10	6.53555e-10	6.53555e-10	324.431	106.476	467.782	788.184	567.212	549.409	6.53555e-10	467.249	7.14935e+11	39.379	0.00438784	1.18987	up	--	--	--	--	--	--	--	--
neg_6282	Salinazid	6.53555e-10	6.53555e-10	2.05042	1.36508	15.3593	2.17302	38.1238	66.9455	74.882	48.6049	43.0004	59.0058	3.4913	55.0937	15.7803	3.98005	0.00010559	1.31926	up	--	--	--	--	--	--	--	--
neg_6283	11b-Prostaglandin F2a-d4	371.395	635.618	183.7	216.159	346.559	365.379	3964.36	4028.45	2615.4	4075.75	2690.55	2547.82	353.135	3320.39	9.40261	3.23306	0.00016136	1.34026	up	--	--	--	--	--	--	--	--
neg_6284	3-Hydroxymonoethylglycinexylidide	23.6367	323.18	4.86828	12.2608	5.6401	43.9728	334.075	671.284	483.357	228.788	705.338	689.759	68.9265	518.767	7.52637	2.91196	0.00155787	1.16325	up	Carboxylic acids and derivatives	C16572	Drug metabolism - cytochrome P450(ko00982)	HMDB0060678	3015693	_	Organic acids and derivatives	Amino acids, peptides, and analogues
neg_6289	N-Arachidonoyl Lysine	1.60856	5.1143	2.46624	6.53555e-10	6.61515	6.53555e-10	75.2746	129.822	207.681	309.876	194.81	126.833	2.63404	174.049	66.0769	6.04607	0.00377061	1.19826	up	--	--	--	--	--	--	--	--
neg_6303	Arctiol	171.093	214.868	128.41	88.1616	116.402	161.201	5043.47	4002.8	3077.83	4095.58	3200.5	3789.79	146.689	3868.33	26.3709	4.72088	4.91281e-05	1.37742	up	--	--	--	--	--	--	--	--
neg_6316	Ganolucidic acid D	123.563	260.547	122.203	126.558	234.362	165.935	7769.07	6092.1	7213.23	7683.08	12509.7	6408.41	172.194	7945.94	46.1451	5.52811	0.000448472	1.31605	up	--	--	--	--	--	--	--	--
neg_6353	[12]-Shogaol	147.24	197.413	190.763	141.227	273.576	144.436	729.593	743.201	540.599	524.465	709.532	413.163	182.443	610.092	3.34402	1.74159	0.000275887	1.29527	up	--	--	--	--	--	--	--	--
neg_6359	tilorone	14.8378	33.1368	18.266	7.86089	13.0947	25.8362	45.7282	181.076	166.92	401.127	294.538	189.356	18.8387	213.124	11.3131	3.49992	0.0110673	1.09374	up	--	--	--	--	--	--	--	--
neg_6368	14-Deoxyandrographolide	169.434	243.523	104.127	96.3193	161.821	186.205	429.337	361.658	452.979	429.188	594.685	540.459	160.238	468.051	2.92097	1.54645	4.95489e-05	1.30056	up	--	--	--	--	--	--	--	--
neg_6396	Sphingosine 1-phosphate	1306.05	4539.97	1762.34	2254	2585.73	1732.32	5881.49	6320.47	10921.8	7171.42	8735.13	8744.08	2363.4	7962.39	3.36904	1.75234	0.000215975	1.25997	up	Sphingolipids	C06124	Sphingolipid signaling pathway(ko04071);;Sphingolipid metabolism(ko00600);;Calcium signaling pathway(ko04020);;Apelin signaling pathway(ko04371);;Fc gamma R-mediated phagocytosis(ko04666);;Metabolic pathways(ko01100);;Neuroactive ligand-receptor interaction(ko04080);;Tuberculosis(ko05152);;Phospholipase D signaling pathway(ko04072)	HMDB0000277	5283560	26993-30-6	Lipids and lipid-like molecules	Phosphosphingolipids
neg_6407	Prostaglandin E2 ethanolamide	1499.55	3088.97	2179.15	1557.75	3038.09	1944.52	15407.3	10797.9	15576.9	22477.7	20178.6	17679.5	2218	17019.7	7.67341	2.93987	0.000242536	1.3303	up	Fatty Acyls	--	--	HMDB0013038	35021785	_	Lipids and lipid-like molecules	Eicosanoids
neg_6410	Cholylcitrulline	2.19047	11.1017	6.53555e-10	5.70395	10.9034	6.53555e-10	14561.8	4914.87	7335.76	7010.79	4934.41	3061.56	4.98326	6969.87	1398.66	10.4498	0.00826495	1.14009	up	--	--	--	--	--	--	--	--
neg_6427	Sulfolithocholylglycine	10.8797	29.407	26.5453	1.32734	65.2924	18.9706	517.167	781.19	846.865	554.757	662.684	829.058	25.4037	698.62	27.5007	4.7814	6.49749e-05	1.36381	up	Steroids and steroid derivatives	--	--	HMDB0062801	3623888	_	Lipids and lipid-like molecules	Bile acids, alcohols and derivatives
neg_6447	Vitamin A	18.7772	22.2904	1.20653	10.3603	6.28547	17.1223	366.028	218.019	480.226	855.396	375.627	1109.77	12.6737	567.51	44.7786	5.48474	0.0105572	1.111	up	--	C00473	Retinol metabolism(ko00830);;Vitamin digestion and absorption(ko04977);;Metabolic pathways(ko01100)	--	--	--	--	--
neg_6452	Myristoleic acid	440.621	229.57	549.775	323.9	418.955	527.902	1808.29	6555.64	2286.35	3314.95	1452.43	4129.41	415.12	3257.84	7.84795	2.97232	0.014261	1.07196	up	Fatty Acyls	--	--	HMDB0002000	5281119	544-64-9	Lipids and lipid-like molecules	Fatty acids and conjugates
neg_6455	Piriprost	512.355	1700.19	459.873	455.523	909.772	721.052	5891.55	5283.41	6557.56	6888.6	4515.79	6467.89	793.128	5934.13	7.48194	2.90341	2.50925e-06	1.37362	up	--	--	--	--	--	--	--	--
neg_6491	Oleoyltaurine	1.57092	10.8543	8.46933	0.592198	4.55047	1.08178	66.9653	72.1895	148.365	84.2546	151.61	119.222	4.51984	107.101	23.6958	4.56656	0.00109837	1.27257	up	--	--	--	--	--	--	--	--
neg_6511	5-Methyldodecanoylcarnitine	130.639	136.853	110.921	90.374	166.404	149.188	556.126	562.388	399.322	615.858	387.638	479.585	130.73	500.153	3.82585	1.93578	0.000102629	1.3422	up	--	--	--	--	--	--	--	--
neg_6530	Palmitoyl Ara-C	225.626	364.22	575.93	264.744	518.865	466.182	1052.81	2415.35	3825.74	1396.06	1811.13	3660.28	402.595	2360.23	5.86255	2.55153	0.00891244	1.11961	up	--	--	--	--	--	--	--	--
neg_6536	25-Hydroxy-24-oxocholecalciferol	2.29514	1.3396	6.53555e-10	1.82632	6.53555e-10	6.53555e-10	52.5596	59.0206	134.985	65.087	50.4827	103.325	0.910176	77.5767	85.2326	6.41333	0.00269445	1.22849	up	--	--	--	--	--	--	--	--
neg_6548	Talinolol	192.123	381.818	317.842	228.884	356.183	337.077	2497.23	1872.08	2748.36	2720.55	2253.77	2312.57	302.321	2400.76	7.94109	2.98934	1.01469e-05	1.38728	up	--	--	--	--	--	--	--	--
neg_6549	VAPIPROST	55.6905	324.616	75.416	181.302	63.7893	96.2917	1324.23	1409.45	3842.48	1337.92	1949.32	4295.23	132.851	2359.77	17.7626	4.15077	0.00983745	1.11429	up	--	--	--	--	--	--	--	--
neg_6551	Val-Gly-Val-Ala-Pro-Gly	2894.96	4351.74	3255.21	2800.93	3873.28	3371.54	3722.85	4695.96	6656.15	5179.02	5771.1	7733.1	3424.61	5626.37	1.64292	0.716263	0.010992	1.0467	up	--	--	--	--	--	--	--	--
neg_6553	9(S)-HEPE	1.9256	6.53555e-10	6.53555e-10	6.53555e-10	6.53555e-10	6.53555e-10	99.7601	116.945	52.994	167.167	163.25	74.5672	0.320933	112.447	350.377	8.45276	0.00194309	1.24495	up	--	--	--	--	--	--	--	--
neg_6563	Bardoxolone methyl	134.905	167.054	232.696	54.1865	217.185	231.4	774.519	685.94	1395.14	680.905	755.657	856.724	172.904	858.147	4.96313	2.31125	0.00118891	1.25294	up	--	--	--	--	--	--	--	--
neg_6564	Retaspimycin	163.259	78.822	252.338	91.5089	121.159	162.045	717.904	748.018	2804.85	1057.16	1019.17	1070.81	144.855	1236.32	8.53485	3.09337	0.0188955	1.03524	up	--	--	--	--	--	--	--	--
neg_6578	LysoPE(0:0/16:0)	1211.86	2071.68	1812.47	986.966	1883.28	1552.19	89469.9	73368	180883	91728.7	74415.5	91842.7	1586.41	100285	63.215	5.98219	0.00186228	1.25261	up	Glycerophospholipids	--	--	HMDB0011473	53480922	_	Lipids and lipid-like molecules	Glycerophosphoethanolamines
neg_6595	Chenodeoxycholylglutamic acid	6.53555e-10	6.53555e-10	6.53555e-10	6.53555e-10	6.53555e-10	6.53555e-10	26579	11547.8	29140.8	13245.7	13239	10001	6.53555e-10	17292.2	2.64587e+13	44.5888	0.00378674	1.20639	up	--	--	--	--	--	--	--	--
neg_6610	LysoPE(0:0/16:1(9Z))	1046.35	1711.27	1352.38	668.876	1481.23	1323.53	9503.45	8317.07	15347.3	10603.4	11511.2	10147	1263.94	10904.9	8.62769	3.10897	0.000160791	1.34381	up	Glycerophospholipids	--	--	HMDB0011474	53480923	_	Lipids and lipid-like molecules	Glycerophosphoethanolamines
neg_6625	Janthitrem B	32.3653	62.376	65.6461	91.3669	130.553	40.7456	2101.47	1689.63	4662.82	2267.63	2390.38	2331.39	70.5089	2573.89	36.5044	5.19	0.00210775	1.24305	up	--	--	--	--	--	--	--	--
neg_6634	Cucurbitacin B	187.238	249.227	268.976	125.598	298.411	219.292	1189.58	978.751	3190.37	1478.02	1213.69	1342.85	224.79	1565.54	6.96447	2.80001	0.00981886	1.11328	up	--	--	--	--	--	--	--	--
neg_6639	Zotarolimus	6.59805	4.9678	9.32763	7.40317	5.51957	20.3303	148.754	103.196	342.773	145.246	251.632	217.136	9.02442	201.456	22.3235	4.48049	0.00293178	1.21772	up	--	--	--	--	--	--	--	--
neg_6647	undecylprodigiosin	7224.9	11283.3	9654.11	6097.87	11341.7	8635.8	14644.2	17463.8	26239.3	12550.8	30946	20194.4	9039.6	20339.8	2.25007	1.16997	0.00970777	1.07661	up	--	C12023	Metabolic pathways(ko01100)	--	--	--	--	--
neg_6650	Pentasine	100.084	118.289	92.0729	60.3069	155.501	55.2497	548.248	713.176	344.519	326.188	730.106	732.712	96.9173	565.825	5.83822	2.54553	0.00156121	1.2458	up	--	--	--	--	--	--	--	--
neg_6651	PS(DiMe(13,5)/MonoMe(11,5))	246.479	81.4113	254.407	60.5716	266.906	278.038	606.484	285.085	1448.88	772.963	475.172	790.244	197.969	729.805	3.68646	1.88224	0.0214129	1.0026	up	--	--	--	--	--	--	--	--
neg_6654	15-Hexadecenoic acid	961.807	416.602	815.789	585.704	841.738	559.976	22.3384	19.8544	159.702	31.5285	21.201	48.1369	696.936	50.4602	0.072403	-3.78781	0.000403749	1.30112	down	--	--	--	--	--	--	--	--
neg_6656	L-Arginine	13.1776	16.9276	52.402	38.9974	89.4311	28.4569	143.21	142.736	206.636	244.944	217.808	128.29	39.8988	180.604	4.52655	2.17841	0.000271928	1.25602	up	Carboxylic acids and derivatives	C00062	Aminoacyl-tRNA biosynthesis(ko00970);;Protein digestion and absorption(ko04974);;Chagas disease(ko05142);;Arginine and proline metabolism(ko00330);;Amyotrophic lateral sclerosis(ko05014);;ABC transporters(ko02010);;Central carbon metabolism in cancer(ko05230);;Metabolic pathways(ko01100);;Monobactam biosynthesis(ko00261);;Biosynthesis of amino acids(ko01230);;mTOR signaling pathway(ko04150);;Argi…	HMDB0000517	6322	74-79-3	Organic acids and derivatives	Amino acids, peptides, and analogues
neg_6665	PIP(22:4(10Z,13Z,16Z,19Z)/20:3(6,8,11)-OH(5))	6.53555e-10	6.53555e-10	6.53555e-10	6.53555e-10	5.00654	6.53555e-10	29.2582	6.53555e-10	29.3978	34.9826	29.477	11.3796	0.834423	22.4159	26.8639	4.7476	0.0111702	1.09273	up	--	--	--	--	--	--	--	--
neg_6676	1-Heptadecanoylglycerophosphoethanolamine	6.53555e-10	3.16749	6.53555e-10	5.09321	5.25279	4.51318	2762.47	2749.35	7144.92	5546.37	2711.06	4427.21	3.00444	4223.56	1405.77	10.4571	0.00246966	1.23417	up	--	--	--	--	--	--	--	--
neg_6682	Bopindolol	0.630132	2.76727	6.53555e-10	6.53555e-10	6.73465	5.49704	19.245	43.6517	50.955	51.9484	36.1293	90.1676	2.60485	48.6828	18.6893	4.22414	0.00474013	1.17806	up	--	--	--	--	--	--	--	--
neg_6685	Deoxyspergualin	94.0747	211.249	179.683	114.738	250.161	129.939	373.986	463.949	552.74	590.76	670.049	572.674	163.307	537.36	3.29048	1.7183	6.02215e-05	1.30416	up	--	--	--	--	--	--	--	--
neg_6687	(23S,24S)-17,23-Epoxy-24,29-dihydroxy-27-norlanost-8-ene-3,15-dione	23.9347	55.9745	39.9227	47.1107	28.4456	49.2174	1460.05	821.97	758.544	1536.14	771.824	1116.06	40.7676	1077.43	26.4286	4.72403	0.000789198	1.30129	up	--	--	--	--	--	--	--	--
neg_6688	Galactocerebroside	189.987	252.536	400.128	97.9652	414.723	339.81	1157.45	1546.87	2479.47	1213.27	2951.85	1797.86	282.525	1857.79	6.57568	2.71714	0.0027176	1.2088	up	Sphingolipids	C02686	Metabolic pathways(ko01100);;Sphingolipid metabolism(ko00600)	HMDB0010714	53480658	_	Lipids and lipid-like molecules	Glycosphingolipids
neg_6689	Cyanoginosin	552.951	412.866	455.41	373.391	311.095	561.604	6.53555e-10	16.8169	70.7308	4.21722	234.118	18.9993	444.553	57.4804	0.129299	-2.95121	3.61759e-05	1.29744	down	--	--	--	--	--	--	--	--
neg_6699	Verdamicin	285.066	264.197	401.542	213.781	390.881	433.401	797.448	755.69	873.215	638.299	647.574	779.508	331.478	748.622	2.25844	1.17532	1.1247e-05	1.32031	up	--	--	--	--	--	--	--	--
neg_67	3-Nitrotyrosine	62.7144	60.2238	108.106	53.7426	100.087	73.9649	5.42565	6.53555e-10	6.53555e-10	6.53555e-10	6.53555e-10	8.15563	76.4732	2.26355	0.0295992	-5.0783	0.000395981	1.31214	down	Carboxylic acids and derivatives	--	--	HMDB0001904	65124	3604-79-3	Organic acids and derivatives	Amino acids, peptides, and analogues
neg_6715	Leukotriene B4 ethanolamide	456.65	708.245	396.414	397.855	503.886	448.134	7502.39	7092.09	9571.92	14314.6	10836.6	14628	485.197	10657.6	21.9655	4.45717	0.000601721	1.30796	up	--	--	--	--	--	--	--	--
neg_6717	LysoPA(24:0/0:0)	14.9032	22.6201	19.9347	11.5665	31.2146	4.84725	2049.28	1022.92	1439.03	1222.2	1510.07	1534.59	17.5144	1463.01	83.5321	6.38426	0.000154955	1.3553	up	--	--	--	--	--	--	--	--
neg_6720	Bafilomycin A1(Baf-A1)	2.32602	6.53555e-10	6.53555e-10	940.257	6.53555e-10	6.53555e-10	1205.55	593.137	764.626	640.363	1429.38	881.295	157.097	919.06	5.85026	2.5485	0.00440928	1.07336	up	--	--	--	--	--	--	--	--
neg_6722	PIP(20:3(5Z,8Z,11Z)/6 keto-PGF1alpha)	17.829	9.08091	43.1148	1.97088	25.4275	20.9626	6.53555e-10	6.53555e-10	6.53555e-10	3.13509	6.53555e-10	6.53555e-10	19.7309	0.522515	0.026482	-5.23885	0.02116	1.01561	down	--	--	--	--	--	--	--	--
neg_6753	Hexadecanedioic acid	1292.44	817.937	1071.62	1149.65	808.964	1869.99	9145.33	23047	12170.1	11432.7	5806.1	34934.9	1168.43	16089.3	13.77	3.78346	0.0202613	1.03258	up	Fatty Acyls	C19615	Metabolic pathways(ko01100)	HMDB0000672	10459	505-54-4	Lipids and lipid-like molecules	Fatty acids and conjugates
neg_6759	PS(22:4(7Z,10Z,13Z,16Z)/PGF1alpha)	229.169	186.316	380.432	145.785	377.627	283.447	49.1811	42.3386	69.8441	61.8556	33.9792	59.6098	267.129	52.8014	0.197662	-2.33889	0.00283997	1.21285	down	--	--	--	--	--	--	--	--
neg_6770	LysoPG(18:1(9Z)/0:0)	200.474	323.83	106.537	190.504	119.711	195.099	1026.63	954.828	1217.76	1800.32	2004.04	1878.99	189.359	1480.43	7.8181	2.96682	0.000911884	1.27674	up	Glycerophospholipids	--	--	HMDB0240602	9547135	_	Lipids and lipid-like molecules	Glycerophosphoglycerols
neg_6785	Cucurbitacin C	440.655	498.313	604.793	255.999	753.051	634.809	202.132	98.7005	204.231	285.528	85.1016	232.487	531.27	184.697	0.347651	-1.52429	0.00297957	1.1522	down	Steroids and steroid derivatives	--	--	HMDB0034706	5874476	5988-76-1	Lipids and lipid-like molecules	Cucurbitacins
neg_6791	PC(DiMe(13,5)/PGF2alpha)	348.818	289.97	474.214	173.232	737.112	475.29	0.159683	16.1082	10.282	10.5901	14.289	14.4382	416.439	10.9779	0.0263612	-5.24544	0.00374696	1.20309	down	--	--	--	--	--	--	--	--
neg_6793	Mangiferic acid	3754.19	2228.12	3763.11	2293.67	3573.56	2524.6	547.953	733.035	1436.48	987.882	769.668	3087.28	3022.88	1260.38	0.416949	-1.26206	0.00543027	1.05753	down	Fatty Acyls	--	--	HMDB0029800	6439027	18402-92-1	Lipids and lipid-like molecules	Lineolic acids and derivatives
neg_6803	3-Oxo-5beta-cholanoic acid	42.7799	77.0617	43.3385	29.4721	40.6018	51.3484	580.062	551.12	499.171	517.894	422.85	392.134	47.4337	493.872	10.4118	3.38015	1.33275e-05	1.38489	up	--	--	--	--	--	--	--	--
neg_6806	DG(20:3(6,8,11)-OH(5)/2:0/0:0)	1555.34	2898.92	1282.16	1157.9	1929.31	1713.42	22785	20823.2	17206.2	19619.2	18379.4	16524.6	1756.18	19222.9	10.9459	3.45232	3.3741e-06	1.39436	up	--	--	--	--	--	--	--	--
neg_681	Neuraminic acid	6.53555e-10	6.24047	25.948	4.94007	7.03919	23.616	62.5247	74.5829	72.3151	62.0579	58.5002	63.6445	11.2973	65.6042	5.80708	2.53781	4.75575e-06	1.35874	up	--	--	--	--	--	--	--	--
neg_6810	PE(22:6(4Z,8Z,10Z,13Z,16Z,19Z)-OH(7)/DiMe(11,3))	1265.21	1995.19	3071.42	2599.54	2603.19	1316.74	5377.29	7318.99	6152.98	18583.7	7266.67	18245.4	2141.88	10490.8	4.89796	2.29218	0.0209427	1.02249	up	--	--	--	--	--	--	--	--
neg_6813	PI(20:4(5Z,8Z,11Z,14Z)/PGF1alpha)	2452.21	1520.62	3247.07	1442.1	1904.08	2564.86	103.686	268.723	381.842	182.102	92.456	295.362	2188.49	220.695	0.100844	-3.30981	0.000822801	1.28299	down	--	--	--	--	--	--	--	--
neg_6830	MURABUTIDE	3434.89	4142.97	4953.96	3058.37	3873.55	4943.41	14436.2	13451.8	18586.7	19227.5	11713	16411.2	4067.86	15637.7	3.84422	1.94269	0.000122014	1.34193	up	--	--	--	--	--	--	--	--
neg_6836	LysoPA(18:2(9Z,12Z)/0:0)	2549.56	3127.08	2754.89	1950.24	3014.6	2982.89	17818.6	15080.2	19788.2	21462.1	28086	20880	2729.88	20519.2	7.51653	2.91007	0.000159713	1.34574	up	--	--	--	--	--	--	--	--
neg_6840	Beloranib	13376.9	12855.4	24050.3	6702.54	24239.4	19058.6	1104.53	1242.42	1211.61	1442.28	1289.27	1312.28	16713.9	1267.07	0.0758093	-3.72148	0.00285426	1.22131	down	--	--	--	--	--	--	--	--
neg_6848	(2S,3R,4R)-2-Amino-3,4-dihydroxy-2-(hydroxymethyl)-14-oxoicos-6-enoic acid	300.869	481.717	325.112	259.324	364.527	443.047	3806.7	4598.85	4687.65	3941.05	3676.2	3788.89	362.432	4083.22	11.2662	3.49392	2.8239e-06	1.39819	up	--	--	--	--	--	--	--	--
neg_6858	Antibiotic SB 202742	6.53555e-10	1.88706	3.4789	6.53555e-10	7.87462	3.51362	54.3958	40.683	48.6843	147.43	47.0841	68.286	2.79237	67.7606	24.2664	4.60089	0.0105661	1.10699	up	--	--	--	--	--	--	--	--
neg_6859	PI(PGF1alpha/18:0)	115.373	336.307	387.99	362.897	254.11	323.002	57.2695	19.8532	236.337	183.655	44.4607	160.081	296.613	116.943	0.39426	-1.34278	0.00805919	1.01724	down	--	--	--	--	--	--	--	--
neg_6874	DG(2:0/18:1(12Z)-2OH(9,10)/0:0)	19.7763	4.42427	2.56171	6.53555e-10	6.66738	15.5247	2959.24	1300.34	987.744	778.822	761.066	1053.34	8.15906	1306.76	160.16	7.32337	0.0124149	1.09841	up	--	--	--	--	--	--	--	--
neg_6888	1-Oleoylglycerophosphoserine	816.419	893.508	1456.98	460.978	1236.48	1017.76	2630.43	2112.58	5079.44	3051.73	2346.99	3866.29	980.356	3181.24	3.24499	1.69821	0.00371842	1.17078	up	--	--	--	--	--	--	--	--
neg_6894	Dynorphin A (6-8)	414.876	718.764	603.087	363.106	616.28	621.166	4216.15	3596.97	6466.84	5101.94	5284.95	5915.04	556.213	5096.98	9.16372	3.19593	0.000115746	1.35428	up	--	--	--	--	--	--	--	--
neg_69	senkyunolide I	1620.56	2040.79	1937.03	1147.73	2448.75	1797.56	75.9429	52.3524	60.7309	141.939	82.4615	168.778	1832.07	97.0342	0.0529643	-4.23884	0.000174083	1.34532	down	--	--	--	--	--	--	--	--
neg_6919	Peanut oil, hydrogenated	177.16	292.429	259.877	216.679	411.417	163.636	559.089	589.78	1420.74	598.298	1078.54	898.73	253.533	857.529	3.38232	1.75801	0.00677243	1.12215	up	--	--	--	--	--	--	--	--
neg_6940	4-Hydroxyhexanoycarnitine	11.8318	63.8178	6.07501	22.6076	5.96372	11.0374	328.479	284.949	270.975	711.176	198.561	610.234	20.2222	400.729	19.8163	4.30861	0.00633735	1.15788	up	--	--	--	--	--	--	--	--
neg_6950	N-Acetyl-N-[(2S)-3-(1H-indol-3-yl)-2-[[2-(4-piperidin-1-ylpiperidin-1-yl)acetyl]amino]propyl]-2-methoxybenzamide	28.0669	106.849	46.2717	11.592	75.9891	53.1472	269.751	235.623	332.429	290.458	601.482	432.375	53.6526	360.353	6.71641	2.74769	0.00213605	1.21409	up	--	--	--	--	--	--	--	--
neg_6964	Mutilin	6.53555e-10	6.53555e-10	6.53555e-10	6.53555e-10	6.53555e-10	1.03374	40.9862	69.8316	84.5941	102.484	57.7607	186.887	0.172291	90.4239	524.833	9.03572	0.00795848	1.1394	up	--	--	--	--	--	--	--	--
neg_6972	Bardoxolone	155.868	408.862	323.757	103.89	432.391	328.303	7080.16	5625.64	8701.12	9922.31	6547.74	8951.27	292.179	7804.71	26.7121	4.73942	9.20254e-05	1.36365	up	--	--	--	--	--	--	--	--
neg_6978	milbemycin beta3	82.1032	137.941	107.967	83.7009	164.344	156.325	774.703	618.966	868.103	1032.29	900.558	935.711	122.064	855.055	7.005	2.80838	2.95145e-05	1.36987	up	--	--	--	--	--	--	--	--
neg_6982	(3a,5b,7a,12a)-24-[(carboxymethyl)amino]-1,12-dihydroxy-24-oxocholan-3-yl-b-D-Glucopyranosiduronic acid	162.444	425.626	199.888	237.446	257.194	252.262	1646.15	2103.22	2677.95	5828.79	2043.41	5919.37	255.81	3369.82	13.1731	3.71953	0.0116379	1.09837	up	--	--	--	--	--	--	--	--
neg_6983	Hydroxyhomodestruxin B	45.4471	133.731	162.227	84.0889	98.0905	19.8971	405.188	448.217	857.967	1299.91	652.881	1292.47	90.5803	826.106	9.12015	3.18906	0.0059701	1.15837	up	Peptidomimetics	--	--	HMDB0039897	85262217	_	Organic acids and derivatives	Depsipeptides
neg_6991	gamma-Eudesmol rhamnoside	48.269	6.53555e-10	6.53555e-10	1.63977	2.10978	6.53555e-10	92.5747	61.9865	57.8744	23.1959	74.637	90.6369	8.66976	66.8176	7.70697	2.94616	0.00153164	1.15239	up	--	--	--	--	--	--	--	--
neg_7003	1-a,24R,25-Trihydroxyvitamin D2	1416.87	1046.57	1151.85	918.472	1065.7	1360.21	728.881	641.984	522.285	591.653	753.431	694.02	1159.94	655.375	0.565006	-0.823662	0.000649811	1.2473	down	--	--	--	--	--	--	--	--
neg_7021	LysoPC(15:0/0:0)	64.1381	90.9014	162.604	51.8096	130.189	108.302	436.815	995.939	1106.72	725.42	2398.34	989.86	101.324	1108.85	10.9436	3.45202	0.0146916	1.05951	up	Glycerophospholipids	C04230	Choline metabolism in cancer(ko05231);;Glycerophospholipid metabolism(ko00564)	HMDB0013122	24779527	_	Lipids and lipid-like molecules	Glycerophosphocholines
neg_7026	Pirarubicinol	6.53555e-10	3.04723	9.31132	4.33861	6.53555e-10	6.53555e-10	287.069	283.668	1431.72	532.374	570.556	740.304	2.78286	640.949	230.32	7.8475	0.0143721	1.07163	up	--	--	--	--	--	--	--	--
neg_7034	Colforsin daropate	564.211	392.421	965.963	289.226	692.411	570.442	2061.66	1409.55	3350.42	2384.28	1255.8	2502.73	579.112	2160.74	3.73112	1.89961	0.00308547	1.18728	up	--	--	--	--	--	--	--	--
neg_7047	N-Linoleoyl Proline	154.114	199.706	161.013	136.336	180.864	155.745	1700.81	1246.02	1722.96	2467.59	1736.55	2144.92	164.63	1836.47	11.1552	3.47964	0.000188975	1.34742	up	--	--	--	--	--	--	--	--
neg_7048	Medicagenic acid	140.825	154.294	184.499	94.5522	133.739	109.915	1502.93	1799.74	2781.78	3446.61	4815.27	4055.96	136.304	3067.05	22.5015	4.49195	0.00256629	1.22624	up	--	--	--	--	--	--	--	--
neg_7058	Cholic acid glucuronide	38752.8	26347.6	38762.5	22297.2	32429.8	41371.1	1305.19	1307.69	1790.99	1431.04	2011.19	1893.22	33326.8	1623.22	0.0487061	-4.35975	0.000159611	1.35166	down	--	--	--	--	--	--	--	--
neg_7068	(5Z)-7-[(1R,2R,3R,5S)-3,5-Dihydroxy-2-[(1E,3S,5Z)-3-hydroxyocta-1,5-dien-1-yl]cyclopentyl]hept-5-enoylcarnitine	2061.17	2809.45	2972.05	1576.96	2747.58	2738.25	5243.21	7360.48	10438.3	7900.07	5590.67	7482.3	2484.24	7335.84	2.95295	1.56216	0.00096068	1.25745	up	--	--	--	--	--	--	--	--
neg_7074	N-Palmitoyl Histidine	1359	2327.34	1285.39	1300.96	1651.66	1541.58	19781.2	18806.8	18402.2	23558.5	31274.1	23170.9	1577.66	22498.9	14.261	3.834	0.000120098	1.35349	up	--	--	--	--	--	--	--	--
neg_7087	2-(10-Heptadecenyl)-6-hydroxybenzoic acid	3.00267	2.61189	4.28329	3.46506	21.8036	12.703	415.61	395.51	275.722	791.204	379.461	279.488	7.97825	422.833	52.9981	5.72787	0.00305123	1.2179	up	--	--	--	--	--	--	--	--
neg_71	2-Amino-2-thiazoline-4-carboxylic acid	493.265	443.137	637.987	405.37	519.016	462.84	51.7013	25.5645	40.5734	84.5447	42.8124	69.0484	493.602	52.3741	0.106106	-3.23642	1.98466e-05	1.37253	down	--	--	--	--	--	--	--	--
neg_7108	TG(14:0/20:5(5Z,8Z,11Z,14Z,17Z)/22:6(4Z,7Z,10Z,13Z,16Z,19Z))	9073.8	2880.65	5603.4	5318	7342.36	7866.14	7.79577	32.2942	10.9983	14.9525	359.864	77.3519	6347.39	83.8762	0.0132143	-6.24176	0.000925956	1.29139	down	Glycerolipids	--	--	HMDB0042869	131754006	_	Lipids and lipid-like molecules	Triradylcglycerols
neg_7117	LysoPE(0:0/18:0)	404.441	367.686	440.293	231.689	347.83	366.974	4719.05	5233.6	13567.9	7408.98	12586.4	7991.77	359.819	8584.61	23.8582	4.57641	0.00286074	1.21833	up	Glycerophospholipids	--	--	HMDB0011129	53480667	899443-67-5	Lipids and lipid-like molecules	Glycerophosphoethanolamines
neg_7135	Dodecatrienoic acid	6.74497	0.667786	7.87513	0.350745	14.451	11.0926	906.228	528.561	645.775	673.075	611.162	662.855	6.86371	671.276	97.8007	6.61177	4.92633e-05	1.37801	up	--	--	--	--	--	--	--	--
neg_7137	PA(2:0/PGF1alpha)	2.38482	10.7476	10.75	11.1288	24.8675	11.3729	163.061	241.162	578.378	279.997	226.383	368.65	11.8753	309.605	26.0714	4.7044	0.0043486	1.19015	up	--	--	--	--	--	--	--	--
neg_7159	PC(2:0/18:3(10,12,15)-OH(9))	2026.14	1719.91	2458.96	1288.06	1994.18	2955.69	233.393	193.378	338.602	267.946	580.857	496.516	2073.82	351.782	0.16963	-2.55954	0.000511238	1.29241	down	--	--	--	--	--	--	--	--
neg_7167	PI(18:1(11Z)/PGF2alpha)	138.431	139.734	142.476	99.8102	86.3496	104.829	73.2775	33.7544	31.1832	80.2016	25.6106	37.2286	118.605	46.876	0.395228	-1.33924	0.000418211	1.20277	down	--	--	--	--	--	--	--	--
neg_7177	Esculentic acid (Phytolacca)	32.2544	62.1999	117.76	44.187	74.965	29.8021	4931.22	3323.53	5112.99	5192.41	4052.05	4702.88	60.1948	4552.51	75.6297	6.24088	2.23786e-05	1.38757	up	--	--	--	--	--	--	--	--
neg_7190	N-Arachidonoyl Alanine	86.2611	117.891	78.786	79.2108	96.8099	97.9899	1202.48	1542.93	2981.61	2389.8	1096.6	1808.64	92.8248	1837.01	19.7901	4.3067	0.00204081	1.24616	up	--	--	--	--	--	--	--	--
neg_7196	Gravelliferone	111442	113348	108382	89429.6	92780	130758	85648.9	86041.7	73810.3	92148.6	75660.6	69454.4	107690	80460.7	0.747151	-0.420528	0.00499224	1.09353	down	--	--	--	--	--	--	--	--
neg_7207	PC(17:2(9Z,12Z)/0:0)	26.5074	7.96877	54.4401	13.3337	43.5536	31.0626	463.565	578.19	948.714	795.598	716.874	987.017	29.4777	748.326	25.3862	4.66597	0.000334628	1.3271	up	--	--	--	--	--	--	--	--
neg_7219	Mdp-gdp	745.237	2596.67	2807.97	403.917	5268.3	1988.77	6.53555e-10	6.53555e-10	6.53555e-10	12.0198	6.53555e-10	6.53555e-10	2301.81	2.00331	0.000870319	-10.1662	0.0233625	1.00831	down	--	--	--	--	--	--	--	--
neg_7228	Gliadins	2624.88	3795.42	3659.29	1526.5	4251.69	3482.32	123.679	211.309	100.409	74.509	39.0557	133.987	3223.35	113.825	0.0353126	-4.82367	0.000572062	1.30858	down	--	--	--	--	--	--	--	--
neg_7250	PG(22:6(4Z,7Z,10Z,12E,16Z,19Z)-OH(14)/a-21:0)	1215.7	1342.82	1263.94	985.239	1100.7	1168.33	1821.27	1513.73	1617.57	1966.01	1193.97	2007.57	1179.46	1686.69	1.43005	0.51607	0.00818276	1.08815	up	--	--	--	--	--	--	--	--
neg_7258	LysoPE(0:0/20:5(5Z,8Z,11Z,14Z,17Z))	2.68466	9.17594	1.33564	4.5357	12.9457	7.77128	903.282	562.84	820.358	590.398	411.339	467.287	6.40815	625.917	97.6752	6.60992	0.000566404	1.31512	up	Glycerophospholipids	--	--	HMDB0011489	53480938	_	Lipids and lipid-like molecules	Glycerophosphoethanolamines
neg_7267	LysoPI(18:1(9Z)/0:0)	55927.6	48607.6	56767.4	43808.4	58292.5	53970.2	6288.26	4559.48	7336.07	7285.06	7415.53	6097.96	52895.6	6497.06	0.122828	-3.02529	2.88173e-06	1.39835	down	Glycerophospholipids	--	--	HMDB0061693	_	1114770-15-8	Lipids and lipid-like molecules	Glycerophosphoinositols
neg_73	Piperonyl sulfoxide	540.844	702.943	989.049	400.349	1634.14	840.111	6.53555e-10	6.53555e-10	6.53555e-10	6.53555e-10	6.53555e-10	6.53555e-10	851.239	6.53555e-10	7.67768e-13	-40.2444	0.0049958	1.1788	down	--	--	--	--	--	--	--	--
neg_7306	1-Stearoylglycerophosphoserine	929.023	1110.04	1167.36	557.439	1263.13	1048.81	2723.24	2158.82	3138.68	3531.61	2957.48	3207.78	1012.63	2952.94	2.91609	1.54404	2.8293e-05	1.33451	up	--	--	--	--	--	--	--	--
neg_7320	N-Carbamoylputrescine	46.9224	84.043	8.52214	31.0657	19.5827	22.4355	353.563	295.185	152.455	279.356	186.181	255.813	35.4286	253.759	7.16255	2.84047	0.000392181	1.2878	up	Carboximidic acids and derivatives	C00436	Metabolic pathways(ko01100);;Arginine and proline metabolism(ko00330)	HMDB0033458	502	6851-51-0	Organic acids and derivatives	Carboximidic acids
neg_7327	PA(PGF1alpha/2:0)	5.89242	1.81117	6.53555e-10	4.64009	5.91016	6.53555e-10	1324.95	753.323	3688.48	1512.03	772.505	1255.47	3.04231	1551.12	509.852	8.99393	0.0177382	1.04867	up	--	--	--	--	--	--	--	--
neg_7343	LysoPE(0:0/18:2(9Z,12Z))	9087.54	10435.3	15578.5	5381.55	13689	12544.3	1518.27	975.256	1323.98	1593.22	1084.47	1860.93	11119.4	1392.69	0.125249	-2.99713	0.0011842	1.27113	down	Glycerophospholipids	--	--	HMDB0011477	53480926	_	Lipids and lipid-like molecules	Glycerophosphoethanolamines
neg_7351	Mesaconitine	1801.77	2347.58	2771.45	1120.44	3252.54	2138.91	527.026	514.305	1184.64	616.455	737.589	695.795	2238.78	712.636	0.318314	-1.65148	0.00299585	1.17769	down	--	--	--	--	--	--	--	--
neg_7378	25-Cinnamoyl-vulgaroside	10.1914	20.7313	25.3088	1.8202	25.7505	8.6702	256.419	207.863	293.796	569.811	256.792	818.015	15.4121	400.449	25.9829	4.69949	0.0114092	1.10252	up	--	--	--	--	--	--	--	--
neg_7382	Cys-Arg-Glu-Lys-Ala	39.097	41.4818	137.33	29.9979	100.584	109.662	401.102	666.205	876.836	770.71	438.483	956.1	76.3588	684.906	8.96958	3.16504	0.00102334	1.27127	up	--	--	--	--	--	--	--	--
neg_74	Perylene-1,2-dione	312.309	434.047	267.321	232.154	442.605	349.831	3.63598	6.53555e-10	6.53555e-10	10.0676	6.53555e-10	4.19122	339.711	2.98247	0.00877943	-6.83166	0.000207301	1.34544	down	--	--	--	--	--	--	--	--
neg_7402	(3R,5R)-7-[(1S,2R,3R,8S,8Ar)-3-hydroxy-2-methyl-8-(2-methylbutanoyloxy)-1,2,3,7,8,8a-hexahydronaphthalen-1-yl]-3,5-dihydroxyheptanoic acid	4821.01	6007.36	4705.74	3845.76	4974.11	5152.69	33696.8	24167	41613.3	38085.8	44935.4	36423.3	4917.78	36487	7.4194	2.8913	0.000111513	1.35577	up	--	--	--	--	--	--	--	--
neg_7404	Cholyltyrosine	25.095	75.1934	8.7405	40.9343	48.1256	72.8329	269.723	251.727	1021.74	606.768	809.47	586.048	45.1536	590.913	13.0867	3.71003	0.00658968	1.14721	up	--	--	--	--	--	--	--	--
neg_7406	LysoPA(0:0/16:0)	69.6583	46.083	36.2591	34.0991	56.7116	56.5029	987.169	541.941	1581.73	1218.13	569.365	870.465	49.8857	961.466	19.2734	4.26854	0.00245687	1.23623	up	--	--	--	--	--	--	--	--
neg_7416	Exametazime	41.6971	51.0892	18.2999	22.9206	19.4525	13.351	341.026	317.577	227.154	654.408	132.124	431.964	27.8017	350.709	12.6147	3.65703	0.00703209	1.15047	up	--	--	--	--	--	--	--	--
neg_7418	Cholylasparagine	27.0132	40.8059	19.9088	29.551	29.9163	22.7632	625.663	736.138	680.044	684.457	884.267	1171.45	28.3264	797.004	28.1364	4.81437	0.000245748	1.33902	up	--	--	--	--	--	--	--	--
neg_7419	2-(2-Butoxyethoxy)ethanol	418.216	462.723	327.542	339.476	359.469	504.385	1929.01	1250.56	3008.42	1304.54	1649.72	1347.72	401.969	1748.33	4.34942	2.12082	0.00419234	1.18988	up	--	--	--	--	--	--	--	--
neg_7429	PA(8:0/20:4(5Z,8Z,11Z,14Z)-OH(20))	18146.9	9462.2	26168	9811.07	18919.8	23258.2	4133.24	2814.09	2203.75	7479.56	3601.84	2754.79	17627.7	3831.21	0.217341	-2.20197	0.00348144	1.17675	down	--	--	--	--	--	--	--	--
neg_7452	Diterpene alkaloid	179.678	246.332	189.827	108.412	168.251	270.942	7240.26	10965.6	18903.7	12423.7	8463.74	13391.1	193.907	11898	61.3594	5.93921	0.000968621	1.28696	up	--	--	--	--	--	--	--	--
neg_7455	Malformin	110.118	89.4043	153.112	49.593	109.979	70.2317	1798.67	2797.01	4620.37	3222.71	2049.72	3555.33	97.0729	3007.3	30.9798	4.95326	0.000986908	1.28607	up	--	--	--	--	--	--	--	--
neg_7478	20-Hydroxy-6Z,15Z-eicosadienoic acid	6.53555e-10	6.53555e-10	6.53555e-10	6.53555e-10	6.53555e-10	6.53555e-10	469.342	329.977	440.592	570.355	252.04	602.539	6.53555e-10	444.141	6.79577e+11	39.3058	0.000482194	1.32186	up	--	--	--	--	--	--	--	--
neg_7489	1-Hexadecyl-2-tridecanoyl-glycero-3-phosphoethanolamine	445.396	614.185	577.025	509.883	548.125	490.617	1832.93	2109.65	1866.72	3723.56	1388.46	3154.29	530.872	2345.94	4.41903	2.14373	0.00418144	1.19596	up	--	--	--	--	--	--	--	--
neg_7502	(3b,16b,20R)-Pregn-5-ene-3,16,20-triol 3-glucoside	391.4	1200.54	313.799	841.059	370.484	468.629	4463.61	3394.31	12235.1	5225.08	5589.67	5450.43	597.652	6059.71	10.1392	3.34187	0.00770463	1.1341	up	--	--	--	--	--	--	--	--
neg_7536	Foliandrin	47805	47606.1	67280	28135.1	47377.8	76185.5	9478.17	7219.57	7354.02	12252.4	9584.08	11295.5	52398.2	9530.62	0.181888	-2.45888	0.00151422	1.25761	down	--	--	--	--	--	--	--	--
neg_7560	Ganglioside GM3 (d18:0/12:0)	8996.5	6881.12	15930.5	3572.61	2843.18	5062.97	6.53555e-10	6.53555e-10	6.53555e-10	6.53555e-10	6.53555e-10	31.5424	7214.47	5.25706	0.000728683	-10.4224	0.0145612	1.06555	down	--	--	--	--	--	--	--	--
neg_7580	Linoleic Acid-d4	36.7106	14.8405	66.5004	25.2398	80.3841	70.5614	18.0617	15.4868	8.92261	6.53555e-10	5.32919	8.50674	49.0395	9.38451	0.191366	-2.38559	0.0144099	1.04754	down	--	--	--	--	--	--	--	--
neg_7582	xi-10-Hydroxyoctadecanoic acid	606.806	750.834	502.029	416.737	511.242	622.786	33444.4	33917.9	3456.36	2311.21	29330	19701.2	568.406	20360.2	35.8198	5.16269	0.0203369	1.02981	up	--	--	--	--	--	--	--	--
neg_7584	Pregnenolone	76.4134	74.846	108.083	171.783	120.968	210.505	1915.58	2838.02	2500.67	7216.17	1652.3	3391.23	127.1	3252.33	25.5888	4.67744	0.0132512	1.08285	up	Steroids and steroid derivatives	C01953	Ovarian steroidogenesis(ko04913);;Aldosterone synthesis and secretion(ko04925);;Cushing syndrome(ko04934);;Metabolic pathways(ko01100);;Cortisol synthesis and secretion(ko04927);;Steroid hormone biosynthesis(ko00140)	HMDB0000253	8955	145-13-1	Lipids and lipid-like molecules	Pregnane steroids
neg_7598	(2E)-2-[(4,5-Dimethoxy-2-methyl-3,6-dioxocyclohexa-1,4-dien-1-yl)methylidene]undecanoic acid	6.53555e-10	2.69801	6.53555e-10	1.06939	6.53555e-10	6.53555e-10	482.645	505.795	11.7055	78.9269	443.786	644.731	0.6279	361.265	575.354	9.16831	0.0179155	1.04817	up	--	--	--	--	--	--	--	--
neg_7601	17-Aminogeldanamycin	3308.69	2638.44	5597.96	3064.65	5404.7	6045.5	740.015	543.599	1461.02	1940.68	719.837	1016.48	4343.32	1070.27	0.246418	-2.02082	0.00208493	1.19793	down	--	--	--	--	--	--	--	--
neg_7612	Hebevinoside IV	157.156	94.8918	231.981	142.347	169.444	181.445	1272.54	879.634	894.954	1804.42	1139.83	1779.56	162.877	1295.16	7.95172	2.99127	0.00103456	1.28258	up	--	--	--	--	--	--	--	--
neg_7618	3-[(3-Methylbutyl)nitrosoamino]-2-butanone	1.918	6.53555e-10	6.53555e-10	6.53555e-10	4.82884	6.53555e-10	953.136	736.212	773.294	985.603	360.397	1060.76	1.12447	811.567	721.731	9.49532	0.00055171	1.31767	up	--	--	--	--	--	--	--	--
neg_7628	5a-Cholestane-3a,7a,12a,25-tetrol	9.16085	20.8223	3.59995	22.7157	31.7788	4.0646	1880.86	4530.5	815.082	6199.21	3687.73	571.518	15.357	2947.48	191.931	7.58444	0.0236039	1.00381	up	--	--	--	--	--	--	--	--
neg_7642	Dactimicin	1456.7	2665.87	1331.35	1338.94	2147.64	1418.27	9273.16	9238.08	14176	9682.88	15962.3	9464.23	1726.46	11299.5	6.54486	2.71036	0.000423482	1.30593	up	--	--	--	--	--	--	--	--
neg_7665	1-Stearoyl-sn-glycerol 3-phosphocholine	12321.1	9941.43	19818.7	9612.24	17687.7	15569.8	5275.59	4293.22	10766.4	6682.29	4880.81	6043.59	14158.5	6323.65	0.446633	-1.16284	0.00418649	1.10585	down	--	--	--	--	--	--	--	--
neg_7677	N-Eicosapentaenoyl Asparagine	6.53555e-10	6.53555e-10	6.53555e-10	1.86695	2.8799	6.53555e-10	1414.56	1121.48	1260.1	1499.91	603.715	1412.21	0.791141	1218.66	1540.38	10.5891	0.000276478	1.34101	up	--	--	--	--	--	--	--	--
neg_7678	N-Nonanoylglycine	3.34527	5.04297	6.53555e-10	3.11334	7.12666	6.53555e-10	319.659	151.58	169.49	361.879	123.542	267.234	3.10471	232.231	74.7995	6.22496	0.00225436	1.24543	up	--	--	--	--	--	--	--	--
neg_7679	(3beta,5alpha,6alpha,7beta,14alpha,22E,24R)-5,6-Epoxyergosta-8,22-diene-3,7,14-triol	17.8448	13.355	9.94417	12.2298	4.9938	16.364	439.816	557.497	290.64	627.163	236.901	1158.72	12.4553	551.79	44.3018	5.46929	0.0106433	1.11192	up	--	--	--	--	--	--	--	--
neg_7693	omega-hydroxyfinasteride	9.14928	12.2327	4.28989	5.32022	1.64529	5.8976	9326.99	6084.64	8478.74	10918.7	4572.83	9955.33	6.4225	8222.88	1280.32	10.3223	0.00041624	1.32737	up	--	--	--	--	--	--	--	--
neg_7700	Sorbitan stearate	8732.82	9167.07	8023.72	6114.57	7659.07	8313.62	9783.66	13552.4	8563.58	10725.4	10330.8	11872.5	8001.81	10804.7	1.35029	0.433265	0.00914907	1.031	up	--	--	--	--	--	--	--	--
neg_7706	N-Arachidonoyl GABA	6.53555e-10	5.2795	3.48513	3.51988	3.29477	6.53555e-10	547.727	688.206	560.692	938.497	772.891	529.929	2.59655	672.991	259.187	8.01785	0.000154856	1.34947	up	--	--	--	--	--	--	--	--
neg_7713	3,4-Dimethyl-5-propyl-2-furanpentadecanoic acid	2.5618	6.53555e-10	3.71371	6.53555e-10	2.2956	6.53555e-10	220.152	371.384	112.597	318.357	106.696	370.035	1.42852	249.87	174.916	7.45052	0.00410858	1.1995	up	Fatty Acyls	--	--	HMDB0112080	131819621	180346-59-2	Lipids and lipid-like molecules	Fatty acids and conjugates
neg_7714	Bipindogulomethyloside	67496.6	48464	138385	41941.2	115027	97305	6180.15	5295.26	6607.56	7551.19	4210.58	7496.25	84769.8	6223.5	0.0734165	-3.76775	0.00408242	1.1926	down	--	--	--	--	--	--	--	--
neg_7721	5S-HETE-d8	50.4726	59.9473	50.5907	40.2869	49.7621	59.7862	1405.03	1864.53	1066.23	1548.94	1395.03	1571.07	51.8076	1475.14	28.4734	4.83154	4.2952e-05	1.37694	up	Fatty Acyls	C04805	Inflammatory mediator regulation of TRP channels(ko04750)	HMDB0011134	5280733	70608-72-9	Lipids and lipid-like molecules	Eicosanoids
neg_7722	DG(10:0/20:4(5Z,8Z,11Z,14Z)-OH(20)/0:0)	6.53555e-10	6.53555e-10	6.53555e-10	6.53555e-10	6.53555e-10	6.53555e-10	126.059	86.7412	143.186	112.435	51.7291	87.8068	6.53555e-10	101.326	1.55039e+11	37.1738	0.000629213	1.311	up	--	--	--	--	--	--	--	--
neg_7729	Cardenolide	277.242	197.566	280.061	196.627	128.518	448.113	7489.33	12855.6	4112.89	10767.1	4855.92	6569.46	254.688	7775.04	30.5277	4.93205	0.00293536	1.22176	up	--	--	--	--	--	--	--	--
neg_7735	1,1,2-Trimethyl-3,5-bis(1-methylethenyl)cyclohexane	19.7287	41.3756	21.0479	14.5243	28.0055	32.9378	451.437	557.458	652.214	969.077	456.508	862.574	26.27	658.211	25.0557	4.64706	0.000802288	1.29652	up	--	--	--	--	--	--	--	--
neg_7738	DG(13:0/20:4(6Z,8E,10E,14Z)-2OH(5S,12R)/0:0)	66.4762	136.198	145.383	83.0236	129.837	107.893	3982.35	2563.28	2403.23	4055.65	2252.91	3996.95	111.468	3209.06	28.789	4.84745	0.000352413	1.33292	up	--	--	--	--	--	--	--	--
neg_7753	Palmitic amide	6.53555e-10	6.53555e-10	6.53555e-10	6.53555e-10	6.53555e-10	6.53555e-10	1539.64	1546.03	556.598	1860.11	691.908	937.695	6.53555e-10	1188.66	1.81877e+12	40.7261	0.0027567	1.22933	up	Fatty Acyls	--	--	HMDB0012273	69421	629-54-9	Lipids and lipid-like molecules	Fatty amides
neg_7757	Tetracosahexaenic acid	2.90048	6.53555e-10	6.53555e-10	1.64766	2.53092	6.53555e-10	6366.03	4892	5231.98	6806.44	2938.36	8461.36	1.17984	5782.69	4901.24	12.2589	0.000659608	1.31013	up	--	--	--	--	--	--	--	--
neg_7762	PG(16:0/0:0)[U]	45997.4	67643.2	64092.9	42730	72602.7	52256.9	82053.4	80961	130088	93465.9	126972	136407	57553.8	108325	1.88214	0.912377	0.00302049	1.14702	up	--	--	--	--	--	--	--	--
neg_7769	Morinidazole	52.526	45.1068	241.242	31.6889	93.5509	192.762	791.039	523.7	500.638	582.59	579.43	593	109.479	595.066	5.43542	2.44239	5.90063e-06	1.3373	up	--	--	--	--	--	--	--	--
neg_7788	Peramine	458.335	730.392	509.064	479.967	388.339	417.68	1893.33	1892.51	1452.03	3148.12	2326.8	3318.93	497.296	2338.62	4.70266	2.23348	0.0016039	1.25093	up	--	--	--	--	--	--	--	--
neg_780	Cysteinyl-Proline	131.792	306.336	163.494	106.697	117.649	193.626	1221.3	1060.74	885.011	1558.88	972.251	945.246	169.932	1107.24	6.51575	2.70393	0.000135024	1.3335	up	--	--	--	--	--	--	--	--
neg_7802	15-hydroxyicosanoic acid	75.9719	85.9312	55.7237	48.1936	78.1171	85.5979	19768.2	38924.4	16016.1	21264.8	13502.3	17952.2	71.5892	21238	296.665	8.21269	0.00230958	1.23808	up	--	--	--	--	--	--	--	--
neg_7818	Cer(d16:1/18:1(12Z)-2OH(9,10))	182840	121611	198122	89582.3	213296	156247	42100.2	28932.4	22876.8	40411.3	20314.8	20698.7	160283	29222.4	0.182317	-2.45548	0.000855528	1.27591	down	--	--	--	--	--	--	--	--
neg_7858	(1R)-5-[2-[(1S,7As)-1-[(1S)-1-(3-hydroxy-3-methylbutoxy)ethyl]-7a-methyl-2,3,3a,5,6,7-hexahydro-1H-inden-4-ylidene]ethylidene]-4-methylidenecyclohexane-1,3-diol	6.53555e-10	6.53555e-10	4.60164	3.57971	2.32014	3.6714	215.691	161.552	157.538	392.812	54.5063	240.636	2.36215	203.789	86.2728	6.43083	0.00714685	1.15284	up	--	--	--	--	--	--	--	--
neg_7865	Synephrine acetonide	4.61317	23.8749	6.53555e-10	11.6132	3.45109	4.72443	799.398	954.946	319.578	781.398	497.382	707.319	8.04612	676.67	84.099	6.39402	0.000836915	1.29613	up	--	--	--	--	--	--	--	--
neg_7871	Becocalcidiol	6.53555e-10	2.16672	6.53555e-10	6.53555e-10	6.53555e-10	6.53555e-10	1534.99	1185.31	702.464	1154.35	707.148	1349.19	0.361121	1105.58	3061.51	11.58	0.000495198	1.32167	up	--	--	--	--	--	--	--	--
neg_7898	Cholylglutamic acid	7.6796	24.5418	14.4078	15.0976	6.59255	2.38479	965.011	858.795	1124.66	1055.68	1062.74	1696.13	11.784	1127.17	95.6523	6.57973	0.000240115	1.34181	up	--	--	--	--	--	--	--	--
neg_7901	Mycobactins	0.217506	3.80984	0.461258	5.54692	0.610039	6.53555e-10	6528.33	6034.67	8195.84	6583.5	8138.5	12850	1.77426	8055.14	4540	12.1485	0.000539478	1.31409	up	--	--	--	--	--	--	--	--
neg_7907	Hycanthone	1.75193	3.72171	7.84392	0.0791802	7.25849	1.27426	313.346	190.541	768.029	272.214	124.441	220.507	3.65491	314.846	86.1433	6.42867	0.0216205	1.02349	up	Steroids and steroid derivatives	--	--	HMDB0039696	73825229	134434-71-2	Lipids and lipid-like molecules	Physalins and derivatives
neg_7909	Docosanedioic acid	6.53555e-10	1.88187	3.59648	6.53555e-10	6.53555e-10	6.53555e-10	860.722	693.375	484.805	1780.77	475.343	789.438	0.913059	847.409	928.099	9.85813	0.00779309	1.14203	up	--	--	--	--	--	--	--	--
neg_7911	Vitamin D2 3-glucuronide	6.53555e-10	3.91302	3.45154	5.44921	6.53555e-10	6.53555e-10	447.822	474.159	486.842	842.702	338.578	1229.43	2.13563	636.588	298.08	8.21956	0.00576479	1.17158	up	Steroids and steroid derivatives	--	--	HMDB0010344	6443809	_	Lipids and lipid-like molecules	Vitamin D and derivatives
neg_7912	DG(13:0/20:4(8Z,11Z,14Z,17Z)-2OH(5S,6R)/0:0)	98.8055	34.359	110.05	31.5592	113.027	30.3974	5846.37	3654.4	3374.4	7225.64	1948.87	5753.82	69.6997	4633.92	66.484	6.05494	0.00230475	1.24421	up	--	--	--	--	--	--	--	--
neg_7935	Furohyperforin	190.972	198.966	613.605	131.366	519.808	339.311	1951.46	1630.38	1485.12	3004.68	1519.37	2877.03	332.338	2078.01	6.2527	2.64448	0.00112145	1.25507	up	Prenol lipids	--	--	HMDB0033632	73107525	219793-20-1	Lipids and lipid-like molecules	Monoterpenoids
neg_7940	FAHFA(22:6(4Z,7Z,10Z,13Z,16Z,19Z)/9-O-18:2(10E,12Z))	14	98.3436	285.049	21.7632	51.9613	5.54461	8837.56	4853.6	4512.85	10560.4	5404.21	7564.71	79.4436	6955.55	87.5534	6.45209	0.000961834	1.29124	up	Fatty Acyls	--	--	HMDB0112169	131819630	_	Lipids and lipid-like molecules	Lineolic acids and derivatives
neg_7942	Cer(d18:2(4E,14Z)/PGJ2)	16813.1	45684.7	21120.9	22160.2	19270.9	30751.7	183128	150119	69374.4	205312	113842	152032	25966.9	145635	5.60847	2.48761	0.00147128	1.25026	up	--	--	--	--	--	--	--	--
neg_7965	7-[(1R,2R,3R)-3-Hydroxy-2-[(3S)-3-hydroxyoctyl]-5-oxocyclopentyl]heptanoylcarnitine	6.53555e-10	9.65258	16.6036	7.64126	2.64789	3.4948	1199.24	1213.97	1575.47	2872.14	1637.3	3705.47	6.67336	2033.93	304.784	8.25164	0.00465763	1.18785	up	--	--	--	--	--	--	--	--
neg_7970	2-Amino-3-methyl-1-pyrrolidin-1-YL-butan-1-one	6.53555e-10	6.53555e-10	6.53555e-10	6.53555e-10	2.07697	6.53555e-10	2892.53	2088.82	2323.46	3042.97	1340.47	2995.6	0.346161	2447.31	7069.85	12.7875	0.000284184	1.34034	up	--	--	--	--	--	--	--	--
neg_7976	[(3S,4S,5S,6R)-3,4,5-Trihydroxy-6-(hydroxymethyl)oxan-2-yl] octadec-9-enoate	2.2559	6.53555e-10	6.53555e-10	2.96361	6.53555e-10	1.98601	286.005	212.648	174.579	365.075	93.7813	446.415	1.20092	263.084	219.068	7.77524	0.00424077	1.20009	up	--	--	--	--	--	--	--	--
neg_7983	Deoxycholylphenylalanine	101.555	1787.38	196.322	629.603	659.348	168.73	3142.27	4473.37	3410.69	4085.6	2331.31	7466.51	590.489	4151.63	7.03083	2.81369	0.00334548	1.17015	up	--	--	--	--	--	--	--	--
neg_7994	CPA(16:0/0:0)	6.53555e-10	6.53555e-10	6.53555e-10	6.53555e-10	6.53555e-10	1.79012	4384.6	3222.43	2114.11	5647.03	2919.63	3318.3	0.298353	3601.02	12069.7	13.5591	0.000854335	1.29598	up	--	--	--	--	--	--	--	--
neg_7996	Arg-Thr-Lys-Arg	6.53555e-10	3.06932	6.53555e-10	6.53555e-10	3.87501	3.5082	1434.89	1213.27	1722.45	2629.53	908.217	2759.21	1.74209	1777.93	1020.57	9.99516	0.00226885	1.24306	up	--	--	--	--	--	--	--	--
neg_8007	1-hexadecyl-glycero-3-phosphate	77.5961	156.82	47.9967	93.5632	59.3314	127.731	2254.67	3552.2	1010	1773.67	1287.9	2124.16	93.8397	2000.43	21.3176	4.41397	0.0034306	1.21113	up	--	--	--	--	--	--	--	--
neg_8012	cis-15-Octadecenoic acid	101.717	58.6108	211.297	66.3051	156.046	85.1019	529.696	289.204	1116.62	413.074	450.141	417.115	113.18	535.975	4.73562	2.24355	0.0162285	1.04467	up	--	--	--	--	--	--	--	--
neg_802	(5Z)-7-[(1R)-2-[(1E,3S)-3-hydroxyoct-1-en-1-yl]-5-oxocyclopent-2-en-1-yl]hept-5-enoyl-CoA	436.772	234.124	256.174	311.358	360.949	545.543	6.53555e-10	6.53555e-10	6.53555e-10	6.53555e-10	6.53555e-10	39.3064	357.487	6.55106	0.0183253	-5.77002	0.000673401	1.30103	down	--	--	--	--	--	--	--	--
neg_8036	Auda	5.41009	6.89883	6.53555e-10	6.70544	6.44818	6.53555e-10	581.194	440.139	281.898	628.494	355.284	625.918	4.24376	485.488	114.401	6.83795	0.00050432	1.31954	up	--	--	--	--	--	--	--	--
neg_8038	Deoxycholylarginine	24.0205	395.343	134.047	322.196	164.222	14.0695	2657.85	2265	1516.21	2180.05	2354.97	2637.13	175.65	2268.53	12.9151	3.69099	1.69017e-05	1.3673	up	--	--	--	--	--	--	--	--
neg_815	N-Acetylgalactosamine 4-sulphate	1441.46	1362.85	3327.91	1041.93	1788.36	3115.64	5507.9	3683.57	5717.81	4070.6	4901.3	4242.69	2013.03	4687.31	2.32849	1.2194	0.000462048	1.2106	up	--	--	--	--	--	--	--	--
neg_82	Rubraflavone A	183.934	262.344	388.834	142.892	686.542	345.783	6.53555e-10	6.53555e-10	6.53555e-10	6.53555e-10	6.53555e-10	6.53555e-10	335.055	6.53555e-10	1.95059e-12	-38.8992	0.00855082	1.12876	down	--	--	--	--	--	--	--	--
neg_832	Daidzin 4'-O-glucuronide	118.305	148.625	96.5858	145.059	145.534	244.263	6.53555e-10	6.53555e-10	6.53555e-10	6.53555e-10	6.53555e-10	6.53555e-10	149.729	6.53555e-10	4.36493e-12	-37.7372	0.00077879	1.30104	down	--	--	--	--	--	--	--	--
neg_837	S-(3-Methyl-2-butenyl) ethanethioate	151.675	320.634	77.8771	66.7946	160.879	328.013	1487.97	2179.73	1023.17	963.243	601.4	1548.52	184.312	1300.67	7.0569	2.81903	0.00389293	1.18594	up	--	--	--	--	--	--	--	--
neg_842	2-(3'-methylthio)propylmalate	122878	132262	135105	103921	131238	139975	9465.99	9137.94	8017.18	9321.48	11287.7	7865.02	127563	9182.55	0.0719844	-3.79617	2.74239e-06	1.40191	down	--	C17214	2-Oxocarboxylic acid metabolism(ko01210)	--	--	--	--	--
neg_844	D-Erythrose 4-phosphate	68.9296	34.6894	28.0771	24.1424	56.8219	58.7119	5330.04	4575.31	4526.03	2268.13	3276.3	2773.99	45.2287	3791.63	83.8324	6.38944	0.000596328	1.31111	up	Organooxygen compounds	C00279	Vitamin B6 metabolism(ko00750);;Phenylalanine, tyrosine and tryptophan biosynthesis(ko00400);;Carbon metabolism(ko01200);;Biosynthesis of amino acids(ko01230);;Pentose phosphate pathway(ko00030);;Metabolic pathways(ko01100)	HMDB0001321	122357	585-18-2	Organic oxygen compounds	Carbohydrates and carbohydrate conjugates
neg_860	5-[(4-Ethylphenyl)methylene]-2-thioxo-4-thiazolidinone	2682.38	1794.48	1545.22	1663.52	2138.42	2777.39	237.742	354.727	258.034	336.17	293.329	605.129	2100.23	347.522	0.165468	-2.59537	0.000297608	1.31814	down	--	--	--	--	--	--	--	--
neg_863	Persiconin	4551.24	8806.3	5393.22	3546.88	4304.71	5697.22	1331.76	1483.89	1608.73	1174.63	1819.42	1131.42	5383.26	1424.97	0.264704	-1.91755	0.00308566	1.21027	down	--	--	--	--	--	--	--	--
neg_865	Cytidine-5'-diphosphocholine	105.462	134.118	65.7397	66.4273	18.9548	92.1054	20.25	14.542	29.6608	36.4111	13.6314	39.5506	80.4678	25.6743	0.319063	-1.64809	0.0180873	1.01815	down	--	--	--	--	--	--	--	--
neg_867	8-Hydroxyluteolin 8-glucoside 3'-sulfate	8009.56	9393.78	5450.36	5686.11	5990.75	7545.51	24734.4	34366.3	15242	30359	31345	28599.5	7012.68	27441	3.91306	1.9683	0.000521517	1.29333	up	--	--	--	--	--	--	--	--
neg_869	(S-(R*,R*))-4-(2-(2-Carboxy-5-(beta-D-glucopyranosyloxy)-2,3-dihydro-6-hydroxy-1H-indol-1-yl)vinyl)-2,3-dihydropyridine-2,6-dicarboxylic acid	1907.42	2014.9	2565.75	1781.52	4474.84	3734.26	265.313	330.018	281.277	464.733	399.793	539.626	2746.45	380.127	0.138407	-2.85302	0.00329593	1.21029	down	--	--	--	--	--	--	--	--
neg_871	Cefluprenam	7900.05	8899.9	6216.48	6056.91	6207.84	5168.24	3697.9	2845	3651.46	2972.21	3793.76	3131.59	6741.57	3348.65	0.496717	-1.0095	0.00125602	1.24249	down	--	--	--	--	--	--	--	--
neg_872	Kaempferol 3-gentiobioside	822.452	903.663	916.8	529.213	1594.54	1055.74	313.521	275.085	633.836	358.613	441.973	609.249	970.4	438.713	0.452095	-1.1453	0.012057	1.03652	down	--	--	--	--	--	--	--	--
neg_878	Phenoxomethylpenicilloyl	25504.8	27122.9	34610.7	24205.9	28266.4	32667.7	171.827	177.437	175.755	184.52	453.689	224.654	28729.7	231.314	0.00805137	-6.95655	1.25503e-05	1.39084	down	--	--	--	--	--	--	--	--
neg_879	Clofibryl glucuronide	2991.14	2213.15	2150.36	2308.71	2555.82	3355.71	25.7248	15.7321	101.887	25.337	28.948	82.7388	2595.82	46.728	0.0180013	-5.79576	4.59676e-05	1.37765	down	--	--	--	--	--	--	--	--
neg_88	Glucosylgalactosyl hydroxylysine	71.598	25.1613	99.3059	40.0941	49.5176	101.59	6.53555e-10	6.53555e-10	6.53555e-10	6.53555e-10	6.53555e-10	6.53555e-10	64.5445	6.53555e-10	1.01256e-11	-36.5232	0.00411519	1.19531	down	--	--	--	--	--	--	--	--
neg_883	[4-[4-(4-Hydroxyphenyl)hex-3-en-3-yl]phenyl] phosphono hydrogen phosphate	583.267	650.386	582.039	531.093	536.234	791.995	6.53555e-10	6.53555e-10	6.53555e-10	20.3777	6.53555e-10	28.2534	612.502	8.10519	0.0132329	-6.23973	1.84287e-05	1.38629	down	--	--	--	--	--	--	--	--
neg_885	Epiafzelechin 3-O-gallate-(4beta->6)-epigallocatechin 3-O-gallate	78.4173	124.016	154.672	102.816	96.3983	182.21	1.87148	10.6903	4.4634	0.00713984	7.98866	10.7806	123.088	5.96694	0.0484769	-4.36656	0.00067157	1.2981	down	--	--	--	--	--	--	--	--
neg_886	Delphinidin 3-[6''-(4'''-p-coumaroylrhamnosyl)glucoside] 5-glucoside	322.645	218.756	300.72	155.003	318.154	229.266	4.05551	1.14993	19.6716	13.4596	3.51566	7.96496	257.424	8.30287	0.0322537	-4.95439	0.000248649	1.33583	down	--	--	--	--	--	--	--	--
neg_892	(2E)-Dodecenoyl-CoA	71.0486	43.8429	56.8804	26.4724	115.126	92.965	6.53555e-10	6.53555e-10	6.53555e-10	6.53555e-10	6.53555e-10	1.79872	67.7226	0.299787	0.00442668	-7.81956	0.00382787	1.20427	down	Fatty Acyls	C03221	Fatty acid elongation(ko00062);;Metabolic pathways(ko01100);;Fatty acid degradation(ko00071);;Fatty acid metabolism(ko01212)	HMDB0011689	5280578	_	Lipids and lipid-like molecules	Fatty acyl thioesters
neg_893	Kaempferol 3-(2'''-feruloylsophoroside) 7-cellobioside	7910.21	7988.6	5732	5104.95	8613.8	9064.77	6.53555e-10	6.53555e-10	6.53555e-10	39.808	0.459096	20.5026	7402.39	10.1283	0.00136825	-9.51346	9.58883e-05	1.36569	down	--	--	--	--	--	--	--	--
neg_894	4-O-Caffeoyl-3-O-feruloylquinic acid	1935.93	1365.85	1254.84	1369.75	1737.09	2178.13	14.6324	19.2725	6.53555e-10	7.76743	6.53555e-10	4.07089	1640.27	7.62387	0.00464795	-7.74919	0.000116525	1.36201	down	--	--	--	--	--	--	--	--
neg_901	Kaempferol 3-(2'''-sinapoylsophoroside) 7-cellobioside	892.504	1116.93	1103.82	822.917	1044.68	1234.91	6.53555e-10	6.53555e-10	3.80556	6.53555e-10	2.80899	3.89369	1035.96	1.75137	0.00169058	-9.20827	1.45606e-05	1.39049	down	--	--	--	--	--	--	--	--
neg_902	Mulberrofuran S	8.99416	29.115	17.2531	18.911	12.4777	30.9347	6.53555e-10	6.53555e-10	0.325909	6.53555e-10	6.53555e-10	6.53555e-10	19.6143	0.0543182	0.00276932	-8.49625	0.002852	1.22441	down	--	--	--	--	--	--	--	--
neg_914	12alpha-Hydroxymunduserone	250683	253699	224590	192541	224572	212558	7047.76	6171.65	7178.21	11384.9	11202.7	5990.43	226440	8162.61	0.0360475	-4.79396	2.33938e-06	1.40295	down	--	--	--	--	--	--	--	--
neg_923	Isoorientin 2''-[p-coumaroyl-(->6)-glucoside]	2882.96	2248.04	1787.43	2009.61	2259.32	2832.75	116.592	83.6818	210.337	76.0937	97.6994	211.163	2336.68	132.594	0.0567447	-4.13937	5.13637e-05	1.37312	down	--	--	--	--	--	--	--	--
neg_931	8Z,11Z,14Z,17Z-eicosatetraenoyl-CoA	6979.91	9032.87	9771.59	6091.38	10249.5	7977.36	6.53555e-10	10.4263	6.53555e-10	6.53555e-10	6.53555e-10	18.7035	8350.44	4.85496	0.000581402	-10.7482	5.64432e-05	1.37142	down	--	--	--	--	--	--	--	--
neg_953	Dihydro-O-methylsterigmatocystin	1628.05	1053.22	1144.18	1420.57	1647.85	1985.86	91.3372	113.342	111.15	116.612	46.7886	342.971	1479.96	137.033	0.0925929	-3.43296	0.000112306	1.33906	down	--	C03944	Metabolic pathways(ko01100)	--	--	--	--	--
neg_958	Shoyuflavone C	2675.36	2607.67	2567.4	1940.45	2181.4	2250.66	905.394	932.456	828.787	915.79	1332.67	883.189	2370.49	966.382	0.407672	-1.29452	5.81541e-06	1.35165	down	Isoflavonoids	--	--	HMDB0034590	10070618	194664-54-5	Phenylpropanoids and polyketides	Isoflav-2-enes
neg_960	Medicarpin 3-O-(6'-malonylglucoside)	11706.8	11707.7	13222.4	8223.81	11249.6	10664.2	6799.99	2648.21	7430.37	3047.54	5420.79	4635.82	11129.1	4997.12	0.449014	-1.15517	0.000168561	1.24393	down	--	--	--	--	--	--	--	--
neg_972	beta-D-3-Ribofuranosyluric acid	2679.13	2467.79	3425.12	1952.5	1659.85	4065.14	180.817	168.346	240.723	524.838	210.3	457.593	2708.25	297.103	0.109703	-3.18833	0.00108272	1.27058	down	--	--	--	--	--	--	--	--
neg_977	6-Methoxy-2-naphthylacetic acid	11407	18999.3	13076.1	9080.7	17352.4	13438.7	47.5833	1.76153	88.2085	84.0393	6.32205	137.643	13892.4	60.9263	0.00438559	-7.83301	0.000258198	1.33829	down	--	--	--	--	--	--	--	--
neg_987	Aquifoliunine EIV	17126.4	25014.9	20694.2	14231.8	22935.1	19019.7	72.2196	48.8292	148.424	180.024	235.128	223.805	19837	151.405	0.00763244	-7.03364	6.20869e-05	1.37066	down	--	--	--	--	--	--	--	--
neg_996	4-Nitrophenyl maltopentaoside	663.413	802.657	930.806	468.105	988.952	818.672	6.53555e-10	1.40028	16.9172	27.4921	6.53555e-10	13.0511	778.768	9.81011	0.012597	-6.31078	0.000169913	1.34769	down	--	--	--	--	--	--	--	--
neg_999	Palmidin C	1616.71	1417.11	2380.12	1215.66	958.144	2610.14	20.6523	8.83262	125.12	68.586	43.3102	96.7454	1699.65	60.541	0.0356197	-4.81118	0.00167077	1.2555	down	--	--	--	--	--	--	--	--
pos_1001	Gamma-glutamyl-L-putrescine	74.0331	72.0077	67.0618	77.4054	98.4765	132.631	18.4931	10.1377	18.7069	17.0952	16.1417	19.5445	86.9359	16.6865	0.19194	-2.38127	0.000871424	1.28799	down	--	--	--	--	--	--	--	--
pos_1004	Asparaginyl-Proline	12.0971	14.7507	6.84047	5.71563	27.7715	54.9596	577.531	275.542	530.939	283.738	471.386	377.247	20.3558	419.397	20.6033	4.3648	0.00051949	1.30854	up	Carboxylic acids and derivatives	--	--	HMDB0028739	14354813	_	Organic acids and derivatives	Amino acids, peptides, and analogues
pos_1006	N1-(alpha-D-ribosyl)-5,6-dimethyl-benzimidazole	470.109	647.226	630.826	216.705	542.949	584.043	10.3529	12.2459	13.85	8.83524	9.31737	14.4676	515.31	11.5115	0.022339	-5.48429	0.000578061	1.30938	down	--	--	--	--	--	--	--	--
pos_1008	LysoPA(8:0/0:0)	108.373	42.6032	106.169	103.945	61.3004	159.651	24.4801	6.53555e-10	6.53555e-10	6.53555e-10	2.64065	6.53555e-10	97.0069	4.52012	0.0465959	-4.42365	0.00216279	1.21998	down	--	--	--	--	--	--	--	--
pos_1026	Isocrotonic acid	242.333	118.679	232.964	108.605	170.384	283.581	17.345	2.48531	9.56132	7.23518	24.0443	10.1069	192.758	11.7963	0.0611976	-4.03038	0.00148381	1.26181	down	--	--	--	--	--	--	--	--
pos_1033	4-Aminohippuric acid	29.2739	20.8705	25.561	14.6513	36.9807	42.6199	97.1533	66.7623	167.635	104.386	78.1186	111.332	28.3262	104.231	3.67968	1.87958	0.00247712	1.20212	up	Benzene and substituted derivatives	--	--	HMDB0001867	2148	61-78-9	Benzenoids	Benzoic acids and derivatives
pos_1038	Arabinofuranosylcytosine	609.574	643.791	473.91	678.556	212.41	572.335	47.2204	21.8313	53.0575	55.4654	36.573	66.2317	531.763	46.7299	0.0878774	-3.50836	0.000918066	1.28769	down	Pyrimidine nucleosides	--	--	HMDB0015122	6253	147-94-4	Nucleosides, nucleotides, and analogues	_
pos_104	cyanidin 5-O-beta-D-glucoside	26.283	29.5583	21.2376	16.6383	47.6533	24.2375	6.53555e-10	6.53555e-10	6.53555e-10	6.53555e-10	6.53555e-10	6.53555e-10	27.6013	6.53555e-10	2.36784e-11	-35.2976	0.00150467	1.26569	down	--	--	--	--	--	--	--	--
pos_1044	Cromakalim	6.53555e-10	6.53555e-10	6.53555e-10	6.53555e-10	6.53555e-10	6.53555e-10	25.8515	7.25136	39.0555	21.004	9.66902	26.3139	6.53555e-10	21.5242	3.2934e+10	34.9389	0.00653904	1.16167	up	--	--	--	--	--	--	--	--
pos_1045	Adenosine 5'-monophosphate disodium salt	2396.02	4422.45	3056.63	1396.37	2146.96	2428.78	27378	16267.4	58698.3	18364.9	13228	24737.6	2641.2	26445.7	10.0127	3.32377	0.0171915	1.05257	up	--	--	--	--	--	--	--	--
pos_1051	Plumieride	226.293	223.074	206.19	232.176	115.343	189.559	6.53555e-10	6.53555e-10	6.53555e-10	6.53555e-10	6.53555e-10	6.53555e-10	198.772	6.53555e-10	3.28796e-12	-38.1459	0.000101976	1.36169	down	--	--	--	--	--	--	--	--
pos_1078	3-(2-Hydroxyethyl)histidine	122.315	116.053	162.471	95.0741	207.733	182.572	3642.23	2572.79	3643.71	1985.61	2498.85	2650.65	147.703	2832.31	19.1756	4.2612	0.000179895	1.34987	up	--	--	--	--	--	--	--	--
pos_1085	N-Methyl-a-aminoisobutyric acid	719.654	824.238	702.763	421.72	965.654	767.384	153.657	204.762	160.406	227.949	144.08	311.069	733.569	200.32	0.273076	-1.87262	0.000407204	1.28571	down	Carboxylic acids and derivatives	--	--	HMDB0002141	6951124	2566-34-9	Organic acids and derivatives	Amino acids, peptides, and analogues
pos_1086	4-Ethyl-2,5-dimethyloxazole	35.2827	45.396	32.4542	18.0432	66.5289	29.0605	2828.49	4043.35	3232.64	3359.5	3829.89	3777.89	37.7942	3511.96	92.9232	6.53797	7.65034e-06	1.39418	up	--	--	--	--	--	--	--	--
pos_1087	D-Pipecolic acid	671.576	1074	555.797	631.911	373.462	420.63	11787.7	5809.02	10700.3	6226.29	8665.12	7034.31	621.23	8370.46	13.474	3.75211	0.000539803	1.31191	up	--	--	--	--	--	--	--	--
pos_1090	Nε-Acetyl-L-lysine	369.869	479.211	418.523	410.57	514.828	459.031	4256.8	6117.4	4812.41	5207.82	5869.07	5858.96	442.005	5353.74	12.1124	3.59841	1.34305e-05	1.38853	up	Carboxylic acids and derivatives	C02727	Metabolic pathways(ko01100);;Lysine degradation(ko00310)	HMDB0000206	92832	692-04-6	Organic acids and derivatives	Amino acids, peptides, and analogues
pos_1108	Pyrrolidine	339.879	406.693	361.484	241.955	454.893	373.27	71.2381	104.476	67.798	113.485	68.9803	127.224	363.029	92.2003	0.253975	-1.97724	9.66516e-05	1.33049	down	--	--	--	--	--	--	--	--
pos_1115	Ethyl brevifolincarboxylate	119.426	79.8669	79.2908	88.5628	33.5094	90.9335	177.009	197.489	67.5227	202.26	134.303	169.241	81.9315	157.971	1.92808	0.947168	0.0125238	1.01246	up	--	--	--	--	--	--	--	--
pos_1123	Glutathione peroxide	6.53555e-10	15.4455	6.53555e-10	6.53555e-10	6.53555e-10	6.53555e-10	1710.05	1848.76	1427.86	1573.36	1290.71	740.326	2.57424	1431.84	556.219	9.11951	0.000293544	1.33421	up	--	--	--	--	--	--	--	--
pos_1125	2-Methyl-1-Pyrroline	44.4647	55.2257	40.9089	26.0019	59.396	49.6009	5078.63	2375.61	4293.11	2463.79	3737.88	2813.64	45.933	3460.45	75.3368	6.23528	0.000607283	1.31072	up	--	--	--	--	--	--	--	--
pos_1134	alpha-Hydrojuglone 4-O-b-D-glucoside	749.404	665.952	664.409	549.039	506.734	915.97	125.296	42.8602	30.4199	259.708	2.72348	80.6174	675.251	90.2708	0.133685	-2.90309	2.54216e-05	1.32199	down	--	--	--	--	--	--	--	--
pos_1138	N-(3-Methylbut-2-EN-1-YL)-9H-purin-6-amine	12004.7	7240.15	6287.37	4847.86	20523.8	18301.9	252.82	130.791	84.6729	142.006	661.996	22.7298	11534.3	215.836	0.0187125	-5.73985	0.00843706	1.13584	down	--	--	--	--	--	--	--	--
pos_1146	CDP-glucose	113.513	82.7485	68.5918	75.9341	81.5506	80.046	6.53555e-10	6.53555e-10	6.53555e-10	0.160136	6.53555e-10	3.48068	83.7307	0.606802	0.00724706	-7.10839	4.11119e-05	1.37839	down	Pyrimidine nucleotides	C00501	Starch and sucrose metabolism(ko00500);;Amino sugar and nucleotide sugar metabolism(ko00520);;Metabolic pathways(ko01100)	HMDB0003369	439244	2906-23-2	Nucleosides, nucleotides, and analogues	Pyrimidine nucleotide sugars
pos_1149	Isorhamnetin 3,7-beta-D-diglucoside	6.53555e-10	11.9675	6.53555e-10	6.53555e-10	6.53555e-10	16.343	3386.31	3363.39	866.37	3020.12	2205.72	2785.49	4.71842	2604.57	552	9.10853	0.00115204	1.28146	up	--	--	--	--	--	--	--	--
pos_1168	(-)-Epigallocatechin 7-glucuronide	838.597	733.887	976.168	595.856	816.363	1269.05	0.114226	6.53555e-10	5.98276	3.22942	6.53555e-10	19.4863	871.654	4.80211	0.0055092	-7.50394	0.000256267	1.33894	down	--	--	--	--	--	--	--	--
pos_1169	Triglochinin	30.4497	30.1209	29.1933	30.4843	11.3522	8.87234	7.73273	7.19643	6.24649	1.81152	6.85689	5.39877	23.4121	5.87381	0.250887	-1.99489	0.00813478	1.11444	down	Organooxygen compounds	--	--	HMDB0030934	6088720	28876-11-1	Organic oxygen compounds	Carbohydrates and carbohydrate conjugates
pos_1174	Kaempferol 3-glucuronide	277.971	209.945	247.025	240.997	127.2	95.2884	6.53555e-10	6.53555e-10	6.53555e-10	6.53555e-10	6.53555e-10	6.53555e-10	199.738	6.53555e-10	3.27206e-12	-38.1529	0.00108946	1.27978	down	--	--	--	--	--	--	--	--
pos_1176	4-Coumaroyl-CoA	30.2576	26.6537	46.2986	43.2687	8.29999	9.92036	6.53555e-10	6.53555e-10	6.53555e-10	6.53555e-10	6.53555e-10	6.53555e-10	27.4498	6.53555e-10	2.38091e-11	-35.2897	0.0085779	1.12448	down	Fatty Acyls	C00223	Arginine and proline metabolism(ko00330);;Ubiquinone and other terpenoid-quinone biosynthesis(ko00130);;Metabolic pathways(ko01100)	HMDB0060153	_	119785-99-8	Lipids and lipid-like molecules	Fatty acyl thioesters
pos_1178	Luteolin 3'-(3''-acetylglucuronide)	759.254	644.18	725.101	636.247	439.39	314.544	6.53555e-10	6.53555e-10	3.70303	6.53555e-10	6.53555e-10	6.53555e-10	586.453	0.617172	0.00105238	-9.89213	0.000420937	1.32036	down	--	--	--	--	--	--	--	--
pos_1182	Lipoyl-AMP	436.759	364.55	373.393	392.167	206.251	142.608	6.53555e-10	6.53555e-10	6.53555e-10	6.53555e-10	6.53555e-10	6.53555e-10	319.288	6.53555e-10	2.04691e-12	-38.8297	0.00111881	1.27866	down	Purine nucleotides	C16238	Lipoic acid metabolism(ko00785);;Metabolic pathways(ko01100)	HMDB0059635	23724672	_	Nucleosides, nucleotides, and analogues	Purine ribonucleotides
pos_1193	Enol-3-Ethyl-1,2-cyclopentanedione	2452.11	2234.6	2175.88	1592.86	2658.04	2595.2	340.118	290.249	302.676	326.78	412.827	300.937	2284.78	328.931	0.143966	-2.7962	5.41808e-05	1.3723	down	--	--	--	--	--	--	--	--
pos_1194	Dimethyl fumarate	22875.1	22119.2	19160.6	14082.1	25193.3	22842.4	2677.21	2528.68	2083.8	2411.83	2892.95	2903.51	21045.4	2583	0.122734	-3.02639	8.08183e-05	1.36654	down	--	--	--	--	--	--	--	--
pos_1199	Cysteinyl-Threonine	278.514	1539.5	957.371	1455.09	839.656	594.029	24.5352	10.7178	34.0063	22.3601	104.847	99.668	944.027	49.3557	0.0522821	-4.25754	0.00634665	1.15259	down	--	--	--	--	--	--	--	--
pos_1207	N-(2,3,4-Trihydroxybutyl)-L-valine	227680	206960	208376	156477	235506	234873	28427.1	29794.1	23772.1	29686.9	37153.6	34330.4	211645	30527.4	0.144238	-2.79347	1.82479e-05	1.38533	down	--	--	--	--	--	--	--	--
pos_1210	Arabinosylhypoxanthine	7253.19	5900.73	8783.75	4445.51	7702.64	11914.3	53.3659	66.6714	59.1323	91.283	111.832	604.619	7666.69	164.484	0.0214544	-5.54259	0.000792635	1.29491	down	--	--	--	--	--	--	--	--
pos_1216	Caffeoyl tyrosine	265302	291542	356102	219200	298955	418306	1314.62	963.628	1074.01	1590.65	1130.41	1555.15	308235	1271.41	0.00412482	-7.92145	0.000121679	1.35781	down	--	--	--	--	--	--	--	--
pos_1221	2',7'-Bis-(2-carboxyethyl)-6-carboxyfluorescein	377.433	312.521	383.552	286.216	242.032	406.517	51.8271	46.3324	19.1909	58.94	35.749	64.5354	334.712	46.0958	0.137718	-2.86021	6.02073e-05	1.35644	down	--	--	--	--	--	--	--	--
pos_1231	Apigenin 7-O-(6''-malonyl-apiosyl-glucoside)	270.371	234.124	227.225	188.726	146.927	144.057	6.53555e-10	1.00691	1.52932	1.90033	6.53555e-10	3.48616	201.905	1.32045	0.00653998	-7.2565	0.000199639	1.34493	down	--	--	--	--	--	--	--	--
pos_1232	Chlorogenoquinone	37.7231	64.0173	36.8112	24.0183	28.0362	55.3375	6.53555e-10	6.53555e-10	25.4176	6.53555e-10	6.53555e-10	4.37074	40.9906	4.96472	0.121118	-3.04551	0.00121234	1.17894	down	--	--	--	--	--	--	--	--
pos_1234	Kaempferol 3-triglucoside	50.2059	56.1649	50.3003	21.3869	45.0162	68.1818	6.53555e-10	6.53555e-10	6.53555e-10	6.53555e-10	6.53555e-10	1.14907	48.5427	0.191511	0.00394522	-7.98568	0.000605199	1.30954	down	--	--	--	--	--	--	--	--
pos_1235	methionine aspartate aspartate	296.109	288.194	300.577	267.433	190.649	149.891	6.53555e-10	6.53555e-10	6.53555e-10	6.53555e-10	6.53555e-10	6.53555e-10	248.809	6.53555e-10	2.62674e-12	-38.4699	0.0002037	1.34319	down	--	--	--	--	--	--	--	--
pos_1238	6-hydroxyoct-2-enedioyl-CoA	100.354	104.634	63.6216	39.4164	73.8384	95.1205	6.53555e-10	6.53555e-10	6.53555e-10	6.53555e-10	6.53555e-10	6.53555e-10	79.4974	6.53555e-10	8.22108e-12	-36.8238	0.000590989	1.31243	down	--	--	--	--	--	--	--	--
pos_1239	5-Methyl-2(3H)-furanone	58.6091	55.383	56.6198	52.3023	43.3109	44.7725	6.53555e-10	6.53555e-10	6.53555e-10	6.53555e-10	6.53555e-10	6.53555e-10	51.8329	6.53555e-10	1.26089e-11	-36.2068	5.96371e-06	1.39747	down	--	--	--	--	--	--	--	--
pos_1240	3-Amino-3-methylbutanoic acid	6.53555e-10	6.26851	3.23335	8.90922	16.8739	5.73682	109.021	87.6581	67.7254	97.4183	127.09	67.3535	6.83697	92.711	13.5603	3.76131	0.000185915	1.3285	up	--	--	--	--	--	--	--	--
pos_1248	1-Pyrroline-2-carboxylic acid	1637.61	1553.07	1588.18	1412.94	1194.08	1234.56	34.381	18.9734	62.1442	24.9612	20.7236	28.1572	1436.74	31.5567	0.0219641	-5.50871	8.10021e-06	1.39409	down	Pyrrolines	C03564	D-Arginine and D-ornithine metabolism(ko00472);;Arginine and proline metabolism(ko00330)	HMDB0006875	440046	2139-03-9	Organoheterocyclic compounds	_
pos_1256	Lentialexin	532.428	727.908	315.862	237.983	632.738	473.655	143.929	124.033	172.602	192.905	165.963	186.932	486.762	164.394	0.33773	-1.56606	0.00775222	1.13519	down	--	--	--	--	--	--	--	--
pos_1269	Deoxyeritadenine	114.326	100.985	159.019	154.096	118.397	124.846	34.4639	5.14214	11.4226	12.2393	24.7143	29.7588	128.611	19.6235	0.15258	-2.71236	1.16996e-05	1.35001	down	--	--	--	--	--	--	--	--
pos_1270	Alanyltryptophan	358.68	394.248	573.404	502.879	454.289	387.668	55.5595	42.9972	22.7379	41.8564	24.4662	33.7231	445.195	36.89	0.0828627	-3.59313	4.97863e-05	1.36618	down	Carboxylic acids and derivatives	--	--	HMDB0013209	85362	16305-75-2	Organic acids and derivatives	Amino acids, peptides, and analogues
pos_1275	1-[(2R,4R,5R)-5-(Aminomethyl)-4-hydroxyoxolan-2-yl]-5-methylpyrimidine-2,4-dione	20.4382	6.53555e-10	25.8539	6.53555e-10	33.4583	35.5478	69.9925	45.3581	88.6642	80.6284	66.4525	164.948	19.2163	86.0073	4.47573	2.16212	0.00897713	1.07901	up	--	--	--	--	--	--	--	--
pos_1278	2-O-Benzoyl-D-glucose	777.364	798.673	656.267	433.517	559.043	1142.39	49.3809	43.5785	49.9881	77.7361	50.1401	82.358	727.875	58.8636	0.0808705	-3.62824	0.0010963	1.28232	down	--	--	--	--	--	--	--	--
pos_1292	Baloxavir	286.028	300.281	250.214	151.562	214.294	469.46	7.70092	12.0104	12.777	24.608	12.2652	32.1958	278.64	16.9262	0.0607459	-4.04107	0.0018506	1.25204	down	--	--	--	--	--	--	--	--
pos_1295	I-Bop	76.1786	54.2642	74.3393	45.5007	60.5201	88.8851	2.74742	1.24922	6.53555e-10	21.0365	0.3344	2.48714	66.6147	4.64244	0.069691	-3.84288	4.62055e-05	1.32681	down	--	--	--	--	--	--	--	--
pos_1300	Myricetin 3,3'-digalactoside	35.5572	36.8356	25.043	12.2567	23.0379	41.8256	6.53555e-10	0.782684	1.98482	6.53555e-10	6.53555e-10	2.27918	29.0927	0.841114	0.0289116	-5.11221	0.00140066	1.26777	down	--	--	--	--	--	--	--	--
pos_1306	(S)-3-Hydroxybutyryl-CoA	43.1945	40.6906	43.249	23.6055	28.2891	53.3659	6.53555e-10	6.53555e-10	6.53555e-10	6.53555e-10	6.53555e-10	6.53555e-10	38.7324	6.53555e-10	1.68736e-11	-35.7864	0.000334047	1.33133	down	Fatty Acyls	C01144	Lysine degradation(ko00310);;Carbon metabolism(ko01200);;Butanoate metabolism(ko00650);;Tryptophan metabolism(ko00380);;Metabolic pathways(ko01100);;Fatty acid degradation(ko00071);;Fatty acid metabolism(ko01212)	HMDB0062259	439419	_	Lipids and lipid-like molecules	Fatty acyl thioesters
pos_1311	Erinapyrone A	93.1627	111.845	43.9827	38.9997	94.0621	89.2137	25.9616	16.0919	25.9103	35.17	11.809	25.468	78.5443	23.4018	0.297944	-1.74689	0.00517997	1.15029	down	--	--	--	--	--	--	--	--
pos_1318	6-Thioguanosine monophosphate	232.291	209.049	246.948	206.509	166.101	180.205	2.89018	2.65954	2.88115	2.93036	1.80696	9.28286	206.85	3.74184	0.0180896	-5.7887	1.40001e-05	1.38829	down	Purine nucleotides	C16619	Drug metabolism - other enzymes(ko00983)	HMDB0060789	3034646	_	Nucleosides, nucleotides, and analogues	Purine ribonucleotides
pos_1319	Luteolin 4'-sulfate	120.441	101.865	127.875	118.077	84.0401	81.0424	6.53555e-10	6.53555e-10	6.53555e-10	6.53555e-10	6.53555e-10	0.0890798	105.557	0.0148466	0.000140651	-12.7956	4.66465e-05	1.3743	down	--	--	--	--	--	--	--	--
pos_1321	carlliiionaln	183.237	121.737	236.966	168.675	166.919	255.911	0.77185	0.787694	2.01331	5.32468	0.874662	5.14301	188.908	2.48587	0.0131592	-6.24779	0.00024666	1.33851	down	--	--	--	--	--	--	--	--
pos_1322	Oxepin	152.137	211.588	96.3598	62.6917	205.511	140.095	21.6003	9.31602	4.13195	12.057	8.49529	19.469	144.73	12.5116	0.0864476	-3.53203	0.00256836	1.22742	down	--	--	--	--	--	--	--	--
pos_1323	Phenol	1106.04	1587.94	696.574	456.671	1556.07	994.028	286.571	223.762	321.001	229.823	179.498	272.806	1066.22	252.244	0.236577	-2.07962	0.00680816	1.14918	down	--	C00146	Protein digestion and absorption(ko04974);;Metabolic pathways(ko01100);;Tyrosine metabolism(ko00350)	--	--	--	--	--
pos_1324	p-cresol	2431.79	3481.59	1415.33	986.518	3249.55	2072.73	434.944	313.255	267.818	293.961	289.669	361.106	2272.92	326.792	0.143776	-2.7981	0.0046981	1.18617	down	Phenols	C01468	Metabolic pathways(ko01100);;Protein digestion and absorption(ko04974)	HMDB0001858	2879	106-44-5	Benzenoids	Cresols
pos_1325	Indole	391.466	532.532	246.391	166.99	470.403	362.918	126.648	127.174	115.986	134.539	100.74	147.779	361.783	125.478	0.346831	-1.5277	0.00789808	1.13496	down	Indoles and derivatives	C00463	Metabolic pathways(ko01100);;Protein digestion and absorption(ko04974);;Tryptophan metabolism(ko00380);;Phenylalanine, tyrosine and tryptophan biosynthesis(ko00400)	HMDB0000738	798	120-72-9	Organoheterocyclic compounds	Indoles
pos_1326	Oxonol	17177.6	23686.4	11151.6	8302.07	21578	14786.8	4812.41	4162.06	3482.36	3517	3581.41	4277.86	16113.7	3972.18	0.246509	-2.02029	0.0039374	1.19834	down	--	--	--	--	--	--	--	--
pos_1327	Hydroxyphenyllactic acid	17421.7	24003.1	10819.5	7962.41	23153.7	15118.2	4114.49	3177.49	2628.44	2605.38	2701.1	3816.91	16413.1	3173.97	0.19338	-2.37049	0.00388942	1.19836	down	--	--	--	--	--	--	--	--
pos_1328	2,3,5-Trimethacarb	146.262	135.628	136.04	125.421	108.294	119.518	326.671	344.018	288.343	354.082	275.387	331.76	128.527	320.044	2.49008	1.31619	3.24246e-06	1.38138	up	--	--	--	--	--	--	--	--
pos_1333	CDP	187.618	227.132	83.6316	73.7013	243.572	101.011	11.3004	6.53555e-10	6.53555e-10	3.4553	10.2253	16.9983	152.778	6.99656	0.0457957	-4.44864	0.00514531	1.17657	down	Pyrimidine nucleotides	C00112	Pyrimidine metabolism(ko00240);;Metabolic pathways(ko01100)	HMDB0001546	6132	63-38-7	Nucleosides, nucleotides, and analogues	Pyrimidine ribonucleotides
pos_1339	Brassica oleracea Alkaloid	289.918	268.383	259.129	267.33	198.663	187.79	6.53555e-10	6.53555e-10	6.53555e-10	6.53555e-10	6.53555e-10	6.53555e-10	245.202	6.53555e-10	2.66537e-12	-38.4488	2.8997e-05	1.38222	down	--	--	--	--	--	--	--	--
pos_1354	Maleic hydrazide	15.4883	16.3491	37.1387	16.4251	35.3656	44.5936	6.53555e-10	2.84085	2.94851	6.53555e-10	1.45167	1.01623	27.5601	1.37621	0.049935	-4.32381	0.00413179	1.19067	down	--	--	--	--	--	--	--	--
pos_1355	Acetylcarnitine	115323	101860	102730	73913.1	127006	118932	8738.69	8146.62	7208.62	8553.77	12822.9	10441.2	106627	9318.63	0.0873943	-3.51632	4.66474e-05	1.37496	down	Fatty Acyls	C02571	Insulin resistance(ko04931)	HMDB0000201	7045767	3040-38-8	Lipids and lipid-like molecules	Fatty acid esters
pos_1357	O-Acetyl-L-carnitine hydrochloride	3356.57	2054.21	2938.3	1600.47	5923.79	3805.57	6.53555e-10	6.53555e-10	6.53555e-10	6.53555e-10	6.53555e-10	6.53555e-10	3279.82	6.53555e-10	1.99266e-13	-42.1904	0.00332827	1.21422	down	--	--	--	--	--	--	--	--
pos_1360	Glycylproline	76.379	117.039	127.905	119.233	146.423	103.916	1.14601	6.53555e-10	6.53555e-10	6.53555e-10	6.53555e-10	6.53555e-10	115.149	0.191002	0.00165873	-9.2357	7.29369e-05	1.36619	down	Carboxylic acids and derivatives	--	--	HMDB0000721	3013625	704-15-4	Organic acids and derivatives	Amino acids, peptides, and analogues
pos_1363	Amoscanate	306.874	242.917	240.598	156.077	193.443	257.884	6.53555e-10	6.53555e-10	6.53555e-10	6.53555e-10	6.53555e-10	6.53555e-10	232.965	6.53555e-10	2.80537e-12	-38.3749	0.000113131	1.36096	down	--	--	--	--	--	--	--	--
pos_1380	1-(5-Hydroxy-2-oxo-2,3-dihydroimidazol-4-yl)urea	3671.69	3641.23	3349.64	2891.24	2770.62	2730.71	42.1156	38.0123	38.035	37.3558	39.5359	44.45	3175.86	39.9174	0.012569	-6.31398	1.03978e-05	1.39352	down	--	--	--	--	--	--	--	--
pos_1388	Hepsulfam	176107	187530	235382	127987	219009	286367	1.24494	6.53555e-10	54.251	11.2139	10.2366	36.0964	205397	18.8405	9.17271e-05	-13.4123	0.000248964	1.33957	down	--	--	--	--	--	--	--	--
pos_1391	Thelephoric acid	12400.4	10868.4	12048.2	9851.4	8505.48	8402.83	6.53555e-10	6.53555e-10	6.53555e-10	6.53555e-10	6.53555e-10	6.53555e-10	10346.1	6.53555e-10	6.31691e-14	-43.8478	2.60608e-05	1.38318	down	--	--	--	--	--	--	--	--
pos_1397	UDP-D-apiose	29.4554	20.51	35.4491	31.6822	63.4553	31.3635	13.3121	6.53555e-10	6.53555e-10	3.79909	6.53555e-10	1.89268	35.3192	3.16732	0.0896769	-3.47912	0.00205316	1.1977	down	Pyrimidine nucleotides	C01623	Metabolic pathways(ko01100);;Amino sugar and nucleotide sugar metabolism(ko00520)	HMDB0012301	25202307	20230-91-5	Nucleosides, nucleotides, and analogues	Pyrimidine ribonucleotides
pos_1407	4-hydroxy-5-methyl-2-methylene-3(2H)-furanone	921.949	921.391	826.438	732.629	693.239	718.002	101.16	101.731	100.304	105.921	100.868	103.324	802.275	102.218	0.12741	-2.97245	1.41303e-05	1.39088	down	--	--	--	--	--	--	--	--
pos_1409	Uric acid	80074.2	80739.6	72945.4	64371.5	61454.7	58945.7	303.017	64.1482	303.569	105.216	188.418	265.992	69755.2	205.06	0.00293971	-8.41011	9.92745e-06	1.39388	down	Imidazopyrimidines	C00366	Purine metabolism(ko00230);;Metabolic pathways(ko01100);;Bile secretion(ko04976)	HMDB0000289	1175	69-93-2	Organoheterocyclic compounds	Purines and purine derivatives
pos_1413	4-Fluoro-3-phenoxybenzoic acid	19299	15616.4	25685.8	10240	23143.9	31230.1	133.417	222.202	216.58	173.197	145.134	144.496	20869.2	172.504	0.00826597	-6.9186	0.00105442	1.28352	down	--	--	--	--	--	--	--	--
pos_1416	hydroxytyrosol acetate sulphate	43.3684	20.4004	6.46941	15.2644	4.40645	7.99588	309.906	278.355	84.0932	360.224	138.079	284.756	16.3175	242.569	14.8656	3.8939	0.0033352	1.20884	up	--	--	--	--	--	--	--	--
pos_1420	Bisphenol AF	141.721	149.192	97.5486	121.687	105.886	61.6676	6.53555e-10	6.53555e-10	6.53555e-10	6.53555e-10	6.53555e-10	6.53555e-10	112.95	6.53555e-10	5.78621e-12	-37.3305	0.000344222	1.32959	down	--	--	--	--	--	--	--	--
pos_1433	Ferene	1086.54	1539.08	754.104	913.091	911.605	780.582	6.53555e-10	6.53555e-10	6.53555e-10	6.53555e-10	6.53555e-10	6.53555e-10	997.5	6.53555e-10	6.55192e-13	-40.4731	0.000389647	1.32633	down	--	--	--	--	--	--	--	--
pos_145	2',4',6'-Trihydroxydihydrochalcone 2'-glucoside	276.204	282.211	915.743	224.664	937.343	488.684	6.53555e-10	6.53555e-10	6.53555e-10	6.53555e-10	6.53555e-10	0.124083	520.808	0.0206805	3.97085e-05	-14.6202	0.01141	1.09478	down	--	--	--	--	--	--	--	--
pos_1451	Pixantrone	209.211	271.853	229.345	526.307	700.482	301.22	6.53555e-10	6.53555e-10	6.53555e-10	6.53555e-10	6.53555e-10	6.53555e-10	373.07	6.53555e-10	1.75183e-12	-39.0543	0.00561177	1.17043	down	--	--	--	--	--	--	--	--
pos_1468	L-Thymidine	199.631	179.808	200.692	151.48	135.336	211.163	78.9248	108.904	85.885	75.0794	75.9627	92.7081	179.685	86.2441	0.479973	-1.05897	0.000259093	1.28885	down	Pyrimidine nucleosides	--	--	HMDB0015394	159269	3424-98-4	Nucleosides, nucleotides, and analogues	Pyrimidine 2'-deoxyribonucleosides
pos_1471	2-(6-Hydroxy-4-oxo-2-sulfanylidene-1H-pyrimidin-5-yl)propanedial	113.075	111.437	187.67	145.664	207.327	187.881	6.53555e-10	2.01538	6.53555e-10	6.53555e-10	6.53555e-10	6.53555e-10	158.843	0.335897	0.00211465	-8.88536	0.000229725	1.34031	down	--	--	--	--	--	--	--	--
pos_1475	2-aceto-2-hydroxy-butanoate	1123.27	923.075	1331.56	899.099	1403.82	1388.68	2.88039	3.15828	7.27604	2.5793	8.49562	5.79399	1178.25	5.0306	0.00426955	-7.8717	5.8299e-05	1.37218	down	--	--	--	--	--	--	--	--
pos_1477	Guanosine	365.181	273.987	304.164	294.395	207.052	386.801	4.6445	23.4805	11.6088	6.53555e-10	4.64096	19.7276	305.263	10.6837	0.0349984	-4.83657	8.32017e-05	1.36232	down	Purine nucleosides	C00387	ABC transporters(ko02010);;Purine metabolism(ko00230);;Metabolic pathways(ko01100)	HMDB0000133	6802	118-00-3	Nucleosides, nucleotides, and analogues	_
pos_1478	Deoxyguanosine diphosphate (dGDP)	258.057	180.535	160.426	145.883	139.232	190.403	431.111	425.619	266.732	408.544	344.643	453.126	179.089	388.296	2.16817	1.11648	0.000212977	1.26333	up	--	--	--	--	--	--	--	--
pos_1480	Phosphoribosylformimino-AICAR-P	1014.8	384.271	1079.45	712.808	878.79	1109.88	288.199	372.452	116.355	365.411	316.436	415.845	863.332	312.449	0.361911	-1.46629	0.00324737	1.16265	down	Imidazole ribonucleosides and ribonucleotides	C04916	Histidine metabolism(ko00340);;Metabolic pathways(ko01100);;Biosynthesis of amino acids(ko01230)	HMDB0012278	193735	36244-86-7	Nucleosides, nucleotides, and analogues	1-ribosyl-imidazolecarboxamides
pos_1482	Propyl 2-furoate	23.1203	1.21866	56.2716	14.9233	37.6016	28.9165	6.53555e-10	6.53555e-10	6.53555e-10	6.53555e-10	1.05191	0.756014	27.0087	0.301321	0.0111565	-6.48598	0.0182346	1.03826	down	--	--	--	--	--	--	--	--
pos_1488	Benzene oxide	199.928	153.408	187.819	127.065	157.963	227.164	6.53555e-10	6.53555e-10	6.53555e-10	6.53555e-10	6.53555e-10	6.53555e-10	175.558	6.53555e-10	3.72273e-12	-37.9668	7.46563e-05	1.3691	down	--	--	--	--	--	--	--	--
pos_1495	Vanilloyl glucose	306.483	14.1522	557.902	191.781	577.451	319.169	2.68179	1.64607	6.53555e-10	1.82066	6.53555e-10	5.80083	327.823	1.99156	0.00607511	-7.36287	0.0140002	1.07262	down	--	--	--	--	--	--	--	--
pos_1497	2-[(4-Benzamidophenyl)sulfonylamino]acetic acid	3512.58	376.414	4561.78	2180.13	3310.25	3197.68	6.53555e-10	6.53555e-10	6.53555e-10	6.53555e-10	6.53555e-10	0.00489126	2856.47	0.000815211	2.85391e-07	-21.7406	0.00454382	1.18605	down	--	--	--	--	--	--	--	--
pos_1502	Cefminox	1759.91	163.536	1736.67	569.695	975.623	1648.42	6.53555e-10	6.53555e-10	6.53555e-10	6.53555e-10	6.53555e-10	6.53555e-10	1142.31	6.53555e-10	5.72134e-13	-40.6687	0.00916058	1.12329	down	--	--	--	--	--	--	--	--
pos_1505	Oxonal	810.835	626.133	1082.04	733.588	856.287	1310.89	3.4518	9.29626	14.1777	6.53555e-10	14.7017	19.2394	903.295	10.1445	0.0112305	-6.47643	0.000325579	1.33083	down	--	--	--	--	--	--	--	--
pos_1509	Melizame	122.299	110.009	146.072	119.926	127.983	108.634	6.53555e-10	6.53555e-10	6.53555e-10	6.53555e-10	1.83277	6.53555e-10	122.487	0.305462	0.00249383	-8.64742	3.5753e-06	1.39951	down	--	--	--	--	--	--	--	--
pos_1511	7-Aminobenzo[d]isothiazol-3(2H)-one 1,1-dioxide	850.916	767.541	791.98	628.567	664.627	837.822	6.53555e-10	6.53555e-10	6.53555e-10	6.53555e-10	6.53555e-10	2.46001	756.909	0.410001	0.000541679	-10.8503	5.37195e-06	1.39935	down	--	--	--	--	--	--	--	--
pos_1514	CDP-glycerol	364.938	5.22077	513.395	299.946	578.927	410.002	6.53555e-10	6.53555e-10	6.53555e-10	6.53555e-10	6.53555e-10	6.53555e-10	362.072	6.53555e-10	1.80504e-12	-39.0111	0.00704239	1.14762	down	Glycerophospholipids	C00513	Glycerophospholipid metabolism(ko00564)	HMDB0059599	439249	_	Lipids and lipid-like molecules	CDP-glycerols
pos_1515	1-[(2R,4S,5S)-5-[Difluoro(hydroxy)methyl]-4-hydroxyoxolan-2-yl]pyrimidine-2,4-dione	427.201	480.224	255.76	515.804	235.71	618.174	6.53555e-10	6.53555e-10	6.53555e-10	6.53555e-10	6.53555e-10	6.53555e-10	422.145	6.53555e-10	1.54817e-12	-39.2326	0.000994482	1.28975	down	--	--	--	--	--	--	--	--
pos_1516	6''-O-Malonylglycitin	502.207	13.186	1280.84	453.12	1214.77	838.781	6.53555e-10	0.204392	6.53555e-10	6.53555e-10	6.53555e-10	6.53555e-10	717.15	0.0340654	4.75011e-05	-14.3617	0.0155738	1.05941	down	Isoflavonoids	--	--	HMDB0039323	23724657	137705-39-6	Phenylpropanoids and polyketides	Isoflavonoid O-glycosides
pos_1517	3',5'-Dideoxythymidine	34.2628	45.8192	41.8584	21.0306	41.6404	58.7328	6.53555e-10	6.53555e-10	6.53555e-10	6.53555e-10	6.53555e-10	6.53555e-10	40.5574	6.53555e-10	1.61143e-11	-35.8529	0.000509189	1.31631	down	--	--	--	--	--	--	--	--
pos_1520	Gemcitabine diphosphate	12.3796	11.8378	15.0694	13.1626	8.50328	17.0669	6.53555e-10	6.53555e-10	6.53555e-10	6.53555e-10	6.53555e-10	6.53555e-10	13.0033	6.53555e-10	5.02608e-11	-34.2118	0.000113624	1.3592	down	--	--	--	--	--	--	--	--
pos_1521	2-Pyrazinoylguanidine	131.555	136.715	117.682	66.8374	98.6478	181.38	6.53555e-10	6.53555e-10	0.871211	6.53555e-10	6.53555e-10	6.53555e-10	122.136	0.145202	0.00118885	-9.71622	0.000572871	1.31286	down	--	--	--	--	--	--	--	--
pos_1524	Furylfuramide	5.67733	7.29379	3.75432	3.13583	3.53395	8.92292	6.53555e-10	6.53555e-10	6.53555e-10	6.53555e-10	6.53555e-10	6.53555e-10	5.38636	6.53555e-10	1.21335e-10	-32.9403	0.00243612	1.23865	down	--	--	--	--	--	--	--	--
pos_1525	D-Erythroascorbic acid 1'-a-D-xylopyranoside	22.0792	19.6747	13.6507	9.74953	19.8281	36.0088	6.53555e-10	6.53555e-10	6.53555e-10	6.53555e-10	6.53555e-10	0.461474	20.1652	0.0769124	0.00381412	-8.03443	0.00279659	1.22963	down	--	--	--	--	--	--	--	--
pos_1531	((2-Amino-3-((2-amino-3-((carboxymethyl)amino)-3-oxopropyl)dithio)propanoyl)amino)acetic acid	576.481	558.66	554.98	354.146	474.96	768.773	162.284	195.625	152.387	161.132	155.097	192.451	548	169.829	0.309907	-1.69009	0.000935771	1.28357	down	--	--	--	--	--	--	--	--
pos_1533	Formononetin 7-O-glucuronide	45.6182	43.7542	35.6304	18.3986	30.7155	66.3108	6.53555e-10	6.53555e-10	6.53555e-10	6.53555e-10	6.53555e-10	6.53555e-10	40.0713	6.53555e-10	1.63098e-11	-35.8355	0.00175986	1.25853	down	--	--	--	--	--	--	--	--
pos_1544	Glutathione, oxidized	1038.7	1268.89	755.824	451.714	1018.23	1650.6	6.53555e-10	6.53555e-10	6.53555e-10	6.53555e-10	6.53555e-10	6.53555e-10	1030.66	6.53555e-10	6.34114e-13	-40.5203	0.00169449	1.26121	down	Carboxylic acids and derivatives	C00127	Glutathione metabolism(ko00480);;Ferroptosis(ko04216);;Metabolic pathways(ko01100);;Thyroid hormone synthesis(ko04918)	HMDB0011691	65359	15718-51-1	Organic acids and derivatives	Amino acids, peptides, and analogues
pos_1545	dCMP	153.41	125.253	80.6704	75.4239	115.271	152.635	6.53555e-10	6.53555e-10	6.53555e-10	6.53555e-10	6.53555e-10	6.53555e-10	117.111	6.53555e-10	5.58066e-12	-37.3827	0.000373687	1.33064	down	Pyrimidine nucleotides	C00239	Metabolic pathways(ko01100);;Pyrimidine metabolism(ko00240)	HMDB0001202	13945	1032-65-1	Nucleosides, nucleotides, and analogues	Pyrimidine deoxyribonucleotides
pos_1547	4-(cytidine 5'-diphospho)-2-C-methyl-D-erythritol	154.985	245.159	79.3063	62.1762	281.727	112.117	6.53555e-10	6.53555e-10	6.53555e-10	6.53555e-10	6.53555e-10	6.53555e-10	155.912	6.53555e-10	4.19182e-12	-37.7956	0.00808948	1.13821	down	--	C11435	Terpenoid backbone biosynthesis(ko00900);;Metabolic pathways(ko01100)	--	--	--	--	--
pos_1549	1-(2-Furyl)butan-3-one	79.8419	116.663	66.9213	38.2548	123.712	84.2555	3.04352	1.99987	6.39624	1.71188	9.17114	11.3058	84.9414	5.60474	0.0659836	-3.92175	0.00156578	1.25742	down	--	--	--	--	--	--	--	--
pos_1551	4-Acetyl-2-methylpyridine	336.183	395.879	259.538	185.914	399.453	320.273	146.979	137.373	139.399	137.938	144.485	185.502	316.207	148.613	0.469986	-1.08931	0.00355917	1.18912	down	--	--	--	--	--	--	--	--
pos_1552	Benzofuran	5645.97	7059.88	4071.92	2925.78	6907.22	5302.03	547.397	406.577	347.875	352.952	362.464	480.079	5318.8	416.224	0.0782553	-3.67567	0.000670385	1.30516	down	Benzofurans	--	--	HMDB0032929	9223	271-89-6	Organoheterocyclic compounds	_
pos_1553	3-Methylbenzaldehyde	296.019	336.764	211.174	137.259	347.054	280.562	30.1313	14.2614	38.8875	31.254	59.4925	50.0915	268.139	37.353	0.139305	-2.84368	0.0007153	1.29001	down	Benzene and substituted derivatives	C07209	Metabolic pathways(ko01100)	HMDB0029637	12105	620-23-5	Benzenoids	Benzoyl derivatives
pos_1556	m-Coumaric acid	23625.2	31041.5	15345.7	10542.4	30124.5	21122.6	3308.24	2508.09	2177.81	2101.51	2235.49	3042.39	21967	2562.26	0.116641	-3.09985	0.00198561	1.24849	down	Cinnamic acids and derivatives	C12621	Phenylalanine metabolism(ko00360);;Metabolic pathways(ko01100)	HMDB0001713	637541	14755-02-3	Phenylpropanoids and polyketides	Hydroxycinnamic acids and derivatives
pos_1559	Mefloquine	177.123	240.925	48.597	19.3055	180.322	104.171	6.53555e-10	6.53555e-10	6.53555e-10	6.53555e-10	6.53555e-10	6.53555e-10	128.407	6.53555e-10	5.0897e-12	-37.5156	0.0143406	1.07755	down	Quinolines and derivatives	--	--	HMDB0014502	4046	53230-10-7	Organoheterocyclic compounds	4-quinolinemethanols
pos_1571	3-Hydroxy-3-carboxymethyl-adipic acid	220.891	212.221	274.485	269.587	207.878	216.775	6.53555e-10	6.53555e-10	6.53555e-10	6.53555e-10	6.53555e-10	6.53555e-10	233.639	6.53555e-10	2.79728e-12	-38.3791	7.41673e-06	1.39482	down	--	--	--	--	--	--	--	--
pos_1579	Ribitol	123.777	76.1676	118.4	93.5746	114.057	129.648	29.1061	15.0595	4.91084	12.3134	20.2359	1.39693	109.271	13.8371	0.126631	-2.98129	1.29811e-05	1.35352	down	Organooxygen compounds	C00474	Pentose and glucuronate interconversions(ko00040);;Metabolic pathways(ko01100);;Riboflavin metabolism(ko00740)	HMDB0000508	_	488-81-3	Organic oxygen compounds	Carbohydrates and carbohydrate conjugates
pos_1588	2-Aminoadenosine	61.7652	36.8775	71.6907	42.3557	61.0578	79.5957	2205.81	1801.95	1810.53	1207.14	1443.31	1016.55	58.8904	1580.88	26.8444	4.74655	0.000373383	1.32785	up	--	--	--	--	--	--	--	--
pos_1591	Glutamine-glutamate	23.6822	17.5804	15.2179	10.2653	37.7363	40.0679	638.231	590.34	439.513	449.214	512.878	349.859	24.0917	496.673	20.616	4.36569	9.82347e-05	1.35938	up	--	--	--	--	--	--	--	--
pos_1593	L-Isoleucine	537.614	494.593	536.416	226.334	966.814	623.465	253.081	199.897	245.41	178.961	211.251	362.503	564.206	241.851	0.428656	-1.22211	0.0201525	1.00423	down	Carboxylic acids and derivatives	C00407	Metabolic pathways(ko01100);;Shigellosis(ko05131);;2-Oxocarboxylic acid metabolism(ko01210);;Biosynthesis of amino acids(ko01230);;Valine, leucine and isoleucine biosynthesis(ko00290);;Mineral absorption(ko04978);;Aminoacyl-tRNA biosynthesis(ko00970);;Protein digestion and absorption(ko04974);;ABC transporters(ko02010);;Central carbon metabolism in cancer(ko05230);;Valine, leucine and isoleucine …	HMDB0000172	6306	73-32-5	Organic acids and derivatives	Amino acids, peptides, and analogues
pos_1608	Cysteinyl-Cysteine	844.998	225.76	1110.44	618.42	934.616	777.74	6.53555e-10	6.53555e-10	6.53555e-10	6.53555e-10	6.53555e-10	6.53555e-10	751.995	6.53555e-10	8.69094e-13	-40.0656	0.00179965	1.25177	down	--	--	--	--	--	--	--	--
pos_1624	Apimaysin	4338.58	82.4034	6423.33	2862.29	6070.58	4053.78	6.53555e-10	6.53555e-10	6.53555e-10	6.53555e-10	6.53555e-10	6.53555e-10	3971.83	6.53555e-10	1.64548e-13	-42.4666	0.00854444	1.12759	down	Flavonoids	--	--	HMDB0037421	194566	74158-04-6	Phenylpropanoids and polyketides	Flavonoid glycosides
pos_1625	Punicacortein A	482.745	18.4644	834.222	375.932	671.375	480.96	6.53555e-10	6.53555e-10	6.53555e-10	6.53555e-10	6.53555e-10	6.53555e-10	477.283	6.53555e-10	1.36932e-12	-39.4097	0.00842289	1.12803	down	--	--	--	--	--	--	--	--
pos_1626	Ethane-1,1,2-tricarbaldehyde	30.0215	1.46226	25.0901	16.0608	28.3583	42.1055	2.95225	2.17007	6.53555e-10	6.53555e-10	1.36599	2.49008	23.8497	1.4964	0.0627428	-3.99441	0.0105483	1.10685	down	--	--	--	--	--	--	--	--
pos_1630	1-(beta-D-Ribofuranosyl)-1,4-dihydronicotinamide	2326.58	1005.91	2044.01	2250.17	1579.91	4363.65	8.1308	5.16867	5.24457	2.19419	6.53555e-10	27.9097	2261.7	8.10799	0.0035849	-8.12385	0.00472565	1.18793	down	--	--	--	--	--	--	--	--
pos_1631	Vidarabine	18521.8	24004.6	19730	18860.6	14814.6	14973.8	2566.11	3799.53	2034.84	1294.89	3956.77	2328.98	18484.2	2663.52	0.144097	-2.79489	3.90514e-05	1.35903	down	Purine nucleosides	--	--	HMDB0014340	21704	24356-66-9	Nucleosides, nucleotides, and analogues	_
pos_1633	Cyclic apt	97.483	54.8355	121.723	96.8804	131.092	96.5219	6.53555e-10	6.53555e-10	6.53555e-10	6.53555e-10	6.53555e-10	6.53555e-10	99.7559	6.53555e-10	6.55154e-12	-37.1513	0.000251046	1.33776	down	--	--	--	--	--	--	--	--
pos_1637	9-(6-Oxo-1H-purin-9-yl)-3H-purine-2,6-dione	155.336	24.2388	368.847	236.514	434.981	177.815	6.53555e-10	6.53555e-10	6.53555e-10	6.53555e-10	6.53555e-10	6.53555e-10	232.955	6.53555e-10	2.80549e-12	-38.3749	0.0124495	1.0855	down	--	--	--	--	--	--	--	--
pos_1640	Iodiconazole	459.292	79.1761	666.181	363.142	599.532	493.997	6.53555e-10	6.53555e-10	6.53555e-10	6.53555e-10	6.53555e-10	6.53555e-10	443.553	6.53555e-10	1.47345e-12	-39.3039	0.00338656	1.20909	down	--	--	--	--	--	--	--	--
pos_1641	Oxypurinol	4882.93	3623	4248.25	3655.77	3441.91	4861.99	751.626	957.406	869.589	762.689	633.575	848.6	4118.98	803.914	0.195173	-2.35717	3.999e-05	1.37307	down	--	--	--	--	--	--	--	--
pos_1645	Isoguanosine	1440.4	950.104	1225.22	1032.23	611.812	1424.4	122.68	116.182	122.675	106.983	110.3	121.458	1114.03	116.713	0.104766	-3.25475	0.000581404	1.31108	down	--	--	--	--	--	--	--	--
pos_1656	arabinofuranosylguanine	6.53555e-10	6.53555e-10	15.6376	6.53555e-10	6.53555e-10	12.3928	197.458	180.126	158.614	235.751	153.601	195.018	4.67173	186.762	39.977	5.3211	1.23681e-05	1.38493	up	--	--	--	--	--	--	--	--
pos_1657	Nifuroxazide	71.1172	66.0455	67.1646	63.7313	66.4606	77.5618	0.491968	6.53555e-10	0.0738403	0.0441527	1.93782	2.50155	68.6802	0.841555	0.0122532	-6.35069	1.69797e-07	1.40987	down	--	--	--	--	--	--	--	--
pos_1667	Neocarzinostatin chromophore	354.018	442.031	566.603	415.969	460.983	454.99	6.53555e-10	6.53555e-10	6.53555e-10	6.53555e-10	6.53555e-10	6.53555e-10	449.099	6.53555e-10	1.45526e-12	-39.3219	1.83493e-05	1.38593	down	--	C12049	Metabolic pathways(ko01100)	--	--	--	--	--
pos_1672	Cytosine	212.715	195.446	203.275	161.927	208.829	232.349	6.53555e-10	6.53555e-10	6.53555e-10	0.0244578	6.53555e-10	6.53555e-10	202.423	0.0040763	2.01375e-05	-15.5998	4.31595e-06	1.40099	down	Diazines	C00380	Metabolic pathways(ko01100);;Pyrimidine metabolism(ko00240)	HMDB0000630	597	71-30-7	Organoheterocyclic compounds	Pyrimidines and pyrimidine derivatives
pos_1682	7-methylguanosine 5'-diphosphate	156.262	152.804	127.85	118.521	113.004	149.296	6.53555e-10	6.53555e-10	6.53555e-10	6.53555e-10	6.53555e-10	6.53555e-10	136.29	6.53555e-10	4.79534e-12	-37.6015	1.04337e-05	1.395	down	Purine nucleotides	--	--	HMDB0059613	444335	_	Nucleosides, nucleotides, and analogues	Purine ribonucleotides
pos_1684	8-Chloroinosine	150.488	103.854	141.401	79.6634	120.577	121.176	6.53555e-10	6.53555e-10	6.53555e-10	6.53555e-10	6.53555e-10	6.53555e-10	119.527	6.53555e-10	5.46786e-12	-37.4122	8.94346e-05	1.36448	down	--	--	--	--	--	--	--	--
pos_1685	5-Ethoxy-4,5-dihydro-2(3H)furanone	129.609	163.651	146.672	71.4348	152.951	224.662	1.99927	6.53555e-10	2.25599	1.14263	0.166342	6.53555e-10	148.163	0.927373	0.00625913	-7.31982	0.000774108	1.29928	down	--	--	--	--	--	--	--	--
pos_1687	Methoxybrassitin	17.4592	52.0054	50.3233	16.4048	12.7027	47.4875	6.53555e-10	6.53555e-10	6.53555e-10	1.63408	6.53555e-10	4.10386	32.7305	0.956324	0.0292181	-5.09699	0.00917702	1.11651	down	--	--	--	--	--	--	--	--
pos_1688	Methylthio 2-(propanoyloxy)propanoate	3804.31	3903.85	4707.29	2559.91	6259.25	5275.15	127.36	121.775	122.626	118.399	191.796	187.795	4418.3	144.959	0.0328087	-4.92978	0.000456378	1.31935	down	--	--	--	--	--	--	--	--
pos_1690	Fingolimod	6.53555e-10	6.53555e-10	6.53555e-10	6.53555e-10	6.53555e-10	6.53555e-10	870.358	447.576	335.232	200.528	172.027	161.399	6.53555e-10	364.52	5.5775e+11	39.0208	0.0217733	1.02797	up	--	--	--	--	--	--	--	--
pos_1694	Proline betaine	117.202	116.88	138.646	72.1554	175.511	186.972	2.86357	1.02962	8.54092	6.64885	10.6641	9.0367	134.561	6.46396	0.0480374	-4.3797	0.000667537	1.30269	down	Carboxylic acids and derivatives	--	--	HMDB0004827	115244	471-87-4	Organic acids and derivatives	Amino acids, peptides, and analogues
pos_1695	(±)-Propionylcarnitine	68132.5	68470.2	82489.8	46119.1	96107.1	91287.1	3757.48	3361.8	3943.37	3340.7	5312.08	4848.58	75434.3	4094	0.0542724	-4.20364	0.00021429	1.34334	down	--	--	--	--	--	--	--	--
pos_1702	Indole-3-acetamide	146.485	141.106	106.007	62.3657	142.323	219.973	4.38072	1.95448	2.99215	19.4849	2.27961	26.4708	136.377	9.59379	0.0703478	-3.82935	0.00158044	1.24846	down	Indoles and derivatives	C02693	Metabolic pathways(ko01100);;Tryptophan metabolism(ko00380)	HMDB0029739	397	879-37-8	Organoheterocyclic compounds	Indoles
pos_1706	N-Acetylkynurenine	53.2992	41.792	48.9066	20.0506	18.423	71.2817	0.447398	6.53555e-10	6.53555e-10	6.53555e-10	6.53555e-10	0.624738	42.2922	0.178689	0.00422512	-7.88679	0.00386476	1.20303	down	Organooxygen compounds	--	--	HMDB0240342	54201144	3428-08-8	Organic oxygen compounds	Carbonyl compounds
pos_1710	2-Fucosyllactose	738.84	401.352	203.203	202.019	303.264	402.249	6.53555e-10	6.53555e-10	6.53555e-10	6.53555e-10	6.53555e-10	6.53555e-10	375.154	6.53555e-10	1.74209e-12	-39.0623	0.0057709	1.17338	down	Organooxygen compounds	--	--	HMDB0002098	170484	41263-94-9	Organic oxygen compounds	Carbohydrates and carbohydrate conjugates
pos_1720	Fructosamine	232.893	209.091	344.825	160.227	257.465	317.38	69.4812	79.4854	102.324	74.3681	77.3313	154.365	253.647	92.8925	0.366228	-1.44919	0.00120404	1.20633	down	Organooxygen compounds	--	--	HMDB0002030	20484	4429-04-3	Organic oxygen compounds	Carbohydrates and carbohydrate conjugates
pos_1726	1,4-Benzothiazepine	63.8371	71.4753	30.2621	26.6798	55.1195	86.0224	6.53555e-10	6.53555e-10	6.53555e-10	6.53555e-10	6.53555e-10	8.21225	55.566	1.36871	0.0246321	-5.34332	0.00215005	1.23898	down	--	--	--	--	--	--	--	--
pos_1727	Marmesin rhamnoside	3.31836	6.53555e-10	6.53555e-10	6.53555e-10	3.30496	14.3034	380.715	170.192	483.779	255.496	456.363	360.907	3.48779	351.242	100.706	6.65401	0.000835735	1.29315	up	--	--	--	--	--	--	--	--
pos_1728	Cyclopentenyl cytosine	1235.12	1308.56	1478	822.804	2035.6	2006.78	387.681	407.23	262.948	382.568	350.05	369.495	1481.14	359.995	0.243052	-2.04066	0.00198443	1.24397	down	--	--	--	--	--	--	--	--
pos_1733	3-hydroxypentadecanoic acid	6.53555e-10	6.53555e-10	6.53555e-10	6.53555e-10	6.53555e-10	6.53555e-10	755.015	911.1	432.226	765.507	842.636	1002.79	6.53555e-10	784.879	1.20094e+12	40.1273	0.000188214	1.34735	up	--	--	--	--	--	--	--	--
pos_1738	2-Acetyl-1,5,6,7-tetrahydro-6-hydroxy-7-(hydroxymethyl)-4H-azepine-4-one	22.0263	27.8551	24.5302	28.3415	29.1363	27.735	6.53555e-10	6.53555e-10	1.47983	6.53555e-10	6.53555e-10	2.08075	26.604	0.59343	0.022306	-5.48642	4.35436e-07	1.40112	down	--	--	--	--	--	--	--	--
pos_1739	4-Oxo-4-(3-pyridyl)-butanamide	47.6305	71.7469	63.4609	54.8	131.189	98.6481	156.558	125.26	209.936	178.828	188.823	229.912	77.9126	181.553	2.33021	1.22046	0.000446482	1.20855	up	--	--	--	--	--	--	--	--
pos_1740	3'-Deoxythymidine	27.8759	12.6342	22.219	10.7313	17.68	37.3065	6.53555e-10	6.53555e-10	6.53555e-10	6.53555e-10	6.53555e-10	1.33488	21.4078	0.222479	0.0103924	-6.58832	0.00346236	1.21122	down	--	--	--	--	--	--	--	--
pos_1741	Gly Glu Met	463.029	547.558	590.993	515.873	1268.58	954.524	148.278	89.3061	223.582	171.498	106.242	462.024	723.425	200.155	0.276677	-1.85373	0.00822629	1.07434	down	--	--	--	--	--	--	--	--
pos_1746	D-Name	6.53555e-10	6.53555e-10	6.53555e-10	6.53555e-10	3.74083	4.12062	22.3098	23.4674	60.5034	36.1015	8.76754	67.4932	1.31024	36.4405	27.8121	4.79764	0.0135551	1.08071	up	--	--	--	--	--	--	--	--
pos_1751	7-Hydroxyflumequine	60.4955	157.772	79.9043	58.251	159.443	231.498	2.06906	6.53555e-10	6.53555e-10	6.53555e-10	1.3344	21.6593	124.56	4.17713	0.033535	-4.89819	0.00793319	1.13386	down	--	--	--	--	--	--	--	--
pos_1765	4-Oxo-1-(3-pyridyl)-1-butanone	10.9391	4.32762	43.1387	7.49223	32.9012	46.3268	117.062	241.107	613.614	267.686	256.57	398.884	24.1876	315.821	13.0571	3.70677	0.00847888	1.12427	up	Organooxygen compounds	C19567	Chemical carcinogenesis(ko05204);;Metabolism of xenobiotics by cytochrome P450(ko00980);;Nicotinate and nicotinamide metabolism(ko00760);;Metabolic pathways(ko01100)	HMDB0062406	115084	76014-80-7	Organic oxygen compounds	Carbonyl compounds
pos_1767	Glutamylvaline	202.089	215.802	214.724	157.582	432.556	344.54	99.7157	81.7828	98.0921	72.9419	65.0543	153.815	261.215	95.2336	0.364579	-1.4557	0.010144	1.07851	down	Carboxylic acids and derivatives	--	--	HMDB0028832	6992567	5879-06-1	Organic acids and derivatives	Amino acids, peptides, and analogues
pos_1769	Thr Phe	89.2916	11.3534	271.132	98.8569	174.794	326.722	6.53555e-10	6.53555e-10	2.30986	16.3507	5.99093	0.0105179	162.025	4.11033	0.0253685	-5.30082	0.022826	1.01111	down	--	--	--	--	--	--	--	--
pos_1772	alpha-amanitin	6.53555e-10	6.53555e-10	6.53555e-10	6.53555e-10	6.53555e-10	6.53555e-10	948.949	970.532	274.681	598.978	714.454	377.686	6.53555e-10	647.547	9.90808e+11	39.8498	0.00268651	1.2284	up	--	--	--	--	--	--	--	--
pos_1779	Ribavirin monophosphate	142.819	113.217	125.578	63.6784	438.079	264.467	0.860833	6.01764	6.53555e-10	0.00170539	0.482847	27.0938	191.307	5.7428	0.0300189	-5.05799	0.0215152	1.02177	down	--	--	--	--	--	--	--	--
pos_1781	2,3-Butanediol apiosylglucoside	152.754	98.4408	104.569	47.6733	176.009	230.466	6.53555e-10	6.53555e-10	6.53555e-10	5.80514	6.53555e-10	2.31371	134.985	1.35314	0.0100244	-6.64035	0.00391215	1.20372	down	--	--	--	--	--	--	--	--
pos_1788	(2E,4E)-2,4-Hexadienoic acid	55.8624	39.7099	41.9431	21.3735	170.446	120.485	6.53555e-10	6.53555e-10	6.53555e-10	6.53555e-10	6.53555e-10	6.53555e-10	74.9701	6.53555e-10	8.71753e-12	-36.7392	0.0247614	1.00595	down	Fatty Acyls	--	--	HMDB0029581	643460	110-44-1	Lipids and lipid-like molecules	Fatty acids and conjugates
pos_1796	Zidovudine	298.562	270.438	252.39	157.386	306.166	381.683	30.1611	34.6048	39.9872	48.2659	33.724	84.039	277.771	45.1303	0.162473	-2.62173	0.000371114	1.30536	down	Pyrimidine nucleosides	C07210	Bile secretion(ko04976)	HMDB0014638	35370	30516-87-1	Nucleosides, nucleotides, and analogues	Pyrimidine 2',3'-dideoxyribonucleosides
pos_1806	3-O-Methylniveusin A	212.456	116.687	385.012	241.266	462.102	396.819	6.53555e-10	6.53555e-10	6.53555e-10	6.53555e-10	6.3612	3.19699	302.39	1.59303	0.00526813	-7.56849	0.00256856	1.22965	down	--	--	--	--	--	--	--	--
pos_1809	Oleuroside	6.53555e-10	6.53555e-10	6.53555e-10	6.53555e-10	6.53555e-10	6.53555e-10	4239.4	4366.76	1800.69	3521.87	3354.33	2488.03	6.53555e-10	3295.18	5.04193e+12	42.1971	0.000468265	1.31904	up	--	--	--	--	--	--	--	--
pos_1810	Sesamolinol 4'-O-b-D-glucosyl (1->6)-O-b-D-glucoside	6.53555e-10	6.53555e-10	6.53555e-10	6.53555e-10	6.53555e-10	6.53555e-10	473.778	491.709	162.477	332.807	390.617	239.733	6.53555e-10	348.52	5.33269e+11	38.9561	0.00123334	1.27536	up	--	--	--	--	--	--	--	--
pos_1811	(±)-Ribaline	6.53555e-10	6.53555e-10	6.53555e-10	6.53555e-10	6.53555e-10	6.53555e-10	308.675	249.83	52.7826	141.451	218.249	52.846	6.53555e-10	170.639	2.61094e+11	37.9258	0.0109361	1.10499	up	--	--	--	--	--	--	--	--
pos_1814	Pentaerythritol mononitrate	154.809	121.09	157.737	112.678	215.055	256.471	11.7887	0.181073	6.53555e-10	6.53555e-10	3.45096	6.53555e-10	169.64	2.57012	0.0151505	-6.04449	0.000706906	1.30094	down	--	--	--	--	--	--	--	--
pos_1824	benzyl styryl sulfone	13.707	21.0357	15.3839	18.0735	8.17983	16.1087	193.919	172.642	153.004	158.219	182.084	245.694	15.4148	184.26	11.9535	3.57936	5.28508e-05	1.37219	up	--	--	--	--	--	--	--	--
pos_1826	Caffeic Acid Phenethyl Amide	6.53555e-10	6.53555e-10	6.53555e-10	6.53555e-10	6.53555e-10	6.53555e-10	155.916	160.864	28.7163	244.112	180.77	241.155	6.53555e-10	168.589	2.57957e+11	37.9083	0.00331849	1.21356	up	--	--	--	--	--	--	--	--
pos_1834	N-[(3s)-2-Oxotetrahydrofuran-3-Yl]butanamide	6.53555e-10	6.53555e-10	6.53555e-10	6.53555e-10	6.53555e-10	6.53555e-10	46.9213	32.5294	25.2172	24.5393	29.726	45.2936	6.53555e-10	34.0378	5.2081e+10	35.6	0.000371482	1.33116	up	--	--	--	--	--	--	--	--
pos_1836	(gamma-Glutamyl-gamma-glutamyl)-S-methylcysteine	560.055	111.83	1720.58	418.725	1760.08	1200.51	0.80129	6.53555e-10	6.53555e-10	6.53555e-10	6.53555e-10	1.68056	961.963	0.413641	0.000429997	-11.1834	0.0199858	1.02786	down	--	--	--	--	--	--	--	--
pos_1841	Valylhydroxyproline	6.53555e-10	6.53555e-10	0.156368	6.53555e-10	1.16935	0.541053	591.294	464.119	433.5	355.288	577.937	613.731	0.311128	505.978	1626.27	10.6673	7.25375e-05	1.36968	up	Carboxylic acids and derivatives	--	--	HMDB0029128	10242944	90965-79-0	Organic acids and derivatives	Amino acids, peptides, and analogues
pos_1842	L-Valine	97.916	68.1249	72.2765	60.8332	56.9739	63.6869	132.691	104.686	164.429	140.161	126.38	151.851	69.9686	136.7	1.95373	0.966231	0.000121765	1.27106	up	Carboxylic acids and derivatives	C00183	Pantothenate and CoA biosynthesis(ko00770);;2-Oxocarboxylic acid metabolism(ko01210);;Biosynthesis of amino acids(ko01230);;Metabolic pathways(ko01100);;Valine, leucine and isoleucine biosynthesis(ko00290);;Mineral absorption(ko04978);;Aminoacyl-tRNA biosynthesis(ko00970);;Protein digestion and absorption(ko04974);;ABC transporters(ko02010);;Central carbon metabolism in cancer(ko05230);;Valine, l…	HMDB0000883	6287	72-18-4	Organic acids and derivatives	Amino acids, peptides, and analogues
pos_1843	5-Methylthioribose	23.2738	11.8189	23.8462	10.6054	6.53555e-10	10.6687	49.9884	75.0672	127.985	32.293	46.3313	127.835	13.3688	76.5833	5.72849	2.51815	0.0134093	1.06591	up	Organooxygen compounds	C03089	Metabolic pathways(ko01100);;Cysteine and methionine metabolism(ko00270)	HMDB0001087	439904	624740-12-1	Organic oxygen compounds	Carbohydrates and carbohydrate conjugates
pos_1848	Tanacetol A	420.592	403.62	420.948	551.266	520.051	1089.26	4.33268	2.78986	15.546	15.0059	8.83522	16.5732	567.623	10.5138	0.0185226	-5.75457	0.00346725	1.21261	down	--	--	--	--	--	--	--	--
pos_1855	Islatravir	85.1849	163.877	103.089	67.1091	248.563	332.989	32.7407	23.1561	13.6481	13.7785	7.78198	49.5545	166.802	23.4433	0.140546	-2.83089	0.0198597	1.02664	down	--	--	--	--	--	--	--	--
pos_1862	Difluorodeoxycytidine	55.0501	50.313	48.9309	40.4025	47.306	69.8045	111.303	106.636	137.552	118.264	114.822	166.461	51.9679	125.84	2.42149	1.27589	0.000172293	1.30061	up	--	--	--	--	--	--	--	--
pos_1866	cis-2,8-Menthadien-2-ol	48.5896	66.1515	57.9373	31.5249	47.2266	49.1537	133.578	95.956	109.936	123.339	109.048	98.8932	50.0973	111.792	2.23149	1.15801	1.28481e-05	1.32323	up	--	--	--	--	--	--	--	--
pos_1867	cis-p-Menth-2-en-1-ol	4.99278	13.5893	13.3909	2.46006	1.41525	8.233	21.6348	14.7064	23.3218	23.1742	30.15	20.4403	7.34688	22.2379	3.02685	1.59782	0.000541457	1.19641	up	--	--	--	--	--	--	--	--
pos_1875	15-Octadecene-9,11,13-triynoic acid	350.488	397.193	367.756	256.032	306.847	349.327	439.873	415.163	453.341	409.149	391.329	458.216	337.941	427.845	1.26604	0.340319	0.00493055	1.10415	up	--	--	--	--	--	--	--	--
pos_1889	N-(2-Hydroxyethyl)eicosa-5,8,11,14-tetraenamide	214.24	212.959	269.741	149.524	169.823	221.873	873.279	684.98	589.507	981.798	423.126	1665.15	206.36	869.641	4.21419	2.07526	0.0136039	1.08282	up	--	--	--	--	--	--	--	--
pos_1893	PE-NMe(15:0/20:2(11Z,14Z))	638088	536521	684809	365041	678662	692581	276799	296041	407506	369223	317232	318300	599284	330850	0.552076	-0.857062	0.00255844	1.18206	down	Glycerophospholipids	--	--	HMDB0113025	131820140	_	Lipids and lipid-like molecules	Glycerophosphoethanolamines
pos_1915	Rollinecin A	156116	212019	169768	152059	169303	157984	283350	344374	286169	293092	223891	368271	169541	299858	1.76864	0.822642	0.000764212	1.24486	up	Fatty Acyls	--	--	HMDB0030438	78172839	177861-02-8	Lipids and lipid-like molecules	Fatty alcohols
pos_1916	3-Methylcrotonaldehyde	0.466104	0.410115	6.53555e-10	1.23444	1.28017	6.53555e-10	63.4817	73.6827	56.1163	76.3621	53.9484	86.2468	0.565137	68.3063	120.867	6.91727	4.40239e-05	1.37807	up	Organooxygen compounds	--	--	HMDB0012157	61020	107-86-8	Organic oxygen compounds	Carbonyl compounds
pos_1941	Atorvastatin	5665.04	6204.47	3608.03	4249.61	3955.68	5077.16	8944.7	9246.15	6726.6	7440.48	6644.59	7578.17	4793.33	7763.45	1.61963	0.695669	0.000691046	1.18527	up	--	--	--	--	--	--	--	--
pos_1961	3-Oxooctadecanoic acid	2173.43	3479.46	1265.34	2372.16	972.143	1140.04	13960.8	6983.39	4707.67	12468.4	2429.06	13985.5	1900.43	9089.14	4.78268	2.25782	0.0166656	1.05062	up	--	--	--	--	--	--	--	--
pos_1986	13,14-Dihydro PGF-1a	3.00628	2.16886	1.58683	3.70844	4.95589	3.85705	113.058	114.006	71.2038	243.314	159.977	165.854	3.21389	144.569	44.9825	5.49129	0.00212512	1.24234	up	--	--	--	--	--	--	--	--
pos_2010	7',8'-Dihydro-8'-hydroxycitraniaxanthin	760.257	844.713	422.583	572.934	337.36	852.268	9787.03	12437.5	14433.4	11740.1	14759.7	20832	631.686	13998.3	22.1602	4.4699	0.00034485	1.32741	up	--	--	--	--	--	--	--	--
pos_2025	13-(3-Methyl-5-propylfuran-2-yl)tridecanoylcarnitine	3725.89	2705.49	3159.45	1914.82	2604.02	2835.9	6358.16	6033.69	4022.22	6614.73	4440.84	6942.77	2824.26	5735.4	2.03076	1.02202	0.000992237	1.21869	up	--	--	--	--	--	--	--	--
pos_2030	(1R,2R,4R,8R)-p-Menthane-2,8,9-triol	351.791	374.599	358.755	271.374	312.721	354.423	498.486	489.482	356.663	526.983	418.854	497.57	337.277	464.673	1.37772	0.462281	0.00292324	1.13338	up	--	--	--	--	--	--	--	--
pos_2031	Octadecanol	6.53555e-10	11.603	1.35101	6.53555e-10	6.53555e-10	6.53555e-10	103.279	97.2691	64.4222	154.622	129.841	151.671	2.15901	116.851	54.1225	5.75816	0.000429612	1.31561	up	--	--	--	--	--	--	--	--
pos_2033	3a,7a,12a-Trihydroxy-5b-cholestan-26-al	24121.7	21873.5	21939.9	16653.8	20215	21897	37006.3	44825.4	24059.2	28939.4	29263.5	31472.8	21116.8	32594.4	1.54353	0.626232	0.0104074	1.06912	up	--	--	--	--	--	--	--	--
pos_2034	Cholyllysine	5994.94	4680.9	4585.29	3402.95	4256.81	4897.94	7922.2	7475.41	6306.68	8465.76	5178.48	8584.52	4636.47	7322.18	1.57926	0.659245	0.002794	1.1317	up	--	--	--	--	--	--	--	--
pos_2035	DG(14:1n5/0:0/22:6n3)	9046.31	7571.65	8066.07	6466.17	6540.68	9001.44	12493.3	11296	9799.66	11489.1	9050.94	11323.2	7782.05	10908.7	1.40178	0.487258	0.00112817	1.16464	up	Glycerolipids	--	--	HMDB0056155	131801865	_	Lipids and lipid-like molecules	Diradylglycerols
pos_2042	1-Hexadecene	120.335	99.5262	102.875	94.7395	149.756	102.676	81.2255	56.3096	42.2633	71.7579	32.0262	59.268	111.651	57.1417	0.511789	-0.96638	0.00068787	1.18288	down	--	--	--	--	--	--	--	--
pos_2043	3-(2-Butynyl)-5-methyl-2-(piperazin-1-yl)-3,5-dihydroimidazo[4,5-d]pyridazin-4-one	39.028	27.4582	47.2908	21.1418	27.0766	43.7172	121.207	109.374	127.998	87.792	285.689	109.643	34.2854	140.284	4.09165	2.03268	0.015421	1.04868	up	--	--	--	--	--	--	--	--
pos_2055	Acetylcholine	146.636	123.556	135.572	107.607	99.8122	114.836	238.619	242.911	183.022	238.516	185.83	232.811	121.337	220.285	1.81549	0.860357	6.2504e-05	1.30362	up	Organonitrogen compounds	C01996	Regulation of actin cytoskeleton(ko04810);;Glycerophospholipid metabolism(ko00564);;Gastric acid secretion(ko04971);;Synaptic vesicle cycle(ko04721);;cAMP signaling pathway(ko04024);;Pancreatic secretion(ko04972);;Neuroactive ligand-receptor interaction(ko04080);;Insulin secretion(ko04911);;Taste transduction(ko04742);;Bile secretion(ko04976);;Cholinergic synapse(ko04725);;Nicotine addiction(ko05…	HMDB0000895	187	51-84-3	Organic nitrogen compounds	Quaternary ammonium salts
pos_2072	DG(13:0/18:2(10E,12Z)+=O(9)/0:0)	868.681	904.724	558.978	597.765	767.161	775.888	20783.1	17744.9	11568.5	19585.1	10156.1	20990	745.533	16804.6	22.5404	4.49444	0.000423089	1.32664	up	--	--	--	--	--	--	--	--
pos_2087	Tetrahydro-6-(2-hydroxy-16,19-dimethylhexacosyl)-4-methyl-2H-pyran-2-one	493.941	311.156	298.166	213.804	282.945	338.897	639.045	801.47	1020.13	1403.2	1661.32	2348.61	323.152	1312.3	4.06093	2.02181	0.0118261	1.08409	up	--	--	--	--	--	--	--	--
pos_2110	Frangulanine	771.792	768.533	650.717	521.893	596.254	655.548	4563.45	4572.59	3941.1	4911.61	2644.7	7900.78	660.789	4755.71	7.19701	2.8474	0.00216627	1.2459	up	Carboxylic acids and derivatives	--	--	HMDB0030199	5317388	25350-22-5	Organic acids and derivatives	Amino acids, peptides, and analogues
pos_2114	Momordenol	2338.46	1779.94	1671.04	1296.05	1575.11	1799.58	3468.34	3202.55	2518.6	3067.71	2896.94	3460.01	1743.36	3102.36	1.77952	0.831489	5.69417e-05	1.28028	up	--	--	--	--	--	--	--	--
pos_2115	3-hydroxypentadecanoyl carnitine	324.215	337.093	346.484	238.797	250.646	297.638	1062.66	1024.8	774.27	961.756	751.153	1121.6	299.146	949.373	3.17361	1.66613	6.93016e-05	1.35295	up	--	--	--	--	--	--	--	--
pos_2116	N-Stearoyl Tryptophan	1976.5	1590.02	1280.38	1058.01	1255.89	1347.41	3708.5	4105.91	2863.64	3973.01	4000.89	4578.07	1418.04	3871.67	2.7303	1.44906	1.72876e-05	1.33747	up	--	--	--	--	--	--	--	--
pos_2139	16-Propyl-3-methoxy-estra-1,3,5(10)-triene-16beta,17beta-diol	64.6401	107.275	63.9466	43.9564	64.5493	52.8724	216.517	223.523	118.108	187.952	129.723	293.313	66.2066	194.856	2.94315	1.55736	0.00355674	1.17168	up	--	--	--	--	--	--	--	--
pos_2157	Mahanimbinol	153.478	161.998	173.303	174.942	165.576	155.839	1005.48	880.223	770.806	1365	638.644	1550.28	164.189	1035.07	6.30415	2.6563	0.00180253	1.25818	up	--	--	--	--	--	--	--	--
pos_2173	11-Hydroxy-9-tridecenoic acid	1172.24	1355.73	1506.79	956.625	1372.64	1287.07	1811.94	1627.01	1513.32	1565.14	1453.95	1533.2	1275.18	1584.09	1.24225	0.312955	0.00952781	1.03317	up	--	--	--	--	--	--	--	--
pos_2174	Pirbuterol	68.3886	103.307	61.4174	50.2164	58.8228	67.3377	629.746	441.168	404.09	598.995	385.468	572.038	68.2483	505.251	7.40312	2.88813	0.00013332	1.35206	up	--	--	--	--	--	--	--	--
pos_2223	DG(20:3n9/0:0/18:2n6)	12908.2	11918.9	8071.15	7086.05	6102.92	11668.6	61910.3	46276.3	21939.1	57748.2	25102.3	82228.1	9625.97	49200.7	5.11125	2.35368	0.00816162	1.13497	up	Fatty Acyls	--	--	HMDB0056237	131801940	_	Lipids and lipid-like molecules	Eicosanoids
pos_2231	cis-Annonacin-10-one	1184.32	1290.1	1210.07	955.554	1130.76	1243.78	5583.98	5470.8	4758.32	6715.21	4098.56	9004.43	1169.1	5938.55	5.0796	2.34472	0.00108026	1.2842	up	--	--	--	--	--	--	--	--
pos_2236	Leu-Leu-Leu	8.10965	8.30673	13.9263	9.56795	11.7882	3.56497	414.69	376.352	253.329	486.075	216.92	672.073	9.21063	403.24	43.7798	5.45219	0.00209912	1.24935	up	--	--	--	--	--	--	--	--
pos_2243	Momordicoside K	20723.6	17762	11615.5	11516.6	11268.3	16708.2	59452	53124.9	47503.9	59104.6	37419.3	72628.3	14932.4	54872.2	3.67471	1.87763	0.00022128	1.31441	up	--	--	--	--	--	--	--	--
pos_2246	(R)-3-Hydroxy-Octadecanoic acid	310.276	214.9	332.901	223.039	361.606	311.86	736.756	1016.7	428.945	546.038	478.736	736.401	292.43	657.263	2.24759	1.16838	0.00822316	1.10808	up	--	--	--	--	--	--	--	--
pos_2260	Moroxydine	376.213	348.001	402.158	295.19	373.934	386.057	482.256	486.207	423.231	455.547	434.364	487.679	363.592	461.547	1.26941	0.344157	0.000610667	1.20598	up	--	--	--	--	--	--	--	--
pos_2266	Phorbolol myristate acetate	2446.41	676.698	682.402	545.686	638.212	636.865	21911.6	15567.4	13989.2	18134	13040.3	18190.3	937.713	16805.5	17.9218	4.16364	4.42197e-05	1.36954	up	--	--	--	--	--	--	--	--
pos_2270	(13Z)-3-Hydroxyicos-13-enoylcarnitine	370.476	380.728	339.712	287.735	314.893	342.499	912.115	1047.94	765.282	1259.13	764.017	1417.76	339.341	1027.71	3.02854	1.59862	0.00136322	1.26592	up	--	--	--	--	--	--	--	--
pos_2271	6alpha-hydroxy-castasterone	99.881	100.624	39.1968	39.0829	64.7431	84.6109	1438.78	2100.59	1246.25	1919.01	1179.63	2074.02	71.3566	1659.71	23.2594	4.53974	0.000238485	1.34044	up	--	C15803	Metabolic pathways(ko01100)	--	--	--	--	--
pos_2282	Oleic acid	6.77332	4.35204	7.65775	1.37676	7.25912	3.5763	138.577	189.918	93.2407	91.1671	94.55	153.816	5.16588	126.878	24.5608	4.61829	0.000727646	1.30143	up	Fatty Acyls	C00712	Fatty acid biosynthesis(ko00061);;Longevity regulating pathway - worm(ko04212);;Biosynthesis of unsaturated fatty acids(ko01040)	HMDB0000207	445639	112-80-1	Lipids and lipid-like molecules	Fatty acids and conjugates
pos_2286	Cer(d16:1/20:4(8Z,11Z,14Z,17Z)-2OH(5S,6R))	710.791	863.669	528.294	498.302	540.382	765.264	7538.5	6068.58	2717.46	6002.53	4233.68	6703.52	651.117	5544.04	8.51467	3.08995	0.00100293	1.2875	up	--	--	--	--	--	--	--	--
pos_2294	N-(3-Amino-3-oxopropyl)-L-valine	226.433	199.945	211.719	159.98	214.351	226.926	318.468	404.46	289.502	280.54	277.339	257.547	206.559	304.643	1.47485	0.560566	0.0043134	1.12094	up	--	--	--	--	--	--	--	--
pos_2298	Dihydrocumambrin A	164.284	153.726	165.545	112.536	138.642	155.258	248.258	255.271	190.724	269.574	209.917	236.42	148.332	235.027	1.58447	0.664003	0.000237896	1.25242	up	--	--	--	--	--	--	--	--
pos_2305	N-Desethyl Milnacipran	42.1732	49.3247	46.7291	30.3235	47.9687	35.53	106.042	94.1076	74.978	80.0863	106.112	85.7377	42.0082	91.1774	2.17047	1.11801	4.69414e-05	1.31526	up	--	--	--	--	--	--	--	--
pos_2309	DG(14:1(9Z)/22:5(7Z,10Z,13Z,16Z,19Z)/0:0)	274.387	319.22	167.071	168.555	142.722	204.778	5073.29	3896.86	3204.82	6079.31	1977.27	6478.24	212.789	4451.63	20.9204	4.38684	0.00187511	1.25653	up	Glycerolipids	--	--	HMDB0007062	53477997	_	Lipids and lipid-like molecules	Diradylglycerols
pos_2312	5-Pentyl-3h-furan-2-one	6.53555e-10	1.81742	6.53555e-10	1.32163	6.53555e-10	6.53555e-10	325.11	332.335	214.433	278.964	144.749	425.977	0.523175	286.928	548.435	9.09918	0.000841121	1.29916	up	--	--	--	--	--	--	--	--
pos_2314	(2S)-2-Amino-6-[(3-formylpiperidin-1-yl)amino]hexanoic acid	58.5241	114.792	2.45629	59.495	28.6383	48.2641	169.108	123.342	144.404	266.574	236.051	260.246	52.0284	199.954	3.84317	1.9423	0.000977715	1.19361	up	--	--	--	--	--	--	--	--
pos_2317	Cer(d18:2(4E,14Z)/20:5(7Z,9Z,11E,13E,17Z)-3OH(5,6,15))	287.359	41.5699	19.8921	14.0389	21.2959	72.2242	541.081	569.734	244.021	370.9	451.728	464.341	76.0634	440.301	5.78861	2.53322	0.000239005	1.23144	up	--	--	--	--	--	--	--	--
pos_2324	Tsugarioside B	423.788	676.781	535.74	728.666	677.298	463.504	6827.87	6483.52	5877.26	8311.5	4804.1	8840.14	584.296	6857.4	11.7362	3.55289	0.000146278	1.35491	up	Prenol lipids	--	--	HMDB0035509	85202365	267649-97-8	Lipids and lipid-like molecules	Triterpenoids
pos_2340	Nymphayol	590.125	545.235	609.932	451.708	536.653	566.612	784.86	806.632	697.882	975.309	566.144	817.747	550.044	774.762	1.40855	0.494206	0.00799608	1.08732	up	--	--	--	--	--	--	--	--
pos_2341	Pokeberrygenin	19.9198	19.233	11.0037	10.4576	11.6664	14.9772	190.084	196.969	157.454	289.487	149.289	273.078	14.543	209.393	14.3983	3.84782	0.000445368	1.32074	up	--	--	--	--	--	--	--	--
pos_2353	Ginsenoside Rh3	201.895	182.17	181.391	134.795	198.988	154.276	6130.29	4462.29	4027.75	4482.76	4462.36	3822.32	175.586	4564.63	25.9966	4.70025	4.40962e-05	1.37875	up	--	--	--	--	--	--	--	--
pos_2362	1,2-dihydrostilbene	0.0256335	1.50505	2.35075	1.9765	0.0288779	6.53555e-10	69.0689	87.8237	73.9991	73.506	151.59	103.346	0.981134	93.2224	95.015	6.57008	0.000782771	1.29234	up	--	--	--	--	--	--	--	--
pos_2363	Vitamin D3 glucosiduronate	80.6157	90.3096	93.1524	74.1691	86.3393	82.3715	836.119	906.608	765.757	934.465	1014.67	1007.97	84.4929	910.932	10.7812	3.43044	4.40838e-06	1.39865	up	--	--	--	--	--	--	--	--
pos_2372	DG(13:0/20:4(6E,8Z,11Z,13E)-2OH(5S,15S)/0:0)	4877.61	440.981	268.886	284.442	295.044	326.045	6072.07	6379.71	5162.98	7294.14	4608.95	7222.82	1082.17	6123.45	5.6585	2.50042	0.000427888	1.23916	up	--	--	--	--	--	--	--	--
pos_2378	Dehydrocarpaine II	12.8459	33.0538	14.093	7.35898	10.8563	9.96636	229.623	232.575	237.945	266.764	114.756	278.164	14.6957	226.638	15.422	3.94692	0.000243097	1.33634	up	--	--	--	--	--	--	--	--
pos_2381	1-Phenyl-1,3-heneicosanedione	5.63186	4.6967	1.08077	1.32009	2.07366	2.17145	126.344	133.565	120.264	131.907	75.9565	217.694	2.82909	134.288	47.467	5.56885	0.000916686	1.29352	up	--	--	--	--	--	--	--	--
pos_2394	L-trans-4-Methyl-2-pyrrolidinecarboxylic acid	47.8864	56.0667	64.5007	42.3094	68.65	46.8756	154.213	161.075	168.595	152.401	135.963	209.619	54.3815	163.644	3.00919	1.58938	3.06979e-05	1.35135	up	--	--	--	--	--	--	--	--
pos_2396	Dioscoretine	3.4005	6.53555e-10	6.53555e-10	0.372704	0.885111	6.53555e-10	31.0067	17.1601	19.8019	79.7701	15.1204	41.5801	0.776386	34.0732	43.8869	5.45572	0.0207508	1.02876	up	Fatty Acyls	--	--	HMDB0038588	10060255	128637-87-6	Lipids and lipid-like molecules	Fatty acids and conjugates
pos_2399	DG(12:0/22:6(4Z,7Z,10Z,12E,16Z,19Z)-OH(14)/0:0)	402.463	598.814	413.281	399.344	458.27	420.769	12804.4	12691.4	11010.9	15393.5	9344.13	21488.1	448.823	13788.7	30.722	4.9412	0.000610578	1.31146	up	--	--	--	--	--	--	--	--
pos_2401	PS(24:0/22:6(4Z,7Z,10Z,12E,16Z,19Z)-OH(14))	6.53555e-10	6.53555e-10	6.53555e-10	6.53555e-10	6.53555e-10	6.53555e-10	46.0837	41.9839	13.3446	132.793	55.1877	111.49	6.53555e-10	66.8138	1.02231e+11	36.573	0.0157035	1.06396	up	--	--	--	--	--	--	--	--
pos_2412	2-[(4S)-4-Amino-5-oxopentyl]guanidine	165.382	177.623	223.362	154.698	195.903	171.7	271.438	261.149	243.136	231.645	201.93	235.881	181.445	240.863	1.32747	0.408684	0.00185142	1.14021	up	--	--	--	--	--	--	--	--
pos_2429	13-Nor-6-eremophilene-8,11-dione	0.272101	6.53555e-10	7.6148	0.86321	1.22475	6.53555e-10	41.5434	29.7285	27.3882	27.1921	27.9424	38.6972	1.66248	32.082	19.2977	4.27036	1.33171e-05	1.36225	up	--	--	--	--	--	--	--	--
pos_2430	Tenuifolin	5466.99	7795.17	5482.78	5106.04	5476.88	5662.67	998.974	1538.32	909.985	1597.22	1274.62	1523.89	5831.75	1307.17	0.224147	-2.15749	4.05304e-05	1.35956	down	--	--	--	--	--	--	--	--
pos_2435	LysoPI(20:4(5Z,8Z,11Z,14Z)/0:0)	14868.3	21215.8	14431.7	14477.4	14054.5	15522.6	2505.55	5577.83	2475.62	4230.37	3173.44	4451.58	15761.7	3735.73	0.237013	-2.07696	2.40136e-05	1.34914	down	Glycerophospholipids	--	--	HMDB0061690	_	1246430-04-5	Lipids and lipid-like molecules	Glycerophosphoinositols
pos_2436	Coroloside	5924.21	8111.73	5990.23	5714	5553.02	6077.6	1131.41	1824.52	856.029	1806.8	1177.36	1586.06	6228.46	1397.03	0.224298	-2.15651	1.08343e-05	1.36571	down	--	--	--	--	--	--	--	--
pos_2438	4,6-Tricosanedione	36.6136	46.5465	44.6098	27.4865	49.7689	37.6126	158.012	222.717	261.404	169.193	64.7125	245.304	40.4396	186.89	4.62146	2.20835	0.00413402	1.19455	up	--	--	--	--	--	--	--	--
pos_2439	tetrahydrozoline	1.64307	4.54904	8.81636	4.41557	1.98229	4.91443	129.268	93.0403	92.1991	155.226	70.7885	81.2805	4.38679	103.634	23.6241	4.56218	0.000607435	1.30941	up	--	--	--	--	--	--	--	--
pos_2440	DG(15:0/PGE2/0:0)	3858.55	142.244	174.152	109.078	139.847	114.363	4654.04	4511.31	3627.56	4838.02	3266.33	6100.47	756.372	4499.62	5.94895	2.57264	0.000791183	1.19973	up	--	--	--	--	--	--	--	--
pos_2501	isopropyl unoprostone	45.1118	45.153	63.2624	49.0821	54.3149	72.0951	85.5716	82.4101	94.623	95.5584	90.1037	111.169	54.8366	93.2394	1.70031	0.765801	8.78493e-05	1.26812	up	--	--	--	--	--	--	--	--
pos_2516	Quillajasaponin	4732.06	4454.31	5359.94	3609.1	4288.79	4458.38	3946.89	3669.87	2807.62	3719.52	2856.8	3419.87	4483.76	3403.43	0.759056	-0.397721	0.00541755	1.05128	down	--	--	--	--	--	--	--	--
pos_2520	LysoPC(P-18:1(9Z)/0:0)	420.633	430.367	419.21	321.148	460.411	444.171	901.506	755.456	669.862	833.516	732.647	964.715	415.99	809.617	1.94624	0.960691	0.000103551	1.31937	up	--	--	--	--	--	--	--	--
pos_2527	DG(20:5(5Z,8Z,11Z,14Z,17Z)/14:1(9Z)/0:0)	100.382	218.053	96.9736	115.031	127.347	101.802	12011.1	8259.15	5435.91	13004.6	4842.18	12842.2	126.598	9399.19	74.2443	6.21421	0.00172014	1.26248	up	Glycerolipids	--	--	HMDB0007560	53478338	_	Lipids and lipid-like molecules	Diradylglycerols
pos_2541	Tsugaric acid B	17.2829	24.8102	26.3958	18.4296	20.6177	19.2813	491.049	450.699	311.121	457.27	370.592	469.181	21.1363	424.985	20.1069	4.32962	2.91806e-05	1.38457	up	--	--	--	--	--	--	--	--
pos_2579	Ganoderic acid Mi	1.59758	0.985581	4.55399	0.320404	6.53555e-10	3.23898	97.6565	153.323	217.14	190.026	148.402	272.124	1.78276	179.779	100.843	6.65597	0.000813263	1.29536	up	--	--	--	--	--	--	--	--
pos_2580	1-Heptadecene-4,6-diyne-3,9-diol	6.53555e-10	6.53555e-10	1.40312	6.53555e-10	6.53555e-10	2.48893	204.327	210.089	148.835	193.186	215.697	213.846	0.648675	197.663	304.719	8.25133	7.05278e-06	1.39656	up	--	--	--	--	--	--	--	--
pos_2610	Furaneol 4-glucoside	88.8702	84.8633	124.78	79.9957	97.8782	85.3223	73.4324	69.5846	63.5897	68.3227	60.6189	54.8845	93.6183	65.0721	0.695079	-0.524751	0.00617328	1.0971	down	--	--	--	--	--	--	--	--
pos_2624	9-Oxoasimicinone	1780.49	2988.83	1547.83	1794.34	1114.03	2054.14	6495.47	4402.15	6562.88	4078.85	3518.99	5734.89	1879.94	5132.2	2.72998	1.44889	0.000823206	1.23271	up	--	--	--	--	--	--	--	--
pos_2638	Cer(d18:1/PGJ2)	7.36127	8.29401	6.28983	4.00746	4.07735	1.23734	666.649	935.83	1253.61	1203.05	1881.42	1559.02	5.21121	1249.93	239.854	7.90601	0.000887528	1.28699	up	--	--	--	--	--	--	--	--
pos_2643	35-aminobacteriohopane-32,33,34-triol	66.9922	64.8841	74.8252	46.4402	63.0672	59.5566	5294.7	9913.64	13422.5	13683.9	13664.1	25276.5	62.6276	13542.6	216.239	7.75649	0.0041402	1.19507	up	--	--	--	--	--	--	--	--
pos_2645	D1-2-Hydroxymethylethisterone	138.444	116.225	117.18	93.3286	103.802	111.499	85.445	43.2026	36.0461	59.8205	44.2115	53.2417	113.413	53.6612	0.473148	-1.07964	9.93739e-05	1.26143	down	--	--	--	--	--	--	--	--
pos_2646	Vildagliptin	123.186	138.271	131.377	190.762	158.357	113.869	431.923	417.517	356.768	265.491	281.809	293.668	142.637	341.196	2.39206	1.25825	0.000546621	1.26921	up	Carboxylic acids and derivatives	--	--	HMDB0015596	6918537	274901-16-5	Organic acids and derivatives	Amino acids, peptides, and analogues
pos_2649	3-O-beta-D-glucosyl-brassicasterol	55.4326	70.094	84.3959	70.6518	59.4225	63.5648	4471.63	4541.48	2070.77	2040.22	4866.04	2922.79	67.2603	3485.49	51.8209	5.69546	0.00132308	1.27016	up	--	--	--	--	--	--	--	--
pos_2663	Glycerol 1,3-didodecanoate 2-decanoate	26.4397	47.2929	54.0512	72.0407	48.6021	23.6976	895.685	954.208	929.678	1287.46	545.922	1726.4	45.354	1056.56	23.2958	4.542	0.00165556	1.26228	up	--	--	--	--	--	--	--	--
pos_2686	DG(17:0/18:1(12Z)-2OH(9,10)/0:0)	981.339	1423.31	631.745	1043.98	367.658	886.328	55531.3	47189.4	6561.83	39601.9	3517.17	36206.2	889.06	31434.6	35.3571	5.14393	0.0177241	1.05527	up	--	--	--	--	--	--	--	--
pos_2702	Muricin E	15.8774	10.9939	17.605	5.69729	11.3319	13.1961	356.508	498.35	646.813	738.974	519.798	1145.57	12.4503	651.002	52.2882	5.70841	0.00235972	1.23774	up	--	--	--	--	--	--	--	--
pos_2705	gamma-Aminobutyric acid cetyl ester	635.399	599.633	770.758	507.046	675.799	640.62	501.262	576.91	452.881	499.279	371.44	394.526	638.209	466.05	0.730246	-0.453545	0.00455519	1.06545	down	--	--	--	--	--	--	--	--
pos_2709	alpha-Tocopherol succinate	1.45324	0.290839	4.2589	5.48499	5.15486	1.48319	269.234	217.141	436.566	495.908	847.927	505.178	3.021	461.993	152.927	7.2567	0.00399728	1.19275	up	Prenol lipids	--	--	HMDB0039463	2117	378795-16-5	Lipids and lipid-like molecules	Quinone and hydroquinone lipids
pos_2713	DG(12:0/20:4(8Z,11Z,14Z,17Z)-2OH(5S,6R)/0:0)	4.61796	4.08576	6.53555e-10	5.08557	4.67831	2.11938	1086.89	1851.39	1143.44	1350.52	1845.52	1339.44	3.43116	1436.2	418.575	8.70934	0.000138561	1.35095	up	--	--	--	--	--	--	--	--
pos_2714	(8E,15E)-1,8,15-Heptadecatriene-11,13-diyne	19.2483	30.1037	26.0414	22.6838	23.4428	16.1575	87.1543	108.487	104.007	106.913	271.907	118.567	22.9462	132.839	5.78916	2.53335	0.0112126	1.09137	up	--	--	--	--	--	--	--	--
pos_2735	DG(14:0/PGJ2/0:0)	53.9013	62.5306	67.6732	38.3027	66.9136	46.1952	3330.18	3000.05	2809.88	4254.28	2673.57	5335.16	55.9194	3567.19	63.7915	5.99529	0.000410343	1.32626	up	--	--	--	--	--	--	--	--
pos_2758	N-(2R-Hydroxyhexadecanoyl)-2S-amino-9-methyl-4E,8E-octadecadiene-1,3R-diol	0.0154022	6.53555e-10	1.13571	6.53555e-10	6.53555e-10	6.53555e-10	176.03	441.638	548.312	609.284	550.414	889.653	0.191853	535.888	2793.23	11.4477	0.00240369	1.23361	up	--	--	--	--	--	--	--	--
pos_2774	Sabadelin	6.53555e-10	6.53555e-10	6.53555e-10	6.53555e-10	6.53555e-10	6.53555e-10	276.299	630.58	555.208	711.785	778.144	1355.88	6.53555e-10	717.983	1.09858e+12	39.9988	0.0044109	1.1894	up	--	--	--	--	--	--	--	--
pos_2781	DG(16:0/PGE1/0:0)	25.1168	266.168	32.6314	46.1992	75.3322	57.6085	1501.66	790.448	1420.38	1676.17	902.56	1962.89	83.8428	1375.68	16.4079	4.03632	0.000726972	1.29078	up	--	--	--	--	--	--	--	--
pos_2800	DG(18:0/20:5(5Z,8Z,11Z,14Z,16E)-OH(18R)/0:0)	108.421	217.505	143.573	103.859	106.019	134.793	2358.22	2765.47	4669.98	6816.49	7180.88	11037.7	135.695	5804.78	42.7782	5.4188	0.00788171	1.13706	up	--	--	--	--	--	--	--	--
pos_2801	Cyanidin 3,5-O-diglucoside	152.97	258.726	753.197	160.851	161.055	236.416	774.274	886.77	1387.72	1350.61	861.589	2328.34	287.202	1264.88	4.40416	2.13887	0.00745956	1.09548	up	--	--	--	--	--	--	--	--
pos_2808	DG(18:0/20:1(11Z)/0:0)	201.33	152.937	234.413	118.429	203.468	194.023	41.6808	89.1204	101.292	39.9527	53.466	70.8093	184.1	66.0535	0.358792	-1.47878	0.000297494	1.24955	down	Glycerolipids	C00165	PD-L1 expression and PD-1 checkpoint pathway in cancer(ko05235);;Insulin resistance(ko04931);;Circadian entrainment(ko04713);;Carbohydrate digestion and absorption(ko04973);;Gap junction(ko04540);;Melanogenesis(ko04916);;Th1 and Th2 cell differentiation(ko04658);;Long-term depression(ko04730);;Parathyroid hormone synthesis, secretion and action(ko04928);;Vibrio cholerae infection(ko05110);;Adipoc…	HMDB0007398	9543804	_	Lipids and lipid-like molecules	Diradylglycerols
pos_2819	DG(13:0/18:3(10,12,15)-OH(9)/0:0)	6.53555e-10	6.24334	4.99279	4.0651	9.51033	1.63072	340.522	508.05	563.377	693.927	977.782	893.572	4.40705	662.872	150.412	7.23277	0.00113165	1.27543	up	--	--	--	--	--	--	--	--
pos_2829	Tetrahydrofuranylmethyl	37.6383	35.8115	47.5867	25.8302	41.1634	45.0284	61.676	57.0581	63.9597	47.4853	63.3889	47.747	38.8431	56.8858	1.4645	0.550411	0.00222365	1.11836	up	--	--	--	--	--	--	--	--
pos_2839	PA(18:1(11Z)/18:1(12Z)-2OH(9,10))	4897.25	5533.66	6201.86	5014.5	5857.28	5072.1	7404.15	7267.62	6959.52	5641.91	6371.23	6044.27	5429.44	6614.78	1.21832	0.284889	0.00894657	1.02896	up	--	--	--	--	--	--	--	--
pos_3281	Neosaxitoxin	6.53555e-10	1.75861	6.53555e-10	6.53555e-10	6.53555e-10	6.53555e-10	25.9055	17.1332	33.064	23.9066	20.7312	55.7063	0.293102	29.4078	100.333	6.64865	0.00370029	1.20755	up	--	--	--	--	--	--	--	--
pos_3282	O-Isopentenylhalfordinol	6.53555e-10	6.53555e-10	6.53555e-10	6.53555e-10	3.09219	6.53555e-10	80.8732	28.9053	156.172	111.804	59.0532	118.953	0.515364	92.6268	179.731	7.48969	0.00430617	1.19517	up	--	--	--	--	--	--	--	--
pos_3294	Benzarone	1194.28	444.018	781.985	673.788	1372.67	2135.64	4.82861	12.4829	5.53325	39.9285	6.29179	47.7071	1100.4	19.462	0.0176864	-5.82122	0.0074752	1.14762	down	--	--	--	--	--	--	--	--
pos_3307	ADP	15.0703	19.8827	6.53555e-10	11.3463	16.71	47.1986	58.3472	73.7203	43.6182	63.1225	62.9695	59.614	18.368	60.2319	3.27918	1.71334	0.000466071	1.22426	up	Purine nucleotides	C00008	Platelet activation(ko04611);;Metabolic pathways(ko01100);;Purine metabolism(ko00230);;AMPK signaling pathway(ko04152);;Parkinson disease(ko05012);;Renin secretion(ko04924);;Thermogenesis(ko04714);;Oxidative phosphorylation(ko00190);;Neuroactive ligand-receptor interaction(ko04080);;FoxO signaling pathway(ko04068);;Amyotrophic lateral sclerosis(ko05014);;Taste transduction(ko04742);;Lysosome(ko04…	HMDB0001341	6022	58-64-0	Nucleosides, nucleotides, and analogues	Purine ribonucleotides
pos_3324	2-Amino-7-methoxy-3H-phenoxazin-3-one	176.944	17.4182	75.9353	32.7463	169.176	142.865	2.66793	6.53555e-10	1.26373	9.83261	6.53555e-10	0.0264075	102.514	2.29845	0.0224207	-5.47902	0.016991	1.05587	down	--	--	--	--	--	--	--	--
pos_3326	7-Sulfocholic acid	1322.74	463.112	2034.48	1175.75	2626.5	3265.96	6.53555e-10	6.53555e-10	6.53555e-10	6.53555e-10	6.53555e-10	6.53555e-10	1814.76	6.53555e-10	3.60133e-13	-41.3365	0.00756034	1.14341	down	--	--	--	--	--	--	--	--
pos_3329	4-Hydroxyphenylglycine	6.53555e-10	6.53555e-10	6.53555e-10	6.53555e-10	6.53555e-10	6.53555e-10	122.696	47.6058	85.5825	124.623	127.744	43.4413	6.53555e-10	91.9488	1.4069e+11	37.0337	0.00222038	1.23992	up	--	--	--	--	--	--	--	--
pos_3331	Ethyl beta-D-glucopyranoside	122.281	183.395	101.178	100.319	204.876	118.7	33.2129	20.8115	11.3415	19.9888	27.6846	17.6618	138.458	21.7835	0.157329	-2.66814	0.00117915	1.26715	down	Organooxygen compounds	--	--	HMDB0029968	121667	3198-49-0	Organic oxygen compounds	Carbohydrates and carbohydrate conjugates
pos_3337	Moracin G	5112.28	3007.62	2932.81	2407.61	5459.75	10702.2	26.712	6.53555e-10	6.53555e-10	172.966	6.53555e-10	6.53555e-10	4937.05	33.2796	0.00674078	-7.21287	0.0115161	1.10377	down	--	--	--	--	--	--	--	--
pos_3344	Gentianadine	5.59857e-06	0.74655	0.126795	6.53555e-10	1.53753	0.000638791	210.288	124.199	162.872	207.163	179.063	312.433	0.40192	199.336	495.961	8.95408	0.000612176	1.31138	up	--	--	--	--	--	--	--	--
pos_3345	5-(3E-Pentenyl)tetrahydro-2-oxo-3-furancarboxylic acid	6.53555e-10	6.53555e-10	6.53555e-10	6.53555e-10	6.53555e-10	6.53555e-10	33.3026	29.2139	85.7961	59.842	81.8555	91.0161	6.53555e-10	63.5044	9.71677e+10	36.4998	0.00227603	1.23677	up	--	--	--	--	--	--	--	--
pos_3348	3-Amino-1-(3-(cyclohexylmethoxy)phenyl)propan-1-ol	88.9685	45.0791	103.177	58.0089	173.64	135.053	6.53555e-10	6.53555e-10	2.01628	6.53555e-10	6.53555e-10	4.06903	100.654	1.01422	0.0100762	-6.6329	0.00383119	1.20212	down	--	--	--	--	--	--	--	--
pos_3350	3-Hydroxy-2-oxoindole	6.53555e-10	3.10714	3.6756	0.198794	2.13173	0.550133	10.0968	12.3822	8.66085	14.4169	10.1816	24.3932	1.61057	13.3553	8.29228	3.05177	0.00335287	1.18689	up	--	--	--	--	--	--	--	--
pos_3351	2-Propylglutaric acid	6.53555e-10	6.53555e-10	2.25323	1.32169	6.53555e-10	5.00763	21.9368	10.2225	20.4849	23.029	19.3637	25.1547	1.43043	20.0319	14.0042	3.80778	0.000127104	1.32293	up	Fatty Acyls	C16658	Drug metabolism - cytochrome P450(ko00982)	HMDB0060684	134970	_	Lipids and lipid-like molecules	Fatty acids and conjugates
pos_3366	5-(3-Methyl-1-triazeno)imidazole-4-carboxamide	6.53555e-10	5.74804	1.65767	0.653487	1.61936	6.53555e-10	121.091	144.309	83.457	140.597	74.1639	134.15	1.61309	116.294	72.0941	6.17181	0.000232997	1.34255	up	--	--	--	--	--	--	--	--
pos_3367	Homoarecoline	58.8181	195.227	64.4288	76.061	96.0355	94.496	7.99958	6.53555e-10	2.8479	6.53555e-10	6.53555e-10	3.88	97.5111	2.45458	0.0251723	-5.31202	0.00558642	1.16908	down	--	--	--	--	--	--	--	--
pos_3370	3'-O-Methylviolanone	19.4356	12.4333	5.22564	4.44598	24.8257	74.5354	2144.42	2558.67	1075.1	2003.22	959.619	1717.4	23.4836	1743.07	74.225	6.21383	0.00108231	1.28451	up	--	--	--	--	--	--	--	--
pos_3372	Leontogenin	597.542	323.373	863.48	480.108	954.981	1203.48	6.53555e-10	6.53555e-10	6.53555e-10	6.53555e-10	6.53555e-10	6.53555e-10	737.16	6.53555e-10	8.86584e-13	-40.0368	0.00270105	1.22813	down	--	--	--	--	--	--	--	--
pos_3388	Coenzyme B	6.53555e-10	2.93094	0.0668193	0.00322014	0.743632	6.53555e-10	178.574	90.9229	76.3878	63.9461	98.3017	114.743	0.624102	103.813	166.339	7.37798	0.0015598	1.26737	up	--	C04628	Carbon metabolism(ko01200);;Metabolic pathways(ko01100)	--	--	--	--	--
pos_3389	Dihydroroseoside	45.3696	20.8621	70.7778	48.2387	85.4395	137.164	16.5322	4.6542	11.4642	18.563	13.479	18.1626	67.9753	13.8092	0.20315	-2.29938	0.0217572	1.01507	down	--	--	--	--	--	--	--	--
pos_3397	17beta-Estradiol-3,4-quinone	434.791	136.116	392.563	286.004	613.931	407.102	0.948077	6.95753	6.30471	12.0182	7.98412	15.3981	378.418	8.26845	0.0218501	-5.51622	0.00232637	1.2381	down	--	--	--	--	--	--	--	--
pos_3401	Formycin b	6.53555e-10	6.53555e-10	6.53555e-10	6.53555e-10	6.53555e-10	6.53555e-10	169.016	237.55	99.3119	247.865	151.775	548.617	6.53555e-10	242.356	3.70827e+11	38.432	0.0138286	1.08124	up	--	--	--	--	--	--	--	--
pos_3402	4-hydroxy-2-nonenal-[Cys-Gly] conjugate	224.636	301.847	350.758	320.586	235.135	722.694	49.896	65.8523	45.6586	67.1954	48.0711	68.3818	359.276	57.5092	0.16007	-2.64323	0.0102215	1.11206	down	--	--	--	--	--	--	--	--
pos_3410	Alnespirone	6.53555e-10	6.53555e-10	4.45145	0.288389	6.53555e-10	5.06681	429.204	152.561	321.546	611.156	671.658	71.0039	1.63444	376.188	230.163	7.84651	0.0126256	1.0839	up	--	--	--	--	--	--	--	--
pos_3425	Allopurinol	418.987	585.283	451.11	275.519	451.273	576.813	4756.65	4495.96	3614.02	4962.52	3208.66	4423.92	459.831	4243.62	9.22866	3.20612	2.86556e-05	1.38016	up	--	--	--	--	--	--	--	--
pos_3426	3-Fluoro-2-hydroxyquinoline	7.56504	11.3879	0.477744	0.23218	4.89916	5.58033	179.614	149.843	138.356	173.097	111.351	177.688	5.02372	154.992	30.852	4.94729	2.91171e-05	1.38113	up	--	--	--	--	--	--	--	--
pos_3430	S-Methyl-5'-thioadenosine	515.481	1013.01	399.515	348.922	464.637	789.829	14164.5	13316.7	10790.3	14824	9659.22	12818.9	588.565	12595.6	21.4005	4.41957	2.10263e-05	1.38597	up	5'-deoxyribonucleosides	C00170	Metabolic pathways(ko01100);;Cysteine and methionine metabolism(ko00270)	HMDB0001173	439176	2457-80-9	Nucleosides, nucleotides, and analogues	5'-deoxy-5'-thionucleosides
pos_3441	Marshrin	186.592	162.112	185.444	151.6	117.692	118.724	26.4016	57.811	66.0425	75.5684	42.6141	167.086	153.694	72.5872	0.472284	-1.08227	0.00859544	1.03493	down	--	--	--	--	--	--	--	--
pos_3448	5-Hydroxyindol-2-carboxylic acid	26.4944	26.8271	31.6342	25.3626	30.4503	31.9558	551.397	305.269	324.403	379.9	891.013	184.566	28.7874	439.425	15.2645	3.93211	0.0103222	1.10549	up	--	--	--	--	--	--	--	--
pos_3454	(2R,4S)-1-Tert-Butyl 2-methyl 4-aminopyrrolidine-1,2-dicarboxylate	15.0062	4.83244	32.9358	34.7844	26.2886	48.2076	6.53555e-10	6.53555e-10	6.53555e-10	6.53555e-10	6.53555e-10	2.67759	27.0091	0.446265	0.0165227	-5.9194	0.0081276	1.1323	down	--	--	--	--	--	--	--	--
pos_3463	N-Docosahexaenoyl Glutamine	6.53555e-10	6.53555e-10	6.53555e-10	6.53555e-10	6.53555e-10	6.53555e-10	436.808	189.37	348.373	243.137	268.121	56.848	6.53555e-10	257.109	3.93402e+11	38.5172	0.00483045	1.18507	up	--	--	--	--	--	--	--	--
pos_3469	Indoleacrylic acid	82872.7	98346.9	86127.5	64144.2	102380	138216	5499.16	4994.53	4655.26	4573.31	4447.71	8665.63	95347.9	5472.6	0.0573961	-4.1229	0.000300139	1.33412	down	Indoles and derivatives	--	--	HMDB0000734	5375048	29953-71-7	Organoheterocyclic compounds	Indoles
pos_3470	Indole-3-acetaldoxime N-oxide	35.5338	45.2198	44.7043	27.1303	58.6093	72.7521	2.14169	3.19792	1.81284	1.91236	6.53555e-10	8.86885	47.3249	2.98894	0.0631579	-3.98489	0.000963537	1.27538	down	--	--	--	--	--	--	--	--
pos_3473	TIC10	95.0674	134.251	149.935	86.7517	185.806	202.467	3.11988	6.53555e-10	6.53555e-10	42.6296	7.22981	3.1239	142.38	9.35053	0.0656731	-3.92855	0.000513924	1.27587	down	--	--	--	--	--	--	--	--
pos_3478	Kaempferol 3-O-feruloyl-caffeoyl-sophoroside 7-O-glucoside	1275.89	3898.74	1807.03	4042.59	1644.91	1874.82	6.53555e-10	6.53555e-10	6.53555e-10	6.53555e-10	6.53555e-10	6.53555e-10	2424	6.53555e-10	2.69619e-13	-41.7541	0.00455319	1.18704	down	--	--	--	--	--	--	--	--
pos_3479	2-Propylthiophene	10490.7	12836	11073.7	8096.76	13709.5	19728.9	647.127	584.845	561.573	529.448	525.402	981.367	12655.9	638.294	0.0504344	-4.30945	0.000701152	1.30367	down	--	--	--	--	--	--	--	--
pos_3484	Homomethionine	25767.4	31427.4	26437	19829.6	32870.8	47977.1	1557.27	1429.63	1325.6	1296.4	1229.25	2432.45	30718.2	1545.1	0.0502992	-4.31332	0.000693002	1.30419	down	Carboxylic acids and derivatives	C17213	2-Oxocarboxylic acid metabolism(ko01210)	HMDB0030406	10329619	25148-30-5	Organic acids and derivatives	Amino acids, peptides, and analogues
pos_3487	3-(2-Furanylmethyl)-1H-pyrrole	1148.97	1339.5	1189.09	879.473	1453.59	2016.88	142.525	96.855	111.291	122.931	89.5556	165.334	1337.92	121.415	0.0907494	-3.46197	0.000556885	1.31162	down	--	--	--	--	--	--	--	--
pos_3492	N5-(4-Methoxybenzyl)glutamine	6.53555e-10	6.53555e-10	6.53555e-10	6.53555e-10	6.53555e-10	6.53555e-10	9.70721	4.76184	9.26838	15.9727	3.71814	20.977	6.53555e-10	10.7342	1.64243e+10	33.9351	0.0107451	1.11227	up	--	--	--	--	--	--	--	--
pos_3495	1H-2-Benzopyran-6-carboxamide, 1-(2-(4-(4-(aminocarbonyl)phenyl)-1-piperazinyl)ethyl)-3,4-dihydro-N-methyl-, (1S)-	0.546595	6.53555e-10	6.53555e-10	6.53555e-10	0.884954	1.0141	271.17	214.988	333.669	287.997	274.571	381.923	0.407608	294.053	721.411	9.49468	5.74604e-05	1.37392	up	--	--	--	--	--	--	--	--
pos_3498	2-Pyrrolino-dox	280.439	396.383	264.302	224.53	323.796	596.79	6.53555e-10	6.53555e-10	6.53555e-10	6.53555e-10	6.53555e-10	6.66129	347.707	1.11022	0.00319297	-8.29089	0.0015104	1.26708	down	--	--	--	--	--	--	--	--
pos_3501	Eptifibatide	973.485	1396.38	1814.4	862.321	2115.94	2152.54	6.53555e-10	6.53555e-10	6.53555e-10	6.53555e-10	6.53555e-10	6.53555e-10	1552.51	6.53555e-10	4.20966e-13	-41.1114	0.00107554	1.28166	down	--	--	--	--	--	--	--	--
pos_3505	L-Tryptophan	176.033	189.46	166.44	143.858	182.49	202.109	15.0852	4.31486	2.40161	6.53555e-10	6.80228	9.37941	176.732	6.33057	0.0358202	-4.80308	1.63443e-06	1.39895	down	Indoles and derivatives	C00078	Mineral absorption(ko04978);;Phenylalanine, tyrosine and tryptophan biosynthesis(ko00400);;Glycine, serine and threonine metabolism(ko00260);;Biosynthesis of amino acids(ko01230);;2-Oxocarboxylic acid metabolism(ko01210);;Metabolic pathways(ko01100);;African trypanosomiasis(ko05143);;Serotonergic synapse(ko04726);;Central carbon metabolism in cancer(ko05230);;Aminoacyl-tRNA biosynthesis(ko00970);…	HMDB0000929	6305	73-22-3	Organoheterocyclic compounds	Indolyl carboxylic acids and derivatives
pos_3507	Kaempferide 3-rhamnoside	277.864	307.483	307.905	229.947	329.775	314	6.53555e-10	6.53555e-10	6.53555e-10	6.53555e-10	6.53555e-10	1.82997	294.496	0.304995	0.00103565	-9.91525	5.57521e-06	1.39841	down	--	--	--	--	--	--	--	--
pos_3508	Maysin 3'-methyl ether	111.959	113.894	126.996	96.7552	120.176	115.169	6.53555e-10	3.85926	2.84184	5.66812	1.85126	37.2722	114.158	8.58211	0.0751775	-3.73356	1.18183e-07	1.38314	down	--	--	--	--	--	--	--	--
pos_3509	Pyranodelphinin A	436.827	573.947	405.359	402.99	498.708	652.13	6.53555e-10	6.53555e-10	6.53555e-10	6.53555e-10	6.53555e-10	57.5036	494.994	9.58394	0.0193618	-5.69065	4.50354e-05	1.36649	down	--	--	--	--	--	--	--	--
pos_3512	Echinacoside	246.9	239.567	250.209	159.074	275.583	246.657	1327.47	1376.71	1277.03	1365.15	1251.63	2467.34	236.332	1510.89	6.39309	2.67651	0.00113339	1.27958	up	--	--	--	--	--	--	--	--
pos_3518	Ethosuximide	86.7466	80.6936	73.5538	63.2754	78.7982	83.3521	62.9452	64.6896	53.8346	69.6532	58.2885	63.227	77.7366	62.1063	0.798933	-0.323854	0.00433418	1.09528	down	--	--	--	--	--	--	--	--
pos_3521	Benzeneacetonitrile	11772.1	12061.1	12288.1	9407.36	11565.2	13043.2	9496.02	10090.3	8973.47	9745.75	8796.51	9184.9	11689.5	9381.16	0.802526	-0.317379	0.00430407	1.13786	down	Benzene and substituted derivatives	C16074	Metabolic pathways(ko01100)	HMDB0034171	8794	140-29-4	Benzenoids	Benzyl cyanides
pos_3532	Cephaloglycin	290.104	273.104	77.6136	159.118	126.883	478.249	2.92127	6.53555e-10	6.53555e-10	0.239865	6.53555e-10	7.18671	234.179	1.72464	0.00736464	-7.08517	0.0112525	1.10768	down	Lactams	--	--	HMDB0014827	19150	3577-01-3	Organoheterocyclic compounds	Beta lactams
pos_3585	Erucin	374.951	317.148	380.538	262.807	329.198	289.404	453.588	386.56	445.831	437.656	531.997	419.459	325.674	445.849	1.369	0.453124	0.00137667	1.14669	up	Isothiocyanates	--	--	HMDB0033764	78160	4430-36-8	Organosulfur compounds	_
pos_3627	Phe Val	4310.58	3678.62	3000.98	5217.52	10366.5	14058.3	82.307	72.2602	57.0409	164.501	194.586	394.512	6772.09	160.868	0.0237545	-5.39565	0.0146867	1.07487	down	--	--	--	--	--	--	--	--
pos_3630	Cbhcy	6.53555e-10	6.53555e-10	6.53555e-10	6.53555e-10	6.53555e-10	2.25323	33.5687	22.4051	32.5106	23.9468	31.2325	48.7824	0.375539	32.0744	85.409	6.41632	0.000396055	1.32372	up	--	--	--	--	--	--	--	--
pos_3643	Fluoroazomycin arabinoside	6.53555e-10	6.53555e-10	6.53555e-10	6.53555e-10	1.63832	6.53555e-10	61.1489	87.1794	74.228	65.4554	48.384	103.369	0.273053	73.2941	268.425	8.06837	0.00026439	1.33924	up	--	--	--	--	--	--	--	--
pos_3645	Glycerol glutamate	6.53555e-10	3.7424	6.53555e-10	6.53555e-10	10.4917	1.58843	28.3177	53.7121	59.899	62.747	25.1352	84.195	2.63708	52.3343	19.8455	4.31074	0.00249882	1.22071	up	--	--	--	--	--	--	--	--
pos_3648	Fiacitabine	77.0791	53.5977	65.4796	33.8581	90.9625	148.821	6.53555e-10	6.53555e-10	6.53555e-10	6.53555e-10	6.53555e-10	2.47018	78.2997	0.411697	0.00525796	-7.57128	0.00485501	1.18598	down	--	--	--	--	--	--	--	--
pos_3651	1-Piperidinecarboxaldehyde	31.1662	29.793	23.3832	17.2828	17.0963	12.7098	156.479	142.088	127.205	210.004	199.714	121.017	21.9052	159.418	7.27761	2.86347	0.000208449	1.33028	up	--	--	--	--	--	--	--	--
pos_3652	CDP-DG(22:6(4Z,7Z,10Z,13Z,16Z,19Z)/PGJ2)	440.223	406.095	561.431	586.386	830.137	568.025	6.53555e-10	6.53555e-10	6.53555e-10	6.53555e-10	6.53555e-10	6.53555e-10	565.383	6.53555e-10	1.15595e-12	-39.6541	0.0002456	1.33928	down	--	--	--	--	--	--	--	--
pos_3658	S-Acetylphosphopantetheine	1029.12	845.721	1154.06	778.088	2163.16	2984.15	47.6802	42.3216	6.76722	25.6316	35.9246	45.9412	1492.38	34.0444	0.0228121	-5.45406	0.0100363	1.11666	down	--	--	--	--	--	--	--	--
pos_3676	O2'-4a-cyclic-tetrahydrobiopterin	955.325	1046.91	1612.87	1572.76	919.413	1097.07	209.245	241.665	220.137	251.852	197.873	335.962	1200.72	242.789	0.202202	-2.30613	0.000546897	1.29903	down	--	--	--	--	--	--	--	--
pos_3693	Libenzapril	163.7	138.489	192.099	92.7391	218.97	409.95	6.53555e-10	6.53555e-10	6.53555e-10	6.53555e-10	6.53555e-10	6.53555e-10	202.658	6.53555e-10	3.22492e-12	-38.1739	0.00644764	1.16035	down	--	--	--	--	--	--	--	--
pos_3704	Metkephamid	300.064	465.202	354.318	237.079	1054.9	626.196	6.53555e-10	6.53555e-10	7.41058	6.53555e-10	6.53555e-10	6.53555e-10	506.293	1.2351	0.00243949	-8.6792	0.00934868	1.1226	down	--	--	--	--	--	--	--	--
pos_3707	Glucosyl (E)-2,6-Dimethyl-2,5-heptadienoate	527.161	545.57	360.245	531.323	241.106	699.019	6.53555e-10	6.53555e-10	13.2712	6.53555e-10	6.53555e-10	6.53555e-10	484.071	2.21187	0.0045693	-7.77381	0.000720011	1.30372	down	--	--	--	--	--	--	--	--
pos_3710	4,5-Dihydroniveusin A	289.804	219.039	373.511	250.294	538.106	791.883	6.53555e-10	6.53555e-10	6.53555e-10	6.53555e-10	6.53555e-10	6.53555e-10	410.439	6.53555e-10	1.59233e-12	-39.192	0.00589952	1.1681	down	--	--	--	--	--	--	--	--
pos_3718	Gluconolactone	6.53555e-10	6.53555e-10	6.53555e-10	6.53555e-10	6.53555e-10	6.53555e-10	144.232	124.316	135.436	143.116	153.86	95.1129	6.53555e-10	132.679	2.03011e+11	37.5628	1.98848e-05	1.38613	up	Organooxygen compounds	C00198	Pentose phosphate pathway(ko00030);;Metabolic pathways(ko01100);;Carbon metabolism(ko01200)	HMDB0000150	7027	90-80-2	Organic oxygen compounds	Carbohydrates and carbohydrate conjugates
pos_3721	Pelargonidin 3-arabinoside	11.4864	10.5013	10.2177	6.91854	47.3921	103.945	164.908	167.039	170.02	55.5184	120.537	110.195	31.7435	131.369	4.13847	2.0491	0.00221798	1.12086	up	--	--	--	--	--	--	--	--
pos_3723	(2R)-2-Hydroxy-2-phenylethyl glucosinolate	6.53555e-10	6.53555e-10	6.53555e-10	6.53555e-10	6.53555e-10	6.53555e-10	143.918	145.335	136.424	168.803	170.938	93.8369	6.53555e-10	143.209	2.19124e+11	37.673	5.72366e-05	1.37044	up	--	--	--	--	--	--	--	--
pos_3730	2-Ethyl-4-hydroxy-5-methyl-3(2H)-furanone	6.53555e-10	6.53555e-10	6.53555e-10	6.53555e-10	6.53555e-10	6.53555e-10	22.9508	30.7466	25.8565	34.7514	25.0053	27.8229	6.53555e-10	27.8556	4.26217e+10	35.3109	1.79148e-05	1.38777	up	Dihydrofurans	--	--	HMDB0033736	33931	27538-10-9	Organoheterocyclic compounds	Furanones
pos_3731	2-Hydroxybenzaldehyde oxime	2.72637	0.610669	1.47602	1.13459	4.09784	2.94117	178.959	192.771	197.288	201.529	198.156	159.285	2.16444	187.998	86.8575	6.44058	9.25333e-07	1.40552	up	--	--	--	--	--	--	--	--
pos_3733	4-(2-Furanylmethylene)-3,4-dihydro-2H-pyrrole	6.53555e-10	6.53555e-10	6.53555e-10	0.937143	6.53555e-10	2.31594	41.83	22.4252	44.2311	22.1809	36.3371	24.0801	0.54218	31.8474	58.7395	5.87626	0.000610773	1.30558	up	--	--	--	--	--	--	--	--
pos_3735	4-Methyl-1,4-dihydropyridine-3,5-dicarbaldehyde	217.456	235.631	212.799	166.474	208.03	266.839	4841.11	4776.04	5266.25	5898.21	5644.21	4512.75	217.871	5156.43	23.6673	4.56482	3.09902e-06	1.40034	up	--	--	--	--	--	--	--	--
pos_3736	trans-S-(1-Propenyl)-L-cysteine	749.49	675.777	982.512	541.065	748.786	1049.01	79084.5	77059.5	83840.1	94143.4	91073.9	70301.5	791.107	82583.8	104.39	6.70584	3.28856e-06	1.40044	up	--	--	--	--	--	--	--	--
pos_3742	6-Hydroxy-3,4-dihydro-2(1H)-quinolinone	65.3404	62.9519	115.058	109.814	62.8386	89.5797	735.08	681.609	762.725	1126.97	979.164	1646.89	84.2638	988.74	11.7339	3.55261	0.00169355	1.25715	up	--	--	--	--	--	--	--	--
pos_3747	N-hydroxy-L-tryptophan	6.53555e-10	6.53555e-10	3.87959	0.963333	1.17657	6.53555e-10	1295.66	1261.56	1433.3	1628.99	1579.74	1209.45	1.00325	1401.45	1396.91	10.448	6.27683e-06	1.39616	up	--	--	--	--	--	--	--	--
pos_3749	Kynurenic acid	431.283	234.606	991.218	293.353	444.245	1091.19	174873	172609	179219	202344	190156	158250	580.982	179575	309.089	8.27188	9.29476e-07	1.40639	up	Quinolines and derivatives	C01717	Tryptophan metabolism(ko00380);;Metabolic pathways(ko01100)	HMDB0000715	3845	492-27-3	Organoheterocyclic compounds	Quinoline carboxylic acids
pos_3756	Dexelvucitabine	6.53555e-10	9.94391	2.31625	6.53555e-10	2.81737	2.56685	2273.18	2221.67	2437.22	2780.03	2647.6	2089.48	2.94073	2408.2	818.912	9.67756	3.40626e-06	1.40029	up	--	--	--	--	--	--	--	--
pos_3766	Glucoiberverin	6.53555e-10	6.53555e-10	6.53555e-10	6.53555e-10	6.53555e-10	6.53555e-10	46.0642	35.3575	54.6208	47.0311	55.6178	47.9891	6.53555e-10	47.7801	7.3108e+10	36.0893	1.71376e-05	1.38816	up	--	C08412	2-Oxocarboxylic acid metabolism(ko01210)	--	--	--	--	--
pos_3769	Glucobrassicin	6.53555e-10	6.53555e-10	6.53555e-10	6.53555e-10	6.53555e-10	6.53555e-10	52.7272	54.0595	65.6485	63.3134	71.6126	47.4043	6.53555e-10	59.1276	9.04708e+10	36.3967	1.84601e-05	1.38561	up	--	C05837	Tryptophan metabolism(ko00380);;2-Oxocarboxylic acid metabolism(ko01210);;Metabolic pathways(ko01100)	--	--	--	--	--
pos_3770	UDP-L-rhamnose	6.53555e-10	6.53555e-10	6.53555e-10	6.53555e-10	6.53555e-10	0.0696116	360.464	335.481	437.815	450.915	432.029	288.001	0.0116019	384.117	33108	15.0149	3.06861e-05	1.38025	up	Pyrimidine nucleotides	C02199	Amino sugar and nucleotide sugar metabolism(ko00520);;Metabolic pathways(ko01100)	HMDB0012305	192751	1955-26-6	Nucleosides, nucleotides, and analogues	Pyrimidine nucleotide sugars
pos_3771	Guanosine diphosphate mannose	6.53555e-10	6.53555e-10	6.53555e-10	6.53555e-10	6.53555e-10	6.53555e-10	102.987	130.449	94.0892	171.995	116.093	65.7948	6.53555e-10	113.568	1.7377e+11	37.3384	0.000579474	1.30801	up	Purine nucleotides	C00096	N-Glycan biosynthesis(ko00510);;Fructose and mannose metabolism(ko00051);;Amino sugar and nucleotide sugar metabolism(ko00520);;Ascorbate and aldarate metabolism(ko00053);;Metabolic pathways(ko01100)	HMDB0001163	18396	3123-67-9	Nucleosides, nucleotides, and analogues	Purine nucleotide sugars
pos_3772	Fluoroacetaldehyde	6.53555e-10	6.53555e-10	6.53555e-10	6.53555e-10	6.53555e-10	6.53555e-10	29.1398	31.3751	31.6627	36.145	32.1935	28.6648	6.53555e-10	31.5302	4.82441e+10	35.4896	9.2913e-07	1.40635	up	--	--	--	--	--	--	--	--
pos_3777	Glabrin D	215.486	367.731	31.1103	245.815	105.716	140.063	6.53555e-10	6.53555e-10	6.53555e-10	6.53555e-10	6.53555e-10	6.53555e-10	184.32	6.53555e-10	3.54575e-12	-38.037	0.0124275	1.09387	down	--	--	--	--	--	--	--	--
pos_3778	Gavestinel	6.53555e-10	6.53555e-10	6.53555e-10	6.53555e-10	6.53555e-10	6.53555e-10	207.08	22.2326	160.92	52.3838	48.731	107.307	6.53555e-10	99.7758	1.52666e+11	37.1516	0.0197188	1.04237	up	--	--	--	--	--	--	--	--
pos_3782	4,6-Heptadiyne-1,3-diol	1.50746	1.63778	1.36333	6.53555e-10	6.53555e-10	1.3475	808.525	834.311	848.934	1022.45	907.801	794.87	0.976013	869.482	890.852	9.79904	1.85652e-06	1.40366	up	--	--	--	--	--	--	--	--
pos_3784	1H-Indole-5-carbonyl chloride	6.53555e-10	6.53555e-10	6.53555e-10	6.53555e-10	6.53555e-10	6.53555e-10	159.999	118.108	146.02	210.71	118.239	102.612	6.53555e-10	142.615	2.18214e+11	37.667	0.000302001	1.33479	up	--	--	--	--	--	--	--	--
pos_3791	Eriojaposide B	576.778	644.866	620.593	498.864	1149.24	549.401	6.53555e-10	6.53555e-10	20.8774	6.53555e-10	6.53555e-10	6.53555e-10	673.291	3.47957	0.00516801	-7.59618	0.000992195	1.28567	down	--	--	--	--	--	--	--	--
pos_3794	Dihydrotestosterone diglucuronide	7151.83	8734.63	5237.15	6311.94	9046.03	6280.57	6.53555e-10	6.53555e-10	6.53555e-10	6.53555e-10	6.53555e-10	6.53555e-10	7127.03	6.53555e-10	9.17009e-14	-43.3101	8.17116e-05	1.36778	down	Steroids and steroid derivatives	--	--	HMDB0006203	44263365	42037-24-1	Lipids and lipid-like molecules	Steroidal glycosides
pos_3806	(R)-1-O-[b-D-Glucopyranosyl-(1->6)-b-D-glucopyranoside]-1,3-octanediol	2063.03	2380.94	1422.37	1701.44	2653.65	1871.91	6.53555e-10	6.53555e-10	6.53555e-10	6.53555e-10	6.53555e-10	6.53555e-10	2015.56	6.53555e-10	3.24255e-13	-41.4879	0.000109841	1.36215	down	--	--	--	--	--	--	--	--
pos_3832	Hydrocinnamic acid	2.76133	13.4409	11.6491	7.07622	9.1398	17.6327	62.0608	60.8519	48.2366	52.0256	95.009	88.1525	10.2833	67.7227	6.58567	2.71933	0.000511058	1.28935	up	Phenylpropanoic acids	C05629	Metabolic pathways(ko01100);;Phenylalanine metabolism(ko00360)	HMDB0000764	107	501-52-0	Phenylpropanoids and polyketides	_
pos_3833	Serylglycine	26.1691	25.5896	20.6847	13.0789	24.5752	32.5205	38.7555	32.3387	34.3831	33.0734	45.0374	50.1049	23.7697	38.9488	1.63859	0.712459	0.00337805	1.08919	up	--	--	--	--	--	--	--	--
pos_3834	quinaldine	85.9295	106.032	92.6857	63.2926	105.54	125.785	2321.83	1815.83	1548.22	1435.55	3779.27	2742.55	96.5442	2273.88	23.5527	4.55782	0.00181694	1.25043	up	--	--	--	--	--	--	--	--
pos_3849	gamma-Glutamylhydroxyproline	3.59833	6.53555e-10	3.35552	6.53555e-10	6.53555e-10	5.89634	58.1038	62.8021	47.0538	52.7028	49.3274	72.1721	2.1417	57.027	26.627	4.73482	1.31935e-05	1.38164	up	Carboxylic acids and derivatives	--	--	HMDB0029150	118243642	1801529-32-7	Organic acids and derivatives	Amino acids, peptides, and analogues
pos_3852	Psilocybin	1.33672	6.53555e-10	6.53555e-10	6.53555e-10	0.911617	3.19437	1608.66	1219.51	988.291	1281.03	951.883	1491.45	0.907117	1256.8	1385.49	10.4362	8.02819e-05	1.37068	up	--	--	--	--	--	--	--	--
pos_3853	Tarennoside	4.7707	1.6566	0.835746	6.53555e-10	1.20852	8.44298	124.169	108.928	77.4931	211.806	106.296	164.407	2.81909	132.183	46.8885	5.55116	0.00120013	1.2766	up	--	--	--	--	--	--	--	--
pos_3854	(-)-Epigallocatechin 3-(3-methyl-gallate)	6.53555e-10	6.53555e-10	6.53555e-10	6.53555e-10	6.53555e-10	6.53555e-10	277.327	275.849	247.918	356.675	263.006	355.765	6.53555e-10	296.09	4.53046e+11	38.7209	2.24637e-05	1.38705	up	--	--	--	--	--	--	--	--
pos_3859	Kanzonol O	6.53555e-10	6.53555e-10	6.53555e-10	6.53555e-10	6.53555e-10	6.53555e-10	198.993	142.7	229.972	212.99	202.893	251.34	6.53555e-10	206.481	3.15936e+11	38.2008	3.6232e-05	1.38088	up	--	--	--	--	--	--	--	--
pos_3870	Cucurbic acid	206.287	79.5671	155.079	99.9692	420.821	245.909	6.53555e-10	7.26987	4.70719	0.0673241	5.00509	27.5327	201.272	7.43036	0.036917	-4.75957	0.0122791	1.09069	down	--	--	--	--	--	--	--	--
pos_3871	Polyethylene, oxidized	6.53555e-10	2.28086	6.53555e-10	1.12064	0.632898	6.53555e-10	2.37575	4.452	4.75113	5.34864	3.5734	5.58254	0.6724	4.34724	6.46526	2.69271	0.000180105	1.25031	up	--	--	--	--	--	--	--	--
pos_3872	Thr Gly Pro Phe	1643.56	759.791	1092.71	1144.89	674.349	1338.65	6.53555e-10	6.53555e-10	2.42243	31.5826	6.53555e-10	5.20187	1108.99	6.53448	0.00589228	-7.40696	0.000667599	1.30607	down	--	--	--	--	--	--	--	--
pos_3874	5'-Deoxy-5-fluorocytidine	308.801	289.519	263.959	247.177	303.416	170.985	43.5262	48.2034	41.7223	61.7944	15.7493	45.9411	263.976	42.8228	0.162222	-2.62396	6.24234e-05	1.35018	down	5'-deoxyribonucleosides	C16635	Drug metabolism - other enzymes(ko00983)	HMDB0060405	10037499	_	Nucleosides, nucleotides, and analogues	_
pos_3875	Nicorandil	100.251	89.2583	99.3313	72.8172	129.862	58.0102	15.9131	24.5342	8.1706	30.7412	14.1049	29.8835	91.5883	20.5579	0.22446	-2.15547	0.00047383	1.27376	down	--	--	--	--	--	--	--	--
pos_3876	1-(Indol-3-yl)propanol 3-phosphate	616.214	523.431	434.601	461.161	545.952	328.958	91.1964	149.17	105.924	151.511	48.4319	179.713	485.053	120.991	0.249439	-2.00324	7.54623e-05	1.31738	down	--	--	--	--	--	--	--	--
pos_3885	Nicotinamide riboside	77.5593	68.6238	132.075	153.279	72.0558	105.084	6.53555e-10	6.53555e-10	6.53555e-10	6.53555e-10	6.53555e-10	2.26284	101.446	0.37714	0.00371763	-8.0714	0.000878289	1.28896	down	--	--	--	--	--	--	--	--
pos_3889	Cynarasaponin E	78.6333	128.377	87.6882	111.193	85.4411	179.15	6.53555e-10	6.53555e-10	6.53555e-10	6.53555e-10	6.53555e-10	6.53555e-10	111.747	6.53555e-10	5.84851e-12	-37.3151	0.000794999	1.29885	down	--	--	--	--	--	--	--	--
pos_3895	Tyr Pro Gln Thr	14349.5	12702.8	10341.8	13004.3	11108.2	13085	79.0627	18.9393	88.4571	136.881	15.9144	190.627	12431.9	88.3136	0.00710377	-7.1372	4.66208e-06	1.40117	down	--	--	--	--	--	--	--	--
pos_3907	Caffeine	6829.71	6648.49	6243.63	6754.57	5576.91	5931.53	4639.73	5558.19	3534.77	4719.67	4867.41	3976.03	6330.81	4549.3	0.718597	-0.476745	0.000716021	1.20038	down	Imidazopyrimidines	C07481	Caffeine metabolism(ko00232);;Metabolic pathways(ko01100)	HMDB0001847	2519	58-08-2	Organoheterocyclic compounds	Purines and purine derivatives
pos_3908	Sebacoyl-L-carnitine	155.079	231.317	131.354	131.98	169.679	187.998	6.53555e-10	6.53555e-10	6.53555e-10	6.52753	6.53555e-10	0.686147	167.901	1.20228	0.00716065	-7.12569	0.000115568	1.35953	down	--	--	--	--	--	--	--	--
pos_3911	Annomuricatin A	6.53555e-10	6.53555e-10	6.53555e-10	6.53555e-10	6.53555e-10	6.53555e-10	109.907	30.1139	132.485	153.346	21.7117	169.972	6.53555e-10	102.922	1.57481e+11	37.1964	0.0103184	1.11755	up	--	--	--	--	--	--	--	--
pos_3916	2-[(1s,2s)-2-Carboxycyclopropyl]-3-(9h-Xanthen-9-Yl)-D-Alanine	6.53555e-10	6.53555e-10	6.53555e-10	6.53555e-10	6.53555e-10	2.09833	145.146	75.5656	111.557	165.601	40.1929	131.601	0.349722	111.611	319.141	8.31805	0.00205849	1.2519	up	--	--	--	--	--	--	--	--
pos_3934	Methionyl-Proline	6.53555e-10	6.53555e-10	6.53555e-10	6.53555e-10	4.77072	4.16978	44.3605	27.9603	35.6414	90.6857	33.5214	95.349	1.49008	54.5864	36.6331	5.19508	0.00762938	1.14264	up	--	--	--	--	--	--	--	--
pos_3939	Tephrowatsin A	19.3592	25.6591	21.4114	10.0271	14.0004	31.1161	1068.15	534.864	695.849	1296.54	758.344	1040.73	20.2622	899.081	44.3723	5.47159	0.000620738	1.31057	up	--	--	--	--	--	--	--	--
pos_3956	Natamycin	6.53555e-10	6.53555e-10	6.53555e-10	6.53555e-10	6.53555e-10	6.53555e-10	168.931	150.436	196.75	225.109	209.867	257.852	6.53555e-10	201.491	3.083e+11	38.1655	5.28162e-05	1.37409	up	--	--	--	--	--	--	--	--
pos_3972	[(8S,9S,13S,14S,17R)-3,17-Dihydroxy-13-methyl-6,7,8,9,11,12,14,15,16,17-decahydrocyclopenta[a]phenanthren-1-yl] benzoate	339.781	504.324	330.644	277.463	224.14	369.147	6.53555e-10	6.53555e-10	6.53555e-10	6.53555e-10	6.53555e-10	6.53555e-10	340.916	6.53555e-10	1.91705e-12	-38.9242	0.000318544	1.33238	down	--	--	--	--	--	--	--	--
pos_3974	p-Tolualdehyde	1167	1033.31	756	475.446	1796.6	1440.59	33.3116	48.0602	78.0743	47.4591	175.555	116.664	1111.49	83.1875	0.0748431	-3.73999	0.00297219	1.21944	down	Benzene and substituted derivatives	C06758	Metabolic pathways(ko01100)	HMDB0029638	7725	104-87-0	Benzenoids	Benzoyl derivatives
pos_3976	N-Acetyltyramine	578.155	555.925	409.442	259.872	987.54	688.114	18.9493	27.9683	46.1115	41.6864	83.7284	80.4863	579.841	49.8217	0.085923	-3.54081	0.00328484	1.21196	down	--	--	--	--	--	--	--	--
pos_3980	ethyl-4-hydroxymethyl- 3(2H)-Furanone	6.53555e-10	0.794752	6.53555e-10	6.53555e-10	6.53555e-10	6.53555e-10	18.234	9.09795	21.7943	14.2619	13.7942	28.2074	0.132459	17.565	132.607	7.05102	0.00144681	1.26969	up	--	--	--	--	--	--	--	--
pos_3982	3,4-Dihydro-2H-pyrimido[1,2-c][1,3]benzothiazin-6-imine	3.50727	2.00017	6.53555e-10	2.79662	6.53555e-10	2.20066	163.157	112.544	209.573	173.558	81.3789	327.512	1.75079	177.954	101.642	6.66736	0.00408988	1.20193	up	--	--	--	--	--	--	--	--
pos_3995	Sodium (±)-2-(4-methoxyphenoxy)propionate	2.80935	1.28599	6.53555e-10	1.48542	1.79594	3.13605	8.69357	14.4718	21.588	20.1627	15.9929	41.4568	1.75213	20.3943	11.6397	3.54099	0.00964822	1.1138	up	--	--	--	--	--	--	--	--
pos_4011	2-octenoylglycine	67.2705	25.4672	63.4966	30.1042	64.6714	71.2506	0.646289	5.74794	1.49633	10.1156	0.749174	6.55981	53.7101	4.21918	0.0785548	-3.67016	0.00161201	1.247	down	--	--	--	--	--	--	--	--
pos_4012	Lumichrome	103.648	84.9463	64.472	31.9521	58.7492	97.8912	251.453	151.246	142.63	125.54	160.608	193.71	73.6098	170.865	2.32122	1.21488	0.00191816	1.16221	up	--	C01727	Riboflavin metabolism(ko00740)	--	--	--	--	--
pos_4026	Thymidine glycol	4.54057	9.91542	4.15266	2.76254	17.3368	4.27516	270.969	150.384	169.871	148.794	233.595	263.685	7.16386	206.217	28.7857	4.84728	0.000321634	1.33111	up	Pyrimidine nucleosides	--	--	HMDB0042036	3035041	32645-65-1	Nucleosides, nucleotides, and analogues	Pyrimidine 2'-deoxyribonucleosides
pos_4037	hydroxyrepaglinide	22.9116	4.63477	41.1812	19.0604	16.1383	63.7794	309.264	132.155	462.892	248.77	96.6428	326.223	27.951	262.658	9.3971	3.23221	0.00758313	1.13769	up	--	--	--	--	--	--	--	--
pos_4044	1-(4-Hydroxy-3,5-dimethoxyphenyl)-7-(4-hydroxy-3-methoxyphenyl)-3,5-heptanediol	189.951	72.6611	459.817	221.745	321.124	601.952	6.53555e-10	6.53555e-10	6.53555e-10	6.53555e-10	6.53555e-10	6.53555e-10	311.208	6.53555e-10	2.10006e-12	-38.7927	0.0108629	1.10401	down	--	--	--	--	--	--	--	--
pos_4130	Cysteinyl-Glutamine	93.0208	91.6215	141.374	76.6972	36.0062	79.5339	36.8137	29.5386	24.0499	33.3865	29.5395	18.7222	86.3757	28.675	0.331981	-1.59083	0.0081897	1.11424	down	--	--	--	--	--	--	--	--
pos_4142	Aminofructose 6-phosphate	107.31	242.835	191.44	133.652	256.603	282.073	7.98936	25.9682	4.76147	12.2852	26.8521	50.0064	202.319	21.3104	0.105331	-3.247	0.0011453	1.25833	down	--	--	--	--	--	--	--	--
pos_4147	5-Hydroxyindoleacetic acid	6.53555e-10	6.53555e-10	6.53555e-10	6.53555e-10	6.53555e-10	1.71453	7.57996	4.2048	12.6587	6.39648	13.7693	22.2651	0.285755	11.1457	39.0045	5.28557	0.00964749	1.11312	up	--	--	--	--	--	--	--	--
pos_4158	4-Phenyl-3-buten-2-ol	6.53555e-10	6.53555e-10	6.53555e-10	0.948563	6.53555e-10	6.53555e-10	10.9498	5.54071	3.86016	4.1373	2.49175	15.4407	0.158094	7.07007	44.7207	5.48287	0.0200737	1.03807	up	--	--	--	--	--	--	--	--
pos_4167	Vanillactic acid	6.53555e-10	6.53555e-10	2.96393	6.53555e-10	1.65144	6.53555e-10	162.351	297.872	266.008	206.02	152.185	393.062	0.769229	246.25	320.125	8.32249	0.00123978	1.27649	up	Phenylpropanoic acids	--	--	HMDB0000913	160637	2475-56-1	Phenylpropanoids and polyketides	_
pos_4179	4-Methoxybenzyl glucoside	6.53555e-10	6.53555e-10	6.53555e-10	6.53555e-10	6.53555e-10	6.53555e-10	75.1129	124.804	66.6506	59.3576	109.422	255.619	6.53555e-10	115.161	1.76207e+11	37.3585	0.0120744	1.09482	up	--	--	--	--	--	--	--	--
pos_4183	N-Arachidonoyl Asparagine	184.632	242.353	118.43	125.456	144.056	198.922	2.48274	0.017471	3.11276	32.0572	6.53555e-10	2.21544	168.975	6.64761	0.0393407	-4.66783	0.000270788	1.31925	down	--	--	--	--	--	--	--	--
pos_4191	MEPHENESIN	6.53555e-10	0.876403	6.53555e-10	1.07256	6.53555e-10	0.957308	2.12442	2.86811	10.7125	18.2446	6.82623	10.6678	0.484378	8.57393	17.7009	4.14575	0.0211577	1.0193	up	--	--	--	--	--	--	--	--
pos_4193	Agomelatine	6.53555e-10	6.53555e-10	6.53555e-10	6.53555e-10	6.53555e-10	6.53555e-10	31.1921	24.5126	14.1715	25.3562	27.008	79.3002	6.53555e-10	33.5901	5.1396e+10	35.5809	0.0161567	1.06334	up	--	--	--	--	--	--	--	--
pos_4203	Myotoxin A	6.53555e-10	5.30346	6.53555e-10	6.53555e-10	6.53555e-10	6.53555e-10	136.804	52.1986	225.895	66.1225	36.5009	114.743	0.883911	105.377	119.217	6.89745	0.0148697	1.07397	up	--	--	--	--	--	--	--	--
pos_4208	3-Oxo-alpha-ionol 9-[apiosyl-(1->6)-glucoside]	6.53555e-10	6.53555e-10	6.53555e-10	6.53555e-10	2.29845	19.356	154.826	49.3321	237.694	75.1334	77.4748	314.057	3.60908	151.42	41.9552	5.39078	0.0184459	1.0456	up	--	--	--	--	--	--	--	--
pos_4235	Chamomillol	33.7555	20.4097	68.3558	20.9411	56.1753	66.5913	6.53555e-10	6.53555e-10	6.53555e-10	6.53555e-10	6.53555e-10	0.688352	44.3715	0.114725	0.00258557	-8.5953	0.00445983	1.18766	down	Prenol lipids	--	--	HMDB0040422	102095305	86341-93-7	Lipids and lipid-like molecules	Sesquiterpenoids
pos_4246	Tetraphyllin B sulfate	6.53555e-10	6.53555e-10	6.53555e-10	6.53555e-10	6.53555e-10	6.53555e-10	162.417	239.469	157.474	90.2397	160.839	84.6383	6.53555e-10	149.18	2.28259e+11	37.7319	0.00135599	1.26799	up	--	--	--	--	--	--	--	--
pos_4253	Cropropamide	79.0188	110.896	83.2034	68.271	79.7591	92.7545	28.857	51.628	54.6487	45.367	26.8597	26.0688	85.6505	38.9049	0.454228	-1.13851	0.000176861	1.24558	down	--	--	--	--	--	--	--	--
pos_4255	PGP(20:4(5Z,8Z,11Z,14Z)/5-iso PGF2VI)	6.53555e-10	6.53555e-10	6.53555e-10	6.53555e-10	6.53555e-10	6.53555e-10	234.782	46.979	265.154	80.8338	215.105	173.441	6.53555e-10	169.383	2.59171e+11	37.9151	0.00517014	1.17917	up	--	--	--	--	--	--	--	--
pos_4272	Pisumoside B	6.53555e-10	6.53555e-10	6.53555e-10	6.53555e-10	6.53555e-10	6.53555e-10	68.0455	12.968	51.957	16.4042	6.3922	35.5617	6.53555e-10	31.8881	4.87918e+10	35.5059	0.0238847	1.01769	up	--	--	--	--	--	--	--	--
pos_4284	1,2-dibutyrin	2.39147	6.53555e-10	6.53555e-10	6.53555e-10	6.53555e-10	6.53555e-10	42.1382	30.9787	24.0491	36.895	21.3184	77.0925	0.398579	38.7453	97.2086	6.60301	0.00568967	1.17379	up	--	--	--	--	--	--	--	--
pos_4316	4-(3-Pyridyl)-3-butenoic acid	3.29207	2.24916	1.26657	1.79817	1.18584	1.08029	135.091	346.622	297.156	556.703	308.099	446.573	1.81202	348.374	192.258	7.5869	0.00195872	1.24651	up	--	--	--	--	--	--	--	--
pos_4328	Vulgaxanthin I	0.739561	6.53555e-10	1.36293	5.23548	3.90617	2.13223	29.3714	29.8466	41.8553	68.3242	55.1902	109.334	2.2294	55.6536	24.9636	4.64175	0.00749515	1.14225	up	--	--	--	--	--	--	--	--
pos_4329	Regadenoson	94.3349	89.7755	82.9498	61.5022	86.6402	76.1522	195.748	198.943	301.147	235.233	178.925	327.473	81.8925	239.578	2.92552	1.54869	0.00124297	1.2629	up	--	--	--	--	--	--	--	--
pos_4331	Clausarinol	111.039	105.524	88.4561	80.8536	104.206	126.582	158.296	284.631	155.728	193.941	148.056	306.925	102.777	207.929	2.02311	1.01658	0.0134466	1.06032	up	--	--	--	--	--	--	--	--
pos_4342	N-Methyl-D-glucamine dithiocarbamate	6.53555e-10	6.53555e-10	6.53555e-10	6.53555e-10	5.73974	6.53555e-10	10.8917	29.927	10.9304	30.3246	7.74128	20.6263	0.956624	18.4069	19.2415	4.26615	0.00722587	1.12503	up	--	--	--	--	--	--	--	--
pos_4351	(S)-3-Mercaptohexyl acetate	6.53555e-10	6.53555e-10	6.53555e-10	6.53555e-10	6.53555e-10	6.53555e-10	34.8242	45.6342	45.7153	34.7644	24.4691	54.3681	6.53555e-10	39.9626	6.11465e+10	35.8316	0.000254847	1.34112	up	--	--	--	--	--	--	--	--
pos_4361	2-Phenylglycine	24.3009	23.7591	21.4136	26.3351	34.6951	29.1976	102.964	95.9206	112.167	132.042	211.866	144.935	26.6169	133.316	5.00869	2.32443	0.00157475	1.25152	up	Carboxylic acids and derivatives	--	--	HMDB0002210	3866	2835-06-5	Organic acids and derivatives	Amino acids, peptides, and analogues
pos_4369	Isoquinoline N-oxide	55.0677	107.102	102.82	137.253	203.283	167.785	756.624	1232.3	1853.47	1021.87	1248.3	1808.12	128.885	1320.11	10.2426	3.3565	0.00101944	1.27795	up	--	--	--	--	--	--	--	--
pos_4371	Pantothenamide	6.53555e-10	6.53555e-10	6.53555e-10	0.723165	6.53555e-10	6.53555e-10	5.44249	5.28537	11.079	9.08161	9.25939	27.2986	0.120528	11.2411	93.2656	6.54327	0.0208589	1.028	up	--	--	--	--	--	--	--	--
pos_4390	Methylajoene	6.53555e-10	1.19989	6.53555e-10	6.53555e-10	1.07286	6.53555e-10	1.35195	1.51664	2.69476	2.22765	1.47222	1.45441	0.378792	1.78627	4.71571	2.23747	0.00159128	1.13876	up	--	--	--	--	--	--	--	--
pos_4408	Amafolone	88.7536	65.6633	68.766	44.8285	54.157	70.5601	13.8526	21.3901	12.7255	14.2546	6.53555e-10	13.5299	65.4548	12.6254	0.192888	-2.37417	0.000103734	1.31233	down	--	--	--	--	--	--	--	--
pos_4419	Honokiol	6.53555e-10	2.15932	6.53555e-10	6.53555e-10	6.53555e-10	6.53555e-10	203.651	73.5136	31.2999	69.5902	32.3257	153.156	0.359887	93.9227	260.979	8.02779	0.0217269	1.03132	up	--	--	--	--	--	--	--	--
pos_4428	Olitoriusin	6.53555e-10	6.53555e-10	6.53555e-10	6.53555e-10	6.53555e-10	6.53555e-10	205.417	5.91699	482.078	147.421	191.804	195.009	6.53555e-10	204.607	3.13069e+11	38.1877	0.0230721	1.01357	up	--	--	--	--	--	--	--	--
pos_4430	Estragole	6.53555e-10	0.286551	6.53555e-10	6.53555e-10	1.86599	6.53555e-10	59.9479	40.3429	19.7688	21.473	22.7209	19.0488	0.358757	30.5504	85.1563	6.41204	0.00638245	1.16301	up	Phenol ethers	--	--	HMDB0034121	8815	140-67-0	Benzenoids	Anisoles
pos_4433	Isoelemicin	9.80843	14.3024	9.45598	6.83502	10.3433	3.97531	50.4804	74.4801	49.1959	72.3332	42.8682	109.35	9.12006	66.4513	7.28628	2.86518	0.00215678	1.23725	up	--	--	--	--	--	--	--	--
pos_4470	3,4-Dimethylstyrene	6.53555e-10	0.205422	0.721552	0.674717	1.2089	6.53555e-10	4.6161	6.09026	2.92705	9.76399	1.09622	11.4269	0.468432	5.98676	12.7804	3.67586	0.0189129	1.03907	up	--	--	--	--	--	--	--	--
pos_4486	Nartograstim	6.53555e-10	11.0806	6.53555e-10	1.11335	8.665	4.69995	526.848	152.996	99.2564	266.823	212.951	199.556	4.25983	243.072	57.0614	5.83444	0.0114279	1.10616	up	--	--	--	--	--	--	--	--
pos_4511	3-Pyridinebutanoic acid	1.42344	1.24092	2.63538	1.9233	1.48128	1.41215	71.5858	40.3664	47.9379	50.1095	45.1055	79.5728	1.68608	55.7797	33.0825	5.048	0.00040145	1.32882	up	--	--	--	--	--	--	--	--
pos_4514	(Z)-2-Methyl-2-butene-1,4-diol 4-O-beta-D-Glucopyranoside	12.8164	13.8555	15.0745	7.95532	10.521	19.3012	77.6637	134.406	68.9695	95.0117	68.0327	181.53	13.254	104.269	7.86699	2.97581	0.0042602	1.19255	up	--	--	--	--	--	--	--	--
pos_4516	7-Hydroxy-5-methoxy-4-methyl-3-(4-methylpiperazin-1-yl)-2H-chromen-2-one	2.84165	6.53555e-10	6.53555e-10	6.53555e-10	6.53555e-10	5.38508	221.152	187.068	59.3173	23.3083	72.4038	196.544	1.37112	126.632	92.3566	6.52914	0.0149629	1.07463	up	--	--	--	--	--	--	--	--
pos_4517	Apiosylglucosyl 4-hydroxybenzoate	8.16421	3.33255	9.60537	3.53337	1.53519	2.93796	67.7436	54.5607	41.3766	16.416	103.139	103.916	4.85144	64.5252	13.3002	3.73338	0.00817267	1.13051	up	--	--	--	--	--	--	--	--
pos_4518	Indolelactic acid	52.9155	56.0713	37.0058	31.2022	41.9134	64.7557	336.974	311.211	289.289	354.543	312.372	483.817	47.3106	348.034	7.35637	2.87899	0.000101269	1.35525	up	Indoles and derivatives	--	--	HMDB0000671	676157	7417-65-4	Organoheterocyclic compounds	Indolyl carboxylic acids and derivatives
pos_4521	4'-O-Methyl-(-)-epicatechin 3'-O-glucuronide	75.3491	88.5269	297.918	170.505	272.645	219.586	0.00469728	3.17915	6.53555e-10	6.53555e-10	6.53555e-10	2.84468	187.422	1.00475	0.00536093	-7.5433	0.00440756	1.18616	down	--	--	--	--	--	--	--	--
pos_4523	5-(Galactosylhydroxy)-L-Lysine	0.806719	6.53555e-10	0.152743	6.53555e-10	6.53555e-10	0.131655	80.0823	87.6822	36.7893	6.53555e-10	59.2095	163.403	0.181853	71.1944	391.495	8.61285	0.0253864	1.00327	up	--	--	--	--	--	--	--	--
pos_453	Histamine	46.7668	58.1193	86.6461	44.7659	86.9854	49.3589	6.53555e-10	0.0199471	2.75895	0.607644	6.53555e-10	8.42932	62.1071	1.96931	0.0317083	-4.979	0.000561956	1.29732	down	Organonitrogen compounds	C00388	Inflammatory mediator regulation of TRP channels(ko04750);;Neuroactive ligand-receptor interaction(ko04080);;Protein digestion and absorption(ko04974);;Histidine metabolism(ko00340);;Synaptic vesicle cycle(ko04721);;Gastric acid secretion(ko04971);;Metabolic pathways(ko01100);;Fc epsilon RI signaling pathway(ko04664);;Asthma(ko05310)	HMDB0000870	774	51-45-6	Organic nitrogen compounds	Amines
pos_4532	Gly Val	17.9492	18.6347	15.9112	18.6863	18.9227	21.0079	35.5663	81.5905	30.6937	44.554	28.8574	57.9445	18.5187	46.5344	2.51284	1.32932	0.0192649	1.03365	up	--	--	--	--	--	--	--	--
pos_4556	(1R,6R)-6-hydroxy-2-succinylcyclohexa-2,4-diene-1-carboxylate	14.248	9.22675	23.9233	16.3331	8.79256	23.701	216.45	278.887	669.66	310.332	380.811	508.344	16.0375	394.081	24.5725	4.61897	0.00266758	1.22647	up	--	C05817	Metabolic pathways(ko01100);;Ubiquinone and other terpenoid-quinone biosynthesis(ko00130)	--	--	--	--	--
pos_457	L-Histidine	2685.3	3333.71	3133.12	1950.66	3885.51	2253	689.454	642.317	701.856	709.93	588.778	863.586	2873.55	699.32	0.243364	-2.03881	0.000631493	1.29873	down	Carboxylic acids and derivatives	C00135	Histidine metabolism(ko00340);;ABC transporters(ko02010);;Central carbon metabolism in cancer(ko05230);;Aminoacyl-tRNA biosynthesis(ko00970);;Protein digestion and absorption(ko04974);;Biosynthesis of amino acids(ko01230);;Metabolic pathways(ko01100);;beta-Alanine metabolism(ko00410)	HMDB0000177	6274	71-00-1	Organic acids and derivatives	Amino acids, peptides, and analogues
pos_4577	equilin	6.53555e-10	6.53555e-10	6.53555e-10	1.60562	6.53555e-10	6.53555e-10	42.448	57.7063	47.4536	61.7637	57.9583	155.977	0.267603	70.5512	263.642	8.04243	0.00979198	1.11838	up	--	--	--	--	--	--	--	--
pos_4581	Arginine, ethyl ester	124.135	144.398	139.319	89.6898	126.358	136.6	174.556	204.24	165.636	156.762	182.646	228.11	126.75	185.325	1.46213	0.54807	0.00176251	1.14553	up	--	--	--	--	--	--	--	--
pos_4625	CDP-DG(16:0/PGJ2)	1170.45	823.129	1567.43	1260.67	1187.06	1370.61	6.53555e-10	6.53555e-10	50.5047	5.90426	6.53555e-10	6.53555e-10	1229.89	9.40149	0.00764415	-7.03143	6.35522e-05	1.36777	down	--	--	--	--	--	--	--	--
pos_4629	2-Hydroxybenzaldehyde O-[xylosyl-(1->6)-glucoside]	6.53555e-10	2.68572	6.53555e-10	6.53555e-10	6.53555e-10	6.53555e-10	421.756	235.85	119.851	42.7185	525.034	138.969	0.44762	247.363	552.618	9.11014	0.0237353	1.00602	up	--	--	--	--	--	--	--	--
pos_4644	6-[(2R,4S,5R)-4-Hydroxy-5-(hydroxymethyl)oxolan-2-yl]-7,8-dihydroimidazo[1,2-c]pyrimidin-5-one	6.53555e-10	6.53555e-10	6.53555e-10	6.53555e-10	6.53555e-10	6.53555e-10	12.5316	39.2992	32.2087	30.8159	19.8607	83.0732	6.53555e-10	36.2982	5.55397e+10	35.6928	0.0158228	1.06334	up	--	--	--	--	--	--	--	--
pos_4656	Desmethoxymatteucinol	6.77897	10.5019	1.6174	6.53555e-10	3.66592	6.53555e-10	69.8428	55.1316	36.137	52.8355	78.9603	51.2898	3.76069	57.3661	15.2542	3.93113	0.000191437	1.32355	up	Flavonoids	--	--	HMDB0030694	625031	56297-79-1	Phenylpropanoids and polyketides	Flavans
pos_4676	Methacycline	6.53555e-10	6.53555e-10	1.76309	6.53555e-10	6.53555e-10	6.53555e-10	257.891	53.9688	141.229	83.689	322.155	158.771	0.293848	169.617	577.227	9.173	0.00993819	1.11389	up	--	--	--	--	--	--	--	--
pos_4684	8-Hydroxycarvotanacetone	2.352	6.53555e-10	0.989029	1.67376	2.12635	2.67641	11.5017	5.12635	14.752	2.9459	6.45291	14.5817	1.63626	9.22676	5.63894	2.49542	0.0136686	1.06845	up	--	--	--	--	--	--	--	--
pos_4690	Enterolactone	39.571	40.2229	35.3421	13.6979	20.5023	16.2082	249.906	138.807	138.266	134.945	148.82	167.443	27.5907	163.031	5.90891	2.56289	0.000426525	1.30277	up	Furanoid lignans	--	--	HMDB0006101	114739	185254-87-9	Lignans, neolignans and related compounds	Tetrahydrofuran lignans
pos_4709	Arginylphenylalaninamide	6.53555e-10	6.53555e-10	6.53555e-10	6.53555e-10	1.38064	6.53555e-10	2.82171	9.13995	1.49723	17.5065	12.0634	17.8083	0.230106	10.1395	44.0645	5.46154	0.0178817	1.04106	up	--	--	--	--	--	--	--	--
pos_4745	TyrMe-Leu-OH	44.5779	20.4348	0.930201	6.53555e-10	39.3139	7.7616	373.253	207.736	272.012	78.3776	393.608	304.958	18.8364	271.657	14.4219	3.85019	0.00283837	1.21248	up	--	--	--	--	--	--	--	--
pos_4748	(x)-1,2-Propanediol 1-O-b-D-glucopyranoside	24.3533	23.6088	16.0013	12.2653	14.4273	19.5847	58.5685	53.7452	45.6263	32.4935	81.0747	53.412	18.3735	54.1534	2.94737	1.55943	0.00203086	1.20643	up	--	--	--	--	--	--	--	--
pos_4749	Serylarginine	2.66386	2.94682	12.3913	6.53555e-10	3.49472	6.53555e-10	48.7282	31.2139	46.2507	30.1336	44.4744	48.5367	3.58279	41.5563	11.5988	3.53591	1.63002e-05	1.34773	up	--	--	--	--	--	--	--	--
pos_4761	1-Hydroxy-6-methoxypyrene	22.0537	7.11112	6.53555e-10	0.838759	2.25596	2.40614	1506.62	776.724	804.537	406.454	1631.34	646.602	5.77761	962.045	166.513	7.37949	0.00506436	1.17793	up	--	--	--	--	--	--	--	--
pos_4762	Glu His	3.81535	6.53555e-10	1.29836	6.53555e-10	6.53555e-10	6.53555e-10	115.591	77.5776	70.3023	57.3405	133.72	86.4589	0.852285	90.1651	105.792	6.72509	0.000630547	1.30486	up	--	--	--	--	--	--	--	--
pos_4764	4-(8-Methyl-9H-1,3-dioxolo(4,5-h)(2,3)benzodiazepin-5-yl)benzenamine	33.4109	26.7445	27.2565	30.8047	32.79	37.3267	207.447	392.667	202.524	366.194	249.546	701.515	31.3889	353.315	11.2561	3.49263	0.00862612	1.13097	up	--	--	--	--	--	--	--	--
pos_4766	Valganciclovir	0.100788	0.633136	0.00444955	6.53555e-10	6.53555e-10	6.53555e-10	106.041	104.298	57.3483	6.53555e-10	78.7685	146.603	0.123062	82.1763	667.763	9.38319	0.0102689	1.11466	up	--	--	--	--	--	--	--	--
pos_4767	SERGLIFLOZIN A	6.31305	6.53555e-10	0.33763	6.53555e-10	1.23576	6.53555e-10	109.788	95.9833	55.1617	0.977115	68.8735	84.7645	1.31441	69.2581	52.6915	5.7195	0.00757145	1.1437	up	--	--	--	--	--	--	--	--
pos_4768	p-Nitrophenyl thymidine 5'-monophosphate	6.53555e-10	6.53555e-10	6.53555e-10	6.53555e-10	6.53555e-10	6.53555e-10	258.811	115.611	107.662	23.8373	276.741	56.554	6.53555e-10	139.869	2.14013e+11	37.6389	0.0222165	1.0162	up	--	--	--	--	--	--	--	--
pos_4771	Ginsenoside Rg5	6.53555e-10	6.53555e-10	6.53555e-10	6.53555e-10	6.53555e-10	6.53555e-10	249.745	102.2	32.3843	175.231	76.1445	357.396	6.53555e-10	165.517	2.53256e+11	37.8818	0.0205797	1.03639	up	Prenol lipids	--	--	HMDB0031830	59806994	74964-14-0	Lipids and lipid-like molecules	Triterpenoids
pos_4775	Arecaidine	6.53555e-10	1.09218	1.4154	4.63748	4.55024	3.0537	7.82547	23.0063	41.111	41.2268	32.241	40.3639	2.45817	30.9624	12.5957	3.65486	0.00318895	1.20335	up	--	--	--	--	--	--	--	--
pos_4776	3-Methyloxindole	92.759	166.721	197.489	226.549	222.762	209.003	476.548	844.67	1258.59	1415.69	1134.73	1176.05	185.881	1051.05	5.65442	2.49938	0.00136039	1.25764	up	--	--	--	--	--	--	--	--
pos_4778	(R)-2-(4-(Tert-butoxycarbonyl)morpholin-3-yl)acetic acid	1.84204	0.514885	6.53555e-10	6.53555e-10	6.53555e-10	6.53555e-10	41.1258	25.0244	40.4289	48.4956	62.0208	130.891	0.392821	57.9978	147.644	7.20598	0.0133626	1.08365	up	--	--	--	--	--	--	--	--
pos_4807	methionine glutamate	6.04305	5.11773	1.86877	5.51056	5.848	4.01478	43.1792	28.5428	50.3576	45.4501	51.7329	66.3191	4.73381	47.5969	10.0547	3.32979	0.000328228	1.32601	up	--	--	--	--	--	--	--	--
pos_4813	2E,7-Octadienal	6.53555e-10	6.53555e-10	6.53555e-10	6.53555e-10	0.512718	6.53555e-10	17.355	9.43558	19.7814	16.4496	2.0317	43.3246	0.085453	18.063	211.379	7.72369	0.0253042	1.00713	up	--	--	--	--	--	--	--	--
pos_4816	TRIETHYLENETETRAMINE	611.067	511.419	530.346	361.627	506.854	491.636	317.092	408.316	337.546	424.536	293.944	433.134	502.158	369.095	0.735016	-0.444152	0.00986267	1.01268	down	--	--	--	--	--	--	--	--
pos_4819	(+)-Acutifolin A	2.99135	6.53555e-10	6.53555e-10	7.8859	0.866251	5.15869	77.4829	92.9235	71.1516	118.818	103.28	263.9	2.81703	121.259	43.0451	5.42778	0.00997413	1.11561	up	--	--	--	--	--	--	--	--
pos_484	R-4'-phosphopantothenoyl-L-cysteine	33.604	37.5416	85.9414	20.3139	57.8206	42.6054	6.53555e-10	15.4688	6.53555e-10	9.40605	6.53555e-10	8.31293	46.3045	5.53129	0.119455	-3.06546	0.00619995	1.12416	down	--	--	--	--	--	--	--	--
pos_4843	FLAVANONE	15.2466	23.6489	12.893	8.80205	19.5853	20.6938	703.085	407.675	428.579	348.085	686.115	388.775	16.8116	493.719	29.3678	4.87616	0.000705235	1.30164	up	--	--	--	--	--	--	--	--
pos_4846	(±)-Sphaerosin	39.3118	10.71	11.6758	19.1593	14.6026	21.373	3174.97	1453.59	1635.39	1155.14	2772.15	1068.38	19.4721	1876.6	96.374	6.59057	0.00360794	1.20712	up	--	--	--	--	--	--	--	--
pos_4847	beta-Hydroxy-2',6'-dimethoxy-3',4'-methylenedioxydihydrochalcone	321.338	102.017	107.99	49.8307	161.175	43.1542	32855	14454.9	17542.1	10963	29227.6	9305.91	130.917	19058.1	145.573	7.1856	0.00513831	1.17812	up	--	--	--	--	--	--	--	--
pos_4855	3'-Prenylapigenin 7-[rhamnosyl-(1->6)-glucoside]	6.53555e-10	6.53555e-10	6.53555e-10	6.53555e-10	6.53555e-10	6.53555e-10	440.638	179.421	281.099	133.485	491.459	75.1091	6.53555e-10	266.868	4.08334e+11	38.571	0.0118236	1.09362	up	--	--	--	--	--	--	--	--
pos_4862	4-Amino-1-[(2R,5R)-5-(hydroxymethyl)-4-sulfanyloxolan-2-yl]pyrimidin-2-one	6.53555e-10	6.53555e-10	6.53555e-10	6.53555e-10	6.53555e-10	6.53555e-10	32.1018	16.1051	23.0062	52.457	32.619	33.1453	6.53555e-10	31.5724	4.83088e+10	35.4916	0.00147878	1.26633	up	--	--	--	--	--	--	--	--
pos_4871	Dodecanoic acid	4953.68	5323.76	4262.69	4348.03	4156.35	4596.45	3565.77	3489.8	2813.81	3038.69	3777.53	3252.62	4606.83	3323.04	0.721328	-0.471272	0.000334484	1.22827	down	Steroids and steroid derivatives	C02530	Ovarian steroidogenesis(ko04913);;Metabolic pathways(ko01100);;Fatty acid biosynthesis(ko00061);;Vitamin digestion and absorption(ko04977);;Steroid biosynthesis(ko00100);;Cholesterol metabolism(ko04979);;Bile secretion(ko04976);;Fat digestion and absorption(ko04975)	HMDB0010370	6436907	_	Lipids and lipid-like molecules	Steroid esters
pos_4904	4-Alanylaminoantipyrine	45.4106	56.8599	64.5811	28.9653	33.0885	64.9612	111.695	104.681	87.4056	71.237	135.244	164.819	48.9778	112.514	2.29724	1.1999	0.00395744	1.13195	up	--	--	--	--	--	--	--	--
pos_4910	Veliparib	1.20257	1.33882	1.64002	4.44572	6.53555e-10	1.45023	26.6611	40.6036	16.6543	30.691	19.068	41.8938	1.67956	29.262	17.4224	4.12287	0.00126614	1.26868	up	--	--	--	--	--	--	--	--
pos_4920	Crustacean erythrophore concentrating hormone	306.3	381.857	679.914	326.9	201.767	62.2272	6.53555e-10	6.53555e-10	6.53555e-10	6.53555e-10	6.53555e-10	6.53555e-10	326.494	6.53555e-10	2.00173e-12	-38.8619	0.0117869	1.08824	down	--	--	--	--	--	--	--	--
pos_4939	Fluoromethylhistidine	3.96705	5.49518	6.50406	6.53555e-10	5.20222	3.68295	34.1181	41.6366	26.2406	56.1444	52.4673	71.8632	4.14191	47.0784	11.3663	3.5067	0.00126946	1.26598	up	--	--	--	--	--	--	--	--
pos_4943	2,6-Diamino-9-(2-hydroxyethoxymethyl)purine	6.53555e-10	1.56465	6.53555e-10	0.959923	6.53555e-10	6.53555e-10	57.8964	54.2132	37.0231	67.3897	55.1125	94.0801	0.420761	60.9525	144.862	7.17854	0.000545595	1.31444	up	--	--	--	--	--	--	--	--
pos_4944	L-Homocysteine, S-(2-((1-iminoethyl)amino)ethyl)-	30.2671	40.3109	23.0369	30.1557	39.195	51.4096	101.737	69.6167	58.149	92.0026	73.4697	106.313	35.7292	83.5479	2.33837	1.2255	0.000808969	1.22422	up	--	--	--	--	--	--	--	--
pos_4948	(S,S)-Nt-Histidinylalanine	6.53555e-10	6.53555e-10	1.18393	1.08718	1.82491	0.950057	49.3733	117.557	32.8084	22.5973	55.023	74.9073	0.841013	58.711	69.8099	6.12536	0.00880157	1.12597	up	--	--	--	--	--	--	--	--
pos_4950	(R)-4'-Deoxyindenestrol	3.06935	6.53555e-10	1.12467	3.4918	6.53555e-10	1.32557	48.1396	62.527	51.5426	70.5974	61.1784	161.589	1.5019	75.929	50.5553	5.65979	0.00794345	1.13941	up	--	--	--	--	--	--	--	--
pos_4952	Cryptotanshinone	2.98465	6.53555e-10	1.67921	1.30701	0.802457	0.575732	133.606	76.8624	84.3968	58.1075	145.017	140.628	1.22484	106.436	86.8979	6.44125	0.00101302	1.28606	up	Prenol lipids	--	--	HMDB0035220	496348	35825-57-1	Lipids and lipid-like molecules	Diterpenoids
pos_4953	Thr Gly Ser Pro	19.7881	25.9141	8.69119	23.5679	17.3428	22.0602	259.983	390.869	223.337	155.8	452.561	689.351	19.5607	361.984	18.5056	4.20989	0.00754063	1.14168	up	--	--	--	--	--	--	--	--
pos_4973	Tempo-maleimide	1.7531	6.53555e-10	2.15802	6.53555e-10	6.53555e-10	3.70365	26.8095	44.1405	24.6572	40.3206	20.3057	89.6248	1.26913	40.9764	32.287	5.01288	0.0125162	1.09136	up	--	--	--	--	--	--	--	--
pos_4985	3-[(2-Oxoacetyl)oxy]-4-(trimethylazaniumyl)butanoate	9.35492	7.5724	20.8392	4.06008	1.99078	2.79397	68.9527	52.2138	50.4931	65.8875	35.4247	109.21	7.76856	63.697	8.19933	3.03551	0.00225467	1.21779	up	--	--	--	--	--	--	--	--
pos_4986	estradiol alone	71.1166	60.9072	50.9702	30.5196	46.3316	49.599	146.497	127.663	128.973	111.812	131.747	252.192	51.574	149.814	2.90483	1.53845	0.004508	1.16388	up	--	--	--	--	--	--	--	--
pos_4989	Ginkgolide C	6.53555e-10	6.53555e-10	6.53555e-10	6.53555e-10	6.53555e-10	6.53555e-10	35.9574	40.9654	49.3763	7.21504	40.8096	101.776	6.53555e-10	46.0167	7.04098e+10	36.0351	0.0148161	1.07204	up	Prenol lipids	--	--	HMDB0036860	161120	15291-76-6	Lipids and lipid-like molecules	Terpene lactones
pos_5025	2-Hydroxy-4-trifluoromethyl benzoic acid	6.53555e-10	6.53555e-10	6.53555e-10	6.53555e-10	6.53555e-10	6.53555e-10	76.8852	72.3381	54.0541	85.3074	103.005	155.194	6.53555e-10	91.1306	1.39438e+11	37.0208	0.00144665	1.26748	up	--	--	--	--	--	--	--	--
pos_5028	2-Hydroxymyristic acid	3537.39	3901.77	3309.51	3412.29	3583.19	3669.41	2873.27	2875.63	2373.22	2466.33	2911.65	2554.63	3568.93	2675.79	0.749746	-0.415526	4.48159e-05	1.2908	down	--	--	--	--	--	--	--	--
pos_5039	Hydroxysepiapterin	1.57052	6.53555e-10	3.89612	6.53555e-10	3.61915	4.91376	39.5136	105.347	23.1698	20.8812	40.223	52.0015	2.33326	46.856	20.0818	4.32782	0.0166882	1.05145	up	--	--	--	--	--	--	--	--
pos_5065	Hydroxyprolyl-Isoleucine	17.6801	20.3065	15.0252	15.5835	23.1335	18.1244	97.2837	112.593	89.8714	86.5118	75.1718	136.18	18.3089	99.602	5.4401	2.44363	0.000225637	1.33898	up	--	--	--	--	--	--	--	--
pos_5095	CDP-DG(i-19:0/PGD2)	930.477	990.868	559.22	789.946	1078.48	825.702	6.53555e-10	6.53555e-10	6.53555e-10	6.53555e-10	6.53555e-10	6.53555e-10	862.449	6.53555e-10	7.57789e-13	-40.2633	8.41931e-05	1.3682	down	--	--	--	--	--	--	--	--
pos_5099	[4-(3-Benzyl-4-hydroxybenzyl)-3,5-dimethylphenoxy]acetic acid	7.72793	10.0214	9.03668	12.5104	7.66916	12.4301	262.719	331.849	185.968	22.0728	400.151	749.448	9.89929	325.368	32.8678	5.0386	0.0253665	1.00036	up	--	--	--	--	--	--	--	--
pos_5114	PGB3	4.66817	8.92016	2.22883	6.68623	3.41971	2.96544	19.5019	19.6811	20.2999	60.3693	64.7038	57.9581	4.81475	40.419	8.39482	3.0695	0.0117504	1.08662	up	--	--	--	--	--	--	--	--
pos_5124	Dihydroshikonofuran	3.61941	14.6539	13.6096	6.10872	11.8397	13.0282	37.7548	49.7097	37.3339	30.6495	39.3305	95.7239	10.4766	48.417	4.62146	2.20835	0.0110008	1.09283	up	--	C18135	Ubiquinone and other terpenoid-quinone biosynthesis(ko00130)	--	--	--	--	--
pos_5131	Melatonin glucuronide	200.7	158.849	209.374	120.819	214.49	158.199	685.243	493.439	395.373	763.181	605.362	486.973	177.072	571.595	3.22804	1.69066	0.000621919	1.28404	up	--	--	--	--	--	--	--	--
pos_5132	Nummularine A	119.035	114.286	273.099	106.916	277.203	425.655	4.25993	6.53555e-10	3.53908	8.25194	10.2647	12.0613	219.366	6.39614	0.0291575	-5.09999	0.00970125	1.11685	down	--	--	--	--	--	--	--	--
pos_5141	11-Methoxyyangonin	6.53555e-10	6.53555e-10	6.53555e-10	6.53555e-10	6.53555e-10	1.76147	76.3934	54.4099	48.2284	45.988	85.9578	35.9581	0.293578	57.8226	196.958	7.62174	0.000744241	1.29728	up	--	--	--	--	--	--	--	--
pos_5151	Inosine,2',3'-dideoxy-	6.53555e-10	6.53555e-10	6.53555e-10	6.53555e-10	6.53555e-10	6.53555e-10	85.0137	68.695	64.2748	15.5785	135.874	164.567	6.53555e-10	89.0005	1.36179e+11	36.9867	0.00962355	1.11782	up	--	--	--	--	--	--	--	--
pos_5153	Nonadecylresorcinol glucuronide	6.53555e-10	14.8882	6.53555e-10	6.53555e-10	8.85477	6.53555e-10	392.602	634.873	204.933	391.339	375.858	831.324	3.95716	471.821	119.232	6.89763	0.00364902	1.20723	up	Organooxygen compounds	--	--	HMDB0240375	_	_	Organic oxygen compounds	Carbohydrates and carbohydrate conjugates
pos_5169	Pindolol	222.329	166.757	196.178	191.022	108.217	205.007	415.954	363.046	168.639	486.925	341.847	397.354	181.585	362.294	1.99517	0.996514	0.00740284	1.09786	up	--	--	--	--	--	--	--	--
pos_5192	DG(20:4(5Z,8Z,11Z,14Z)-OH(20)/12:0/0:0)	127.326	90.2446	125.355	50.6925	132.096	259.513	6.53555e-10	6.53555e-10	6.53555e-10	6.53555e-10	6.53555e-10	6.53555e-10	130.871	6.53555e-10	4.99387e-12	-37.543	0.00603747	1.16673	down	--	--	--	--	--	--	--	--
pos_520	myo-Inositol	2075.02	2861.07	1571.77	1397.29	1236.19	2281.44	124.733	129.27	108.602	372.995	80.7666	109.191	1903.8	154.26	0.0810273	-3.62545	0.000796994	1.28731	down	Organooxygen compounds	C00137	Galactose metabolism(ko00052);;Phosphatidylinositol signaling system(ko04070);;Inositol phosphate metabolism(ko00562);;Ascorbate and aldarate metabolism(ko00053);;Metabolic pathways(ko01100);;ABC transporters(ko02010)	HMDB0000211	_	87-89-8	Organic oxygen compounds	Alcohols and polyols
pos_5246	5-Hydroxymethylcytidine	6.53555e-10	6.53555e-10	6.53555e-10	6.53555e-10	6.53555e-10	6.53555e-10	293.975	186.175	142.475	185.505	99.86	71.0806	6.53555e-10	163.178	2.49678e+11	37.8613	0.00386132	1.2063	up	--	--	--	--	--	--	--	--
pos_5247	JWH 073 4-hydroxyindole metabolite-d7	1.88694	51.4964	3.7686	7.94318	3.478	7.35338	25.5899	99.37	139.682	269.488	106.869	236.413	12.6544	146.235	11.5561	3.53058	0.0149197	1.05036	up	--	--	--	--	--	--	--	--
pos_5253	Aplysiatoxin, 17-debromo-	6.53555e-10	6.53555e-10	6.53555e-10	6.53555e-10	6.53555e-10	6.53555e-10	3014.75	2172.61	2576.32	1339.65	3039.9	2502.37	6.53555e-10	2440.93	3.73486e+12	41.7642	0.000222319	1.34308	up	--	--	--	--	--	--	--	--
pos_5258	Tyr Val	62.8532	79.7437	74.8249	33.2516	66.331	59.1968	280.959	237.984	152.86	141.564	254.582	315.933	62.7002	230.647	3.67857	1.87914	0.00160389	1.24253	up	--	--	--	--	--	--	--	--
pos_5276	2,2'-Dihydroxychalcone	3.15613	4.80205	6.53555e-10	6.53555e-10	2.53214	1.50873	1123.94	587.502	537.778	488.876	1019.6	376.89	1.99984	689.098	344.576	8.42868	0.00272614	1.22711	up	--	--	--	--	--	--	--	--
pos_5277	Arginyl-Cysteine	7.8065	1.96722	1.47244	6.53555e-10	6.53555e-10	6.53555e-10	86.0267	132.145	105.544	109.446	117.937	258.453	1.87436	134.925	71.9849	6.16962	0.00336866	1.21188	up	Carboxylic acids and derivatives	--	--	HMDB0028706	71355545	116854-12-7	Organic acids and derivatives	Amino acids, peptides, and analogues
pos_528	1,4-Dithiane-2,5-diol	233.286	182.01	119.292	163.217	165.389	224.835	27.377	13.609	10.3377	15.1715	22.4956	15.1085	181.338	17.3499	0.0956769	-3.38569	0.000186199	1.34515	down	--	--	--	--	--	--	--	--
pos_5286	Benzyl benzoate	12.5824	10.0574	6.30956	8.27013	11.9003	10.786	242.885	165.146	142.779	171.946	288.892	130.515	9.9843	190.361	19.066	4.25293	0.000843848	1.29128	up	--	--	--	--	--	--	--	--
pos_5298	Ethalfluralin	6.53555e-10	6.53555e-10	6.53555e-10	6.53555e-10	6.53555e-10	6.53555e-10	128.721	60.9418	129.554	73.8807	140.034	126.829	6.53555e-10	109.993	1.683e+11	37.2922	0.000484432	1.31791	up	--	--	--	--	--	--	--	--
pos_5300	Oleoside 11-methyl ester	1.61417	9.27802	6.53555e-10	8.86726	5.47344	12.9157	395.743	276.541	209.302	117.239	406.88	306.652	6.35809	285.393	44.8865	5.48821	0.00162335	1.25944	up	--	--	--	--	--	--	--	--
pos_5319	exo-5,6-Dimethylbicyclo[2.2.1]hept-5-en-2-ol	23.8345	19.8862	18.1913	14.9641	26.2812	26.4542	67.8744	61.6473	31.9903	52.3546	83.6996	67.0803	21.6019	60.7744	2.81338	1.49231	0.00208344	1.21449	up	--	--	--	--	--	--	--	--
pos_5321	Pyridostigmine	6.53555e-10	6.53555e-10	1.25092	6.53555e-10	6.53555e-10	6.53555e-10	61.4514	76.2544	32.9716	34.0754	96.2502	72.3633	0.208486	62.2277	298.474	8.22146	0.00171702	1.2538	up	--	--	--	--	--	--	--	--
pos_5323	2-(2,4-Hexadiynylidene)-1,6-dioxaspiro(4.4)non-3-ene	11.0295	9.07951	5.2278	6.98936	7.27337	16.9848	96.3112	93.7898	58.9771	80.4269	135.15	111.946	9.43071	96.1001	10.1901	3.3491	0.000381194	1.31476	up	--	--	--	--	--	--	--	--
pos_5324	5,7,9,11,13-tetradecapentaenoic acid	6.53555e-10	6.53555e-10	0.0489821	6.53555e-10	0.207232	6.53555e-10	34.5907	10.0617	31.8548	31.7361	20.4115	75.9161	0.0427024	34.0952	798.437	9.64104	0.0138261	1.08381	up	--	--	--	--	--	--	--	--
pos_5338	9alpha-Hydroxyandrosta-1,4-diene-3,17-dione	25.6091	30.237	36.3243	23.1609	29.7387	22.5389	48.2477	47.3517	31.0897	59.5555	69.7042	59.3886	27.9348	52.5562	1.88139	0.911798	0.00479949	1.12996	up	--	C14909	Metabolic pathways(ko01100)	--	--	--	--	--
pos_5342	Vitamin E Nicotinate	987.803	1465.9	1225.77	930.862	981.258	488.659	32.0427	6.53555e-10	6.53555e-10	6.53555e-10	68.573	5.98095	1013.38	17.7661	0.0175316	-5.8339	0.000650526	1.30017	down	--	--	--	--	--	--	--	--
pos_5357	Gln Asn Asp Ala	6.53555e-10	6.53555e-10	6.53555e-10	6.53555e-10	6.53555e-10	7.96328	126.347	170.547	80.9526	108.652	214.839	312.074	1.32721	168.902	127.261	6.99164	0.00464441	1.18524	up	--	--	--	--	--	--	--	--
pos_5361	Hydroxyisonobilin	6.53555e-10	6.53555e-10	3.05191	6.53555e-10	1.76265	6.53555e-10	30.982	38.4687	28.9745	18.7368	60.1228	74.3499	0.802427	41.9391	52.2654	5.70778	0.00490125	1.17915	up	Prenol lipids	--	--	HMDB0034475	131751567	_	Lipids and lipid-like molecules	Terpene lactones
pos_5371	Serylhydroxyproline	22.1635	8.30344	11.6476	14.3664	6.53555e-10	29.6401	138.873	43.5646	86.4173	112.094	16.0049	199.099	14.3535	99.3423	6.92112	2.791	0.0249667	1.00169	up	Carboxylic acids and derivatives	--	--	HMDB0029040	69043006	90965-81-4	Organic acids and derivatives	Amino acids, peptides, and analogues
pos_5374	N-(3-Chlorophenyl)-6,7-dimethoxyquinazolin-4-amine	70.6329	42.7787	78.3787	84.3228	26.465	111.903	505.685	151.618	346.376	346.084	92.0492	620.972	69.0801	343.798	4.97679	2.31522	0.0201147	1.03235	up	--	--	--	--	--	--	--	--
pos_5388	13-METHYL-4,4-BISNOR-8,11,13-PODOCARPATRIEN-3-ONE	3.28406	6.99229	2.15361	1.97269	3.05678	5.21565	23.3465	19.2055	8.1466	25.349	16.8424	38.1954	3.77918	21.8476	5.78103	2.53133	0.00629609	1.14802	up	--	--	--	--	--	--	--	--
pos_5394	5C-aglycone	4.95949	2.0992	5.57557	2.94536	0.583957	3.83993	149.583	49.7983	109.14	60.2471	139.856	136.188	3.33392	107.469	32.235	5.01056	0.00190788	1.25212	up	--	--	--	--	--	--	--	--
pos_5401	(4-Methylphenyl)acetaldehyde	18.1246	18.3386	7.80522	12.815	6.27019	11.6575	24.326	21.0574	31.5938	24.6844	25.2722	28.0244	12.5019	25.8263	2.0658	1.0467	0.00050973	1.21117	up	--	--	--	--	--	--	--	--
pos_5404	2-Carboxy-1-[5-(2-carboxy-1-pyrrolidinyl)-2-hydroxy-2,4-pentadienylidene]pyrrolidinium	6.53555e-10	27.1765	6.53555e-10	6.53555e-10	6.53555e-10	0.0209137	65.6725	61.3618	70.1249	54.4835	93.3911	42.26	4.5329	64.549	14.2401	3.83189	6.62299e-05	1.29224	up	--	--	--	--	--	--	--	--
pos_5405	2',4',5,7-Tetramethoxy-8-methylflavanone	18.4084	19.1802	19.1376	13.7833	21.4857	17.5204	52.8322	107.134	87.8963	27.7854	187.807	104.927	18.2526	94.7304	5.18997	2.37573	0.01926	1.02749	up	--	--	--	--	--	--	--	--
pos_5409	N-Ribosylhistidine	6.53555e-10	3.9141	6.53555e-10	6.53555e-10	6.53555e-10	6.53555e-10	6.40576	21.1375	8.72543	23.4031	35.4614	41.9153	0.65235	22.8414	35.0141	5.12986	0.0117087	1.0871	up	--	--	--	--	--	--	--	--
pos_5418	(S)-Bilobanone	0.0738726	0.530549	0.374017	6.14208	0.042852	0.249448	28.1442	87.6238	30.2655	54.9837	39.501	81.1678	1.23547	53.6143	43.3959	5.43949	0.00403489	1.1933	up	--	--	--	--	--	--	--	--
pos_5431	O-Demethylencainide	1.17529	6.53555e-10	6.53555e-10	1.25682	6.53555e-10	6.53555e-10	59.4903	132.693	51.8234	84.4597	207.182	248.421	0.405352	130.678	322.382	8.33263	0.011187	1.09843	up	--	--	--	--	--	--	--	--
pos_5433	Ustiloxin D	367.615	325.99	502.21	415.844	892.139	538.829	6.53555e-10	6.53555e-10	6.53555e-10	6.53555e-10	0.444954	6.53555e-10	507.105	0.0741589	0.00014624	-12.7394	0.00176297	1.25484	down	--	--	--	--	--	--	--	--
pos_5439	Pegvaliase	8.25245	13.0611	4.82114	1.89143	6.53555e-10	7.99033	374.06	278.978	251.102	286.569	286.572	235.686	6.00274	285.494	47.5607	5.5717	2.73018e-05	1.38325	up	--	--	--	--	--	--	--	--
pos_5467	6,8,10,12-pentadecatetraenal	6.53555e-10	6.53555e-10	6.53555e-10	6.53555e-10	6.53555e-10	6.53555e-10	12.7888	16.9221	18.8972	25.9812	42.1327	33.763	6.53555e-10	25.0808	3.83761e+10	35.1595	0.00270558	1.22248	up	--	--	--	--	--	--	--	--
pos_5469	19(R)-hydroxy-PGE1	341.436	341.949	425.772	283.144	368.349	360.105	454.278	457.302	395.98	455.576	475.456	533.286	353.459	461.98	1.30702	0.386286	0.00197255	1.13078	up	--	--	--	--	--	--	--	--
pos_5475	4,4alpha,5,6-Tetrahydro-7-methyl-2(3H)-naphthalenone	3.37805	5.33028	10.5207	2.57253	8.1673	3.23057	21.4898	14.0798	24.9094	29.5248	34.8696	61.4168	5.53323	31.0484	5.61125	2.48832	0.0119589	1.08206	up	--	--	--	--	--	--	--	--
pos_5481	Miglustat	6.53555e-10	8.47171	5.93218	6.39348	17.5018	5.12194	50.4262	47.6046	33.7003	32.6775	66.3983	85.9626	7.23686	52.7949	7.29528	2.86696	0.00212631	1.21396	up	--	--	--	--	--	--	--	--
pos_549	Choline hydroxide solution	10926.9	12962.2	9238.97	8398.5	12955.5	13436.1	2304.67	2095.8	2028.3	2022.12	1927.88	2089.54	11319.7	2078.05	0.183578	-2.44553	0.000125887	1.35825	down	--	--	--	--	--	--	--	--
pos_5501	Posatirelin	6.53555e-10	4.29626	1.28447	0.185474	1.16735	3.53065	75.9118	76.2729	60.0707	102.608	155.122	122.144	1.74403	98.6882	56.5861	5.82238	0.00109806	1.27671	up	--	--	--	--	--	--	--	--
pos_5502	Tryptophyl-Arginine	0.963458	6.53555e-10	0.409645	6.71778	6.53555e-10	13.4428	105.149	70.8705	67.36	43.0417	92.9572	97.5087	3.58895	79.4811	22.1461	4.46898	0.000348923	1.31281	up	--	--	--	--	--	--	--	--
pos_5507	2-Phenylethanol	6.53555e-10	1.08899	1.21912	0.790909	5.62954	6.53555e-10	92.2618	84.8566	84.1976	71.9258	114.509	74.9194	1.45476	87.1117	59.8805	5.90401	2.95979e-05	1.37696	up	Benzene and substituted derivatives	C05853	Phenylalanine metabolism(ko00360)	HMDB0033944	6054	60-12-8	Benzenoids	_
pos_5508	Cinnamaldehyde	9.66314	2.16265	8.69348	7.84255	13.2733	6.44691	407.092	334.092	329.928	246.582	478.219	240.648	8.01368	339.427	42.3559	5.40449	0.00030695	1.33049	up	Cinnamaldehydes	C00903	Metabolic pathways(ko01100);;Inflammatory mediator regulation of TRP channels(ko04750)	HMDB0003441	637511	104-55-2	Phenylpropanoids and polyketides	_
pos_5512	Histidylvaline	4.61666	0.752406	0.399332	2.82472	5.57586	13.3455	23.3029	32.9372	23.1569	31.2045	54.3847	76.3265	4.58575	40.2188	8.77038	3.13264	0.00808773	1.1125	up	Carboxylic acids and derivatives	--	--	HMDB0028898	7021870	76019-15-3	Organic acids and derivatives	Amino acids, peptides, and analogues
pos_5514	TILETAMINE	6.93629	6.53555e-10	6.53555e-10	6.53555e-10	9.74834	6.53555e-10	242.896	220.502	220.534	202.787	250.984	165.292	2.78077	217.166	78.0955	6.28717	9.50191e-06	1.39045	up	--	--	--	--	--	--	--	--
pos_5516	Lacto-N-biose I	6.53555e-10	6.53555e-10	6.53555e-10	20.5767	6.53555e-10	1.30894	359.899	249.276	282.002	198.117	393.096	161.444	3.64761	273.972	75.1102	6.23094	0.000697611	1.29773	up	Organooxygen compounds	--	--	HMDB0006575	5288905	50787-09-2	Organic oxygen compounds	Carbohydrates and carbohydrate conjugates
pos_5517	Prostaglandin PGE2 1-glyceryl ester	1218.12	1170.35	686.8	801.912	720.585	416.095	15.8523	91.5366	55.1856	199.118	88.0808	237.954	835.644	114.621	0.137165	-2.86601	0.00164865	1.23084	down	--	--	--	--	--	--	--	--
pos_5528	1-Tert-butyl 4-ethyl 5-oxoazepane-1,4-dicarboxylate	5.15035	10.3652	13.9166	4.06226	2.20133	5.73708	149.075	179.114	136.659	62.9791	302.931	247.381	6.90547	179.69	26.0214	4.70162	0.00415544	1.19096	up	--	--	--	--	--	--	--	--
pos_5529	PGF3α	7.02093	4.65187	3.13754	6.53555e-10	5.75757	15.2935	85.8777	94.0167	84.418	106.972	213.762	152.777	5.97691	122.971	20.5743	4.36277	0.00240288	1.22593	up	--	--	--	--	--	--	--	--
pos_5545	trans,trans-1,4-Diphenyl-1,3-butadiene	12.3838	21.0515	18.382	9.48813	8.42981	42.9478	71.2226	79.6966	58.2313	54.6633	70.8516	58.3365	18.7805	65.5003	3.48767	1.80227	4.74827e-05	1.29042	up	--	--	--	--	--	--	--	--
pos_5549	Confertifoline	0.878431	2.96729	7.69327	1.93237	4.87848	4.6122	196.722	191.321	125.594	120.697	156.288	157.58	3.82701	158.034	41.2944	5.36787	7.00026e-05	1.36941	up	--	--	--	--	--	--	--	--
pos_555	(R)-(+)-2-Pyrrolidone-5-carboxylic acid	2653.51	2832.85	3004.77	2229.07	3932.62	2704.01	6605.85	6465.53	6062.46	6625.63	6655.74	8095.61	2892.8	6751.81	2.334	1.2228	1.35114e-06	1.35728	up	--	--	--	--	--	--	--	--
pos_5552	2,9-Dimethyl-2,9-diazatricyclo[10.2.2.25,8]octadeca-5,7,12,14,15,17-hexaene-3,10-diol, 9CI	18.4669	25.1298	5.14748	15.631	7.03789	31.2179	104.067	153.98	160.238	126.396	339.004	315.962	17.1052	199.941	11.6889	3.54707	0.0066502	1.14511	up	--	--	--	--	--	--	--	--
pos_5553	Pibutidine	2.05213	2.77935	3.84314	2.46324	12.1293	2.86982	499.753	487.563	350.281	143.242	639.784	508.902	4.35617	438.254	100.605	6.65256	0.00158114	1.26	up	--	--	--	--	--	--	--	--
pos_5555	5-Amino-1-[(2R,3R,4S,5R)-5-[(benzylamino)methyl]-3,4-dihydroxyoxolan-2-yl]imidazole-4-carboxamide	53.8835	46.0744	54.4051	21.3645	78.0282	42.0285	244.679	366.943	223.752	243.232	531.759	580.295	49.2974	365.11	7.40628	2.88875	0.00419185	1.18583	up	--	--	--	--	--	--	--	--
pos_5561	p-Mentha-1,3,5,8-tetraene	5.26194	6.63192	2.85459	5.12161	1.93031	6.68332	21.7143	19.7887	23.17	21.0263	23.4303	25.4939	4.74728	22.4372	4.72633	2.24072	2.75293e-08	1.38586	up	--	--	--	--	--	--	--	--
pos_5564	Epinepetalactone	15.7875	16.7861	23.3925	4.60993	15.7418	21.8719	356.747	353.642	250.573	260.306	391.833	302.717	16.365	319.303	19.5114	4.28624	4.15179e-05	1.37412	up	--	--	--	--	--	--	--	--
pos_5565	(2E,8Z)-Decadiene-4,6-diyn-1-yl 3-methylbutanoate	76.3622	85.1636	80.7839	59.6378	72.4448	74.4371	127.62	128.925	108.516	106.222	131.524	115.191	74.8049	119.666	1.59971	0.677811	2.03897e-05	1.31115	up	--	--	--	--	--	--	--	--
pos_5566	Dihydropinosylvin	167.338	149.923	251.568	128.95	205.704	300.443	600.265	772.584	733.382	722.851	876.048	1488.75	200.654	865.647	4.31412	2.10907	0.0032163	1.19836	up	--	--	--	--	--	--	--	--
pos_5567	Acetylpterosin C	3.32173	10.1273	8.49511	5.0757	3.34268	8.03903	32.4509	32.7149	26.0773	29.1218	55.0904	72.042	6.40026	41.2496	6.44498	2.68818	0.00509018	1.16791	up	--	--	--	--	--	--	--	--
pos_5571	DL-Estrone 3-methyl ether	541.656	434.808	9.14788	254.5	5.10499	650.039	1332.94	891.169	651.025	1117.47	1611.25	864.566	315.876	1078.07	3.41295	1.77102	0.00206043	1.12564	up	--	--	--	--	--	--	--	--
pos_5572	3-Epinobilin	14.3848	19.9495	17.2062	3.29624	14.2242	7.23362	377.993	374.946	205.954	124.91	773.493	571.434	12.7158	404.789	31.8336	4.99248	0.00995312	1.11056	up	--	--	--	--	--	--	--	--
pos_5573	17-beta-Estradiol glucuronide	6.53555e-10	6.53555e-10	6.53555e-10	6.53555e-10	6.53555e-10	6.53555e-10	80.6439	108.245	155.913	6.53555e-10	136.115	53.83	6.53555e-10	89.1245	1.36369e+11	36.9887	0.0123217	1.08643	up	--	--	--	--	--	--	--	--
pos_5576	xi-5-Isopropyl-2(5H)-furanone	6.02644	7.49513	2.60641	4.25757	5.96132	6.6215	58.0866	52.7563	44.8009	49.7178	53.0859	54.1848	5.49473	52.1054	9.48279	3.24531	1.4364e-07	1.40362	up	--	--	--	--	--	--	--	--
pos_5578	Estra-1,3,5(10),7-tetraene-3,17alpha-diol	3.56691	1.62173	6.53555e-10	5.17298	5.25784	13.4627	46.7623	176.419	91.3322	37.0924	65.0621	127.24	4.84703	90.6513	18.7025	4.22516	0.0106699	1.10156	up	--	--	--	--	--	--	--	--
pos_5579	Cinchonine	6.53555e-10	0.157937	6.53555e-10	0.438457	6.53555e-10	6.53555e-10	79.5945	211.166	140.329	40.2881	136.302	176.334	0.0993989	130.669	1314.59	10.3604	0.00368943	1.20233	up	--	--	--	--	--	--	--	--
pos_558	Diglykokoll	95.4827	69.8624	74.3757	31.4943	96.35	30.4681	275.926	317.26	330.019	285.068	332.421	301.472	66.3389	307.028	4.62817	2.21044	4.0417e-08	1.38612	up	--	--	--	--	--	--	--	--
pos_5580	9-Hydroxyoctadeca-2,4-dienoic acid	6.53555e-10	1.5582	6.53555e-10	6.53555e-10	4.7509	1.14479	16.3961	19.0673	11.6752	30.3981	54.0316	31.823	1.24231	27.2319	21.9203	4.4542	0.00861471	1.11673	up	--	--	--	--	--	--	--	--
pos_559	3-Aminobutanoic acid	2.948	5.36971	2.7233	3.43436	2.80164	7.03714	51.0432	49.1939	75.8025	55.3928	48.6301	46.5749	4.05236	54.4396	13.434	3.74782	7.19087e-05	1.36193	up	--	--	--	--	--	--	--	--
pos_5594	Dinor-PGE2	3.64465	2.5641	2.21553	1.0629	4.55151	1.55184	30.9215	18.4585	32.9018	16.0172	48.9813	67.0899	2.59842	35.7284	13.75	3.78136	0.00849678	1.12931	up	--	--	--	--	--	--	--	--
pos_5599	17-Octadecene-9,11-diynoic acid; Erythrogenic acid; Isanic acid	14.9581	14.6886	13.9385	8.77991	5.90634	31.8407	104.448	95.2811	91.0033	119.29	110.951	288.116	15.0187	134.848	8.97869	3.16651	0.0114251	1.0966	up	--	--	--	--	--	--	--	--
pos_5619	5,6,15-trihydroxy-7,9,13-Eicosatrien-11-ynoic acid	115.26	109.284	129.891	95.0533	121.644	127.7	838.986	831.854	764.159	898.788	1169.57	1282.94	116.472	964.384	8.27997	3.04962	0.000175747	1.34715	up	--	--	--	--	--	--	--	--
pos_5634	Apronal	4.87638	6.5573	1.91633	11.8686	6.53555e-10	5.82201	64.0354	60.4605	42.5227	54.6805	57.8658	42.5389	5.17343	53.684	10.3769	3.3753	7.54813e-06	1.36728	up	--	--	--	--	--	--	--	--
pos_5636	Arasc	6.53555e-10	6.53555e-10	6.53555e-10	6.53555e-10	6.53555e-10	6.53555e-10	239.647	530.021	528.978	496.073	636.031	548.707	6.53555e-10	496.576	7.59808e+11	39.4668	0.00027551	1.33159	up	--	--	--	--	--	--	--	--
pos_5637	5-Hexyl-2-furanhexanoic acid	0.891215	6.53555e-10	6.53555e-10	1.27762	6.53555e-10	3.21278	55.4956	53.1435	39.154	15.0141	37.3996	54.9831	0.896936	42.5317	47.4189	5.56739	0.00124355	1.27513	up	Fatty Acyls	--	--	HMDB0112088	131819624	_	Lipids and lipid-like molecules	Fatty acids and conjugates
pos_5687	Thr Asn Thr Asn	10.68	15.1022	2.42463	1.59527	5.42131	8.49754	522.988	588.779	394.693	155.377	743.726	732.166	7.28683	522.955	71.7671	6.16525	0.00237459	1.23478	up	--	--	--	--	--	--	--	--
pos_569	Lawsone	12.3646	8.51906	23.193	6.40719	20.2357	33.1306	330.027	435.652	409.235	290.763	359.183	316.088	17.3084	356.825	20.6157	4.36567	1.68353e-05	1.38218	up	Naphthalenes	--	--	HMDB0030773	3806	481-39-0	Benzenoids	Naphthoquinones
pos_5692	7-Hydroxyenterolactone	6.53555e-10	6.53555e-10	6.53555e-10	6.53555e-10	0.652452	6.53555e-10	198.232	143.703	139.158	26.5808	132.369	62.2401	0.108742	117.047	1076.37	10.072	0.00573089	1.16989	up	Furanoid lignans	--	--	HMDB0041703	_	_	Lignans, neolignans and related compounds	Tetrahydrofuran lignans
pos_5702	2-Methyl-6-methylene-2E,7-octadien-1-ol	2.83581	1.74263	6.53555e-10	6.53555e-10	0.136067	6.53555e-10	274.939	160.729	177.335	145.389	229.285	194.241	0.785751	196.986	250.698	7.96981	0.000167927	1.35197	up	--	--	--	--	--	--	--	--
pos_5705	(6R,8Z)-6-Hydroxy-3-oxotetradecenoic acid	175.98	180.853	214.211	138.716	224.44	222.684	302.117	331.229	333.73	692.644	392.333	454.54	192.814	417.766	2.16668	1.11548	0.0117112	1.07466	up	_	--	--	HMDB0062363	134819281	_	_	_
pos_5712	sec-Butylbenzene	1.28643	6.53555e-10	6.53555e-10	1.02595	6.53555e-10	0.559398	55.2686	27.4679	55.0905	50.9467	50.4158	76.5339	0.478631	52.6206	109.94	6.78057	0.000445159	1.32262	up	--	--	--	--	--	--	--	--
pos_5713	15-deoxy-δ-12,14-PGJ2	45.1246	94.2611	10.207	66.7011	16.1243	11.9832	279.671	254.074	278.179	298.723	527.956	350.941	40.7335	331.591	8.14048	3.02511	0.000512365	1.27371	up	Fatty Acyls	C14717	Arachidonic acid metabolism(ko00590)	HMDB0005079	5311211	87893-55-8	Lipids and lipid-like molecules	Eicosanoids
pos_5714	Jasmolone	6.53555e-10	0.717274	6.53555e-10	6.53555e-10	6.53555e-10	6.53555e-10	22.572	22.6679	28.3436	25.452	34.0693	33.9029	0.119546	27.8346	232.837	7.86317	4.60648e-05	1.37394	up	--	--	--	--	--	--	--	--
pos_5717	Cyclobrassinone	1.67715	1.61177	6.53555e-10	6.53555e-10	0.369574	6.53555e-10	12.472	10.4653	4.06192	3.55574	10.8252	14.7558	0.609749	9.356	15.344	3.9396	0.00488463	1.17097	up	--	--	--	--	--	--	--	--
pos_5719	1-Hydroxyepiacorone	41.3234	64.2896	27.0879	27.3767	53.1302	45.0929	1007.46	813.175	740.709	772.474	1129.18	1187.28	43.0501	941.713	21.8748	4.4512	8.4607e-05	1.36449	up	--	--	--	--	--	--	--	--
pos_572	L-Arginine phosphate	6.53555e-10	6.53555e-10	6.53555e-10	6.53555e-10	6.53555e-10	6.53555e-10	71.5245	34.1472	23.7297	81.0602	116.747	74.214	6.53555e-10	66.9039	1.02369e+11	36.575	0.00465274	1.18396	up	Carboxylic acids and derivatives	C05945	Arginine and proline metabolism(ko00330)	HMDB0029438	440551	1189-11-3	Organic acids and derivatives	Amino acids, peptides, and analogues
pos_5720	Cyclocalopin C1	4.71979	3.80763	10.4788	3.50402	1.44656	7.14192	29.2956	46.0539	28.4727	8.53023	23.3261	29.164	5.18312	27.4737	5.30062	2.40616	0.0053175	1.1487	up	--	--	--	--	--	--	--	--
pos_5724	Glycyl-l-histidyl-l-lysine	3.29934	6.53555e-10	1.961	3.2527	6.53555e-10	6.22067	36.8089	40.2991	34.27	31.8992	33.7809	95.3644	2.45562	45.4037	18.4897	4.20865	0.00778102	1.13899	up	--	--	--	--	--	--	--	--
pos_5727	Ser Ser Asp His	6.53555e-10	6.53555e-10	6.53555e-10	6.53555e-10	6.53555e-10	6.53555e-10	457.703	248.203	253.154	100.136	552.747	346.127	6.53555e-10	326.345	4.99339e+11	38.8612	0.00436532	1.19078	up	--	--	--	--	--	--	--	--
pos_573	D-Fructose 1-phosphate	2422.71	3114.97	1944.28	2012.5	1794.04	1223.84	3725.41	4197.33	4183.68	3678.85	3055.36	3965.42	2085.39	3801.01	1.82269	0.866066	0.000430478	1.22883	up	Organooxygen compounds	C01094	Phenylalanine, tyrosine and tryptophan biosynthesis(ko00400);;Fructose and mannose metabolism(ko00051);;Metabolic pathways(ko01100)	HMDB0001076	10400369	15978-08-2	Organic oxygen compounds	Carbohydrates and carbohydrate conjugates
pos_5730	3,N(4)-Ethenodeoxycytidine	6.53555e-10	6.53555e-10	6.53555e-10	6.53555e-10	6.53555e-10	1.41426	125.285	80.2443	99.926	62.0426	78.1083	77.4611	0.23571	87.1779	369.852	8.5308	0.000208789	1.34749	up	--	--	--	--	--	--	--	--
pos_5742	Threonylproline	0.883127	2.43649	3.12337	2.30997	10.0024	4.02019	143.181	147.644	132.291	139.992	195.477	158.085	3.79593	152.778	40.2479	5.33084	1.27066e-05	1.38682	up	Carboxylic acids and derivatives	--	--	HMDB0029069	9834371	46398-79-2	Organic acids and derivatives	Amino acids, peptides, and analogues
pos_5745	Naepaine	17.7019	11.1695	3.93606	9.12716	2.44907	10.5333	70.2815	122.566	64.9519	52.0293	170.553	103.77	9.15285	97.3587	10.637	3.41102	0.00440762	1.17718	up	--	--	--	--	--	--	--	--
pos_5754	Xanthosine	6.53555e-10	6.53555e-10	6.53555e-10	6.53555e-10	6.53555e-10	6.53555e-10	227.913	157.026	139.44	47.3611	220.793	95.6448	6.53555e-10	148.029	2.26499e+11	37.7207	0.00359071	1.20638	up	Purine nucleosides	C01762	ABC transporters(ko02010);;Purine metabolism(ko00230);;Metabolic pathways(ko01100);;Caffeine metabolism(ko00232)	HMDB0000299	64959	146-80-5	Nucleosides, nucleotides, and analogues	_
pos_5755	3-Methyl-5-propyl-2-cyclohexen-1-one	1.11443	3.3314	6.53555e-10	1.30423	6.53555e-10	0.615842	7.45044	14.2697	17.0512	38.3256	5.89711	35.5579	1.06098	19.7586	18.6229	4.21901	0.0217899	1.01944	up	--	--	--	--	--	--	--	--
pos_5758	Girinimbine	0.765537	0.382442	3.75614	6.53555e-10	0.484652	4.3909	23.5052	25.5406	19.0818	44.9573	86.1507	49.5683	1.62994	41.4673	25.4409	4.66908	0.0114379	1.09034	up	Indoles and derivatives	--	--	HMDB0030241	96943	23095-44-5	Organoheterocyclic compounds	Carbazoles
pos_5759	Zanamivir	11.7209	7.05209	6.53555e-10	6.53555e-10	13.2441	11.2959	145.965	124.715	87.397	74.3953	141.991	73.9918	7.21885	108.076	14.9713	3.90413	0.000588265	1.2968	up	--	--	--	--	--	--	--	--
pos_576	Tocopheronic acid	96.7125	99.2021	199.15	74.6787	148.361	166.579	6.53555e-10	6.53555e-10	6.53555e-10	6.53555e-10	6.53555e-10	6.53555e-10	130.781	6.53555e-10	4.99734e-12	-37.542	0.00115225	1.276	down	--	--	--	--	--	--	--	--
pos_5767	7-Hydroxyhexadecanoic acid	5753.25	6462.54	5283.38	5341.29	5837.33	6246.57	4277.23	4530.18	3748.44	3837.01	4345.28	3999.21	5820.73	4122.89	0.708312	-0.497543	5.36898e-05	1.30442	down	Fatty Acyls	--	--	HMDB0112185	15569775	16899-02-8	Lipids and lipid-like molecules	Fatty acids and conjugates
pos_5768	20-carboxy Arachidonic Acid	5.06542	2.05651	10.7231	3.90819	2.51183	0.814727	200.274	146.147	186.509	376.145	482.647	290.047	4.17997	280.295	67.0567	6.06731	0.00335546	1.20716	up	--	--	--	--	--	--	--	--
pos_5775	Austroinulin	22.219	25.0125	10.3919	26.007	17.988	24.6088	320.587	232.758	101.03	229.471	215.171	221.741	21.0379	220.126	10.4633	3.38727	0.000903105	1.29111	up	Prenol lipids	--	--	HMDB0036802	19073908	62868-75-1	Lipids and lipid-like molecules	Diterpenoids
pos_5777	3-(L-Menthoxy)-2-methylpropane-1,2-diol	52.596	70.3149	67.783	53.4995	44.7537	64.7861	267.734	182.164	242.233	159.903	331.218	183.969	58.9555	227.87	3.86512	1.95051	0.00125277	1.26288	up	--	--	--	--	--	--	--	--
pos_5792	alantolactone	57.3302	44.0053	55.3191	80.7997	37.5007	37.2288	4526.67	2550.65	2445.66	1695.87	4150.42	1852.89	52.0306	2870.36	55.1667	5.78573	0.00214267	1.24326	up	Prenol lipids	--	--	HMDB0035906	327378	546-43-0	Lipids and lipid-like molecules	Terpene lactones
pos_5793	12-Oxo-2,3-dinor-10,15-phytodienoic acid	3.49007	6.53555e-10	8.37176	6.75257	6.53555e-10	50.5436	34.6364	62.7476	56.3433	69.1897	73.2231	129.749	11.5263	70.9815	6.15821	2.62251	0.00422406	1.09814	up	--	--	--	--	--	--	--	--
pos_5798	5-Phenyl-1,3-pentadiyne	0.117106	6.53555e-10	6.53555e-10	6.53555e-10	6.53555e-10	6.53555e-10	7.03902	19.0149	8.70573	28.6434	57.312	28.2141	0.0195176	24.8215	1271.75	10.3126	0.0214016	1.01384	up	--	--	--	--	--	--	--	--
pos_5802	(9S,10S)-9,10-dihydroxyoctadecanoate	1192.08	1375.37	1007.19	1104.04	1162.65	1301.8	865.959	946.517	804.001	787.575	892.165	881.464	1190.52	862.947	0.724848	-0.464249	0.000940127	1.2332	down	Fatty Acyls	--	--	HMDB0059633	12235230	_	Lipids and lipid-like molecules	Fatty acids and conjugates
pos_5814	Neotussilagine	36.2796	28.8878	45.7079	23.5129	39.1279	36.0513	92.1814	85.8224	88.4411	66.552	121.157	90.8109	34.9279	90.8275	2.60043	1.37875	0.000202864	1.29211	up	--	--	--	--	--	--	--	--
pos_5816	Lipoxin A5	102.593	108.458	72.8749	94.2006	122.853	184.144	612.987	633.215	715.06	558.955	1077.58	874.308	114.187	745.351	6.52745	2.70652	0.000415436	1.30614	up	--	--	--	--	--	--	--	--
pos_582	thioinosine monophosphate	43.339	49.686	98.8001	39.4718	78.4417	48.125	173.854	201.68	238.678	188.796	147.438	205.384	59.6439	192.639	3.22981	1.69145	1.20166e-05	1.32794	up	--	--	--	--	--	--	--	--
pos_5825	Chamazulene	43.5144	25.2524	30.0627	29.3774	22.0503	32.0507	40.8378	55.2314	43.959	59.6616	57.891	59.224	30.3847	52.8008	1.73775	0.797217	0.000594802	1.18801	up	Prenol lipids	--	--	HMDB0036470	10719	529-05-5	Lipids and lipid-like molecules	Sesquiterpenoids
pos_5835	3,5-Dihydroxy-6,7-megastigmadien-9-one	10.3894	16.369	2.67029	4.35547	14.8962	10.0129	5.92945	33.9213	30.3576	43.0351	42.4257	34.3854	9.7822	31.6758	3.2381	1.69515	0.00894396	1.06142	up	--	--	--	--	--	--	--	--
pos_5837	PGE3	27.3065	22.1477	17.6742	12.2984	24.3684	18.7002	99.2416	106.461	81.8246	116.753	110.396	164.343	20.4159	113.17	5.54322	2.47072	0.000345564	1.31794	up	Fatty Acyls	--	--	HMDB0002664	5280937	802-31-3	Lipids and lipid-like molecules	Eicosanoids
pos_5838	5beta-Cholestane-3alpha,7alpha,24,26-tetrol	6.53555e-10	6.53555e-10	6.53555e-10	6.53555e-10	6.53555e-10	6.53555e-10	1419.7	495.412	327.148	1694.88	1149.41	714.475	6.53555e-10	966.838	1.47935e+12	40.4281	0.00717292	1.1494	up	--	--	--	--	--	--	--	--
pos_5842	Dihydrocoumarin	6.53555e-10	0.0803665	0.506634	0.0163142	6.53555e-10	0.489847	68.5071	45.7111	39.8168	69.6239	61.1694	18.8413	0.182194	50.6116	277.79	8.11785	0.00151777	1.26322	up	3,4-dihydrocoumarins	--	--	HMDB0036626	660	119-84-6	Phenylpropanoids and polyketides	_
pos_5843	Dibenzylsuccinate	66.3048	55.9483	80.7684	52.0468	69.2219	70.6286	1285.66	781.426	809.077	494.297	1404.84	468.979	65.8198	874.046	13.2794	3.73112	0.00396575	1.19723	up	--	--	--	--	--	--	--	--
pos_5844	[8]-Dehydrogingerdione	1.26451	5.11591	1.94382	6.53555e-10	26.4598	4.20955	26.8733	46.3322	22.9326	46.058	81.6443	61.6146	6.49894	47.5758	7.32056	2.87195	0.00414486	1.12315	up	--	--	--	--	--	--	--	--
pos_5847	1-Indanone	3.25977	8.48379	3.48052	6.04852	1.72852	5.26278	138.077	90.1227	95.0219	116.804	140.976	56.6263	4.71065	106.271	22.5598	4.49568	0.000557844	1.30853	up	Indanes	--	--	HMDB0059602	6735	_	Benzenoids	Indanones
pos_5855	2-Naphthol	1.01591	2.04439	6.53555e-10	0.991929	2.97247	6.53555e-10	15.6334	10.6703	7.11229	7.14868	17.1932	8.94038	1.17078	11.1164	9.49482	3.24714	0.00189426	1.22163	up	Naphthalenes	C11713	Metabolism of xenobiotics by cytochrome P450(ko00980)	HMDB0012322	8663	135-19-3	Benzenoids	Naphthols and derivatives
pos_5863	Oxiracetam	3.50342	1.94614	5.40337	2.07228	2.13773	0.0547477	323.93	251.437	202.207	136.078	350.526	115.809	2.51961	229.998	91.283	6.51227	0.00217471	1.24007	up	--	--	--	--	--	--	--	--
pos_5866	Blumealactone A	0.735719	2.2752	6.53555e-10	6.53555e-10	2.81465	6.53555e-10	25.2214	33.3649	17.8409	25.5003	70.7719	82.375	0.970928	42.5124	43.7853	5.45238	0.0131528	1.07994	up	--	--	--	--	--	--	--	--
pos_5873	8beta-Angeloyloxy-15-hydroxy-1alpha,10R-dimethoxy-3-oxo-11(13)-germacren-12,6alpha-olide	19.3613	24.9486	19.0778	9.88595	22.5755	32.4426	562.194	507.839	476.601	359.866	692.32	569.281	21.382	528.017	24.6945	4.62612	9.395e-05	1.36111	up	--	--	--	--	--	--	--	--
pos_5878	16,16-Dimethylprostaglandin E2	161.716	146.097	124.65	107.816	121.388	143.845	65.3591	87.9759	57.67	58.1004	38.1839	121.37	134.252	71.4432	0.532157	-0.910076	0.00193567	1.14485	down	--	--	--	--	--	--	--	--
pos_5879	O-feruloylquinate	6.53555e-10	6.53555e-10	6.53555e-10	6.53555e-10	6.53555e-10	6.53555e-10	67.3515	50.2874	76.0167	63.3634	133.723	31.6654	6.53555e-10	70.4013	1.07721e+11	36.6485	0.00419005	1.18866	up	Organooxygen compounds	--	--	HMDB0240453	_	96646-16-1	Organic oxygen compounds	Alcohols and polyols
pos_5884	4-Ethyl-2-methoxyphenol	175.394	203.455	208.915	146.147	196.837	203.427	230.486	247.117	217.524	244.423	246.64	226.18	189.029	235.395	1.24528	0.316473	0.00350425	1.12924	up	--	--	--	--	--	--	--	--
pos_5889	5a-Androst-3-en-17-one	2.62214	8.15931	6.7244	2.18943	4.13958	7.31049	57.6537	60.5347	64.1675	179.378	88.1294	114.172	5.19089	94.0058	18.1098	4.17869	0.00566019	1.1675	up	--	--	--	--	--	--	--	--
pos_5891	(±)12-HpETE	3.96913	2.23412	1.32842	2.00631	10.8375	0.650407	28.9182	28.9247	18.8666	105.648	72.0628	73.2136	3.50432	54.6056	15.5824	3.96184	0.0143459	1.06568	up	--	--	--	--	--	--	--	--
pos_5892	Methyl (2S)-2-[[4-[[(2R)-2-amino-3-sulfanylpropyl]amino]-2-phenylbenzoyl]amino]-4-methylsulfanylbutanoate	4.69428	3.01356	6.17001	3.53492	22.5248	9.44552	47.2825	144.365	22.3623	31.9748	81.5341	75.6033	8.23052	67.1869	8.16315	3.02913	0.0221227	1.00367	up	--	--	--	--	--	--	--	--
pos_5897	DIMETHYLCAFFEIC ACID	1.6704	4.91829	3.26675	2.71355	2.33767	1.4781	806.123	685.385	627.544	820.635	840.301	414.299	2.73079	699.048	255.987	7.99993	0.000136752	1.35383	up	Cinnamic acids and derivatives	--	--	HMDB0034315	717531	14737-89-4	Phenylpropanoids and polyketides	Hydroxycinnamic acids and derivatives
pos_5899	2,3-Dimethyl-2-cyclohexen-1-one	0.0210199	1.41188	1.93141	0.980283	1.50736	6.53555e-10	4.75479	3.10629	3.99087	1.31846	4.71926	1.94083	0.975327	3.30508	3.38869	1.76073	0.00894514	1.04676	up	--	--	--	--	--	--	--	--
pos_5903	3,6,9,12,15-octadecapentaenoic acid	10.8006	8.63259	9.06147	6.71963	7.0837	7.10998	64.7913	64.1316	70.3282	112.29	110.474	185.719	8.23465	101.289	12.3003	3.62062	0.00462273	1.18676	up	--	--	--	--	--	--	--	--
pos_5908	Prenyl glucoside	3542.42	3751.73	4146.46	2800.15	3847.97	3642.81	1979.84	2146.06	2022.56	1835.35	1676.02	2515.95	3621.92	2029.29	0.560281	-0.835778	6.42951e-05	1.29451	down	--	--	--	--	--	--	--	--
pos_5910	3',4',5'-Trimethoxyflavone	83.9135	64.2228	93.7496	60.6585	100.229	91.8197	3258.92	1810.37	1999.11	1291.63	2795.75	997.08	82.4322	2025.48	24.5714	4.61891	0.0027328	1.22698	up	Flavonoids	--	--	HMDB0033639	332208	67858-30-4	Phenylpropanoids and polyketides	O-methylated flavonoids
pos_5912	Oxymorphone	6.53555e-10	6.53555e-10	6.53555e-10	6.53555e-10	6.53555e-10	6.53555e-10	357.376	166.581	148.393	116.51	287.928	45.1007	6.53555e-10	186.982	2.86099e+11	38.0577	0.0105344	1.10886	up	--	--	--	--	--	--	--	--
pos_5914	4'-O-Methylisoflavone	30.0543	49.9409	59.0952	35.1219	49.6374	26.9373	577.875	303.885	329.271	141.617	388.753	169.394	41.7979	318.466	7.61919	2.92964	0.00782954	1.13927	up	--	--	--	--	--	--	--	--
pos_5918	5-Hexyl-3-methyl-2-furannonanoic acid	3.16223	13.6747	7.37989	4.86552	6.53555e-10	7.2547	43.0307	36.9046	41.023	40.3287	87.848	61.4828	6.05617	51.7696	8.54825	3.09563	0.00189071	1.22517	up	Fatty Acyls	--	--	HMDB0112104	85564624	116627-38-4	Lipids and lipid-like molecules	Fatty acids and conjugates
pos_5921	3-Ethyltoluene	6.53555e-10	6.53555e-10	6.53555e-10	6.53555e-10	6.53555e-10	6.53555e-10	0.951763	1.17876	0.849416	0.967612	0.0302881	2.50444	6.53555e-10	1.08038	1.65308e+09	30.6225	0.021566	1.02853	up	--	--	--	--	--	--	--	--
pos_5930	Dihydroouabain	6.53555e-10	6.53555e-10	6.53555e-10	6.53555e-10	6.53555e-10	6.53555e-10	126.511	90.8594	64.9633	65.4886	118.563	90.4851	6.53555e-10	92.8119	1.42011e+11	37.0472	0.000312945	1.33321	up	--	--	--	--	--	--	--	--
pos_5943	Valaciclovir	21.234	23.3659	31.255	5.36783	22.4016	26.3603	87.2295	68.5306	67.9196	85.4747	100.57	103.569	21.6641	85.5488	3.94888	1.98144	1.98217e-05	1.33519	up	Carboxylic acids and derivatives	C07184	Bile secretion(ko04976)	HMDB0014716	60773	124832-27-5	Organic acids and derivatives	Amino acids, peptides, and analogues
pos_5944	Neamine (Neomycin A)	0.785955	5.42004	4.46322	0.817733	3.03503	75.5929	88.5407	76.5485	51.2657	72.7262	92.841	142.013	15.0191	87.3225	5.81408	2.53955	0.0019588	1.12643	up	--	--	--	--	--	--	--	--
pos_5949	Methyl citronellate	12.4203	14.6921	23.5725	13.5393	9.7894	13.3896	56.2299	57.342	68.3524	61.376	58.7685	101.988	14.5672	67.3429	4.62292	2.2088	0.000474637	1.29721	up	--	--	--	--	--	--	--	--
pos_5957	1-Cyclohexene-1-carboxylic acid	13.6964	4.88237	4.78419	3.31627	4.09519	10.5402	64.0952	37.8093	39.1325	50.8423	47.4928	56.1613	6.88577	49.2556	7.15324	2.8386	3.94244e-05	1.34582	up	--	--	--	--	--	--	--	--
pos_5963	2-nonenoylglycine	6.53555e-10	2.20001	0.244628	6.53555e-10	6.53555e-10	6.53555e-10	47.2837	33.3345	7.58411	13.9618	43.5319	74.2379	0.40744	36.6556	89.9658	6.4913	0.0145757	1.07444	up	--	--	--	--	--	--	--	--
pos_5967	L-Tyrosine	0.0158926	6.53555e-10	6.53555e-10	6.53555e-10	6.53555e-10	5.55405	318.011	229.413	191.535	232.056	295.396	90.3292	0.928324	226.123	243.582	7.92826	0.0010443	1.28242	up	Carboxylic acids and derivatives	C00082	Phenylalanine, tyrosine and tryptophan biosynthesis(ko00400);;Monobactam biosynthesis(ko00261);;2-Oxocarboxylic acid metabolism(ko01210);;Biosynthesis of amino acids(ko01230);;Phenylalanine metabolism(ko00360);;Tyrosine metabolism(ko00350);;Aminoacyl-tRNA biosynthesis(ko00970);;Cocaine addiction(ko05030);;Prolactin signaling pathway(ko04917);;Amphetamine addiction(ko05031);;Metabolic pathways(ko0…	HMDB0000158	6057	60-18-4	Organic acids and derivatives	Amino acids, peptides, and analogues
pos_5972	Zizybeoside II	6.53555e-10	6.53555e-10	6.53555e-10	6.53555e-10	6.53555e-10	6.53555e-10	2116.54	1568.25	1550.06	1932.15	2294.59	824.994	6.53555e-10	1714.43	2.62324e+12	41.2545	0.000499117	1.31417	up	--	--	--	--	--	--	--	--
pos_5980	Senkyunolide N	2.9995	1.48686	6.53555e-10	6.53555e-10	0.805772	6.53555e-10	35.8863	27.4086	24.8433	26.6382	39.9645	11.5877	0.882021	27.7214	31.4294	4.97404	0.00105983	1.27448	up	--	--	--	--	--	--	--	--
pos_5984	7-Oxoprostaglandin I2	3.52036	12.3049	6.53555e-10	2.14593	6.55181	8.14757	28.5904	63.3152	48.0929	36.5546	68.3307	101.159	5.44509	57.6738	10.5919	3.40489	0.00412096	1.18109	up	--	--	--	--	--	--	--	--
pos_5985	N-Acetyl-6-O-L-fucosyl-D-glucosamine	6.53555e-10	6.53555e-10	6.53555e-10	6.53555e-10	6.53555e-10	6.53555e-10	695.737	155.571	694.648	488.83	511.227	58.1625	6.53555e-10	434.029	6.64106e+11	39.2726	0.0109679	1.10487	up	--	--	--	--	--	--	--	--
pos_5993	DG(18:2(10E,12Z)+=O(9)/2:0/0:0)	3267.2	1909.26	3859.26	4323.72	3364.17	1548.44	242.78	269.707	288.338	240.094	386.461	528.719	3045.34	326.017	0.107054	-3.22359	0.00164087	1.25174	down	--	--	--	--	--	--	--	--
pos_5999	(all-E)-1,7,9-Heptadecatriene-11,13,15-triyne	4439.03	3560.46	4368.61	3435.12	3326.05	3559.87	1477.49	1841.88	1488.49	1179.6	1686.55	1675.89	3781.52	1558.32	0.412087	-1.27898	1.87058e-05	1.35012	down	--	--	--	--	--	--	--	--
pos_6000	7,8-Dihydrobiopterin	7.00117	21.0612	17.5231	13.4029	14.9376	12.3937	19.8637	27.8661	25.0868	47.4779	47.2925	34.4598	14.3866	33.6745	2.34068	1.22693	0.00777548	1.07905	up	Pteridines and derivatives	C02953	Metabolic pathways(ko01100);;Folate biosynthesis(ko00790)	HMDB0000038	119055	6779-87-9	Organoheterocyclic compounds	Pterins and derivatives
pos_6002	Ser Asp Asp Val	1274.46	1054.9	1332.57	933.18	1058.96	1087.26	942.831	947.427	732.575	746.161	880.921	746.72	1123.56	832.773	0.741194	-0.432077	0.00367082	1.09914	down	--	--	--	--	--	--	--	--
pos_6003	5-Formiminotetrahydrofolic acid	591.026	540.767	615.529	483.492	492.529	526.394	221.709	330.439	221.2	107.205	181.684	310.686	541.623	228.82	0.422472	-1.24307	3.70051e-05	1.31031	down	--	--	--	--	--	--	--	--
pos_6010	Di-alpha-furfuryl ether	23.9757	20.8589	24.2642	16.9341	22.0678	16.1382	3104.99	2377.87	2129.1	1485.52	3088.6	1230.58	20.7065	2236.11	107.991	6.75476	0.000975757	1.28594	up	--	--	--	--	--	--	--	--
pos_6021	5-Butyl-5-cycloheptenylbarbituric acid	4.06325	6.41717	4.84199	4.42386	5.7458	6.84138	11.1717	20.5012	18.3244	8.84158	24.2614	35.3864	5.38891	19.7478	3.66452	1.87362	0.0141869	1.06684	up	--	--	--	--	--	--	--	--
pos_6030	2-Propyl-2,4-pentadienoic acid	6.53555e-10	6.53555e-10	6.53555e-10	0.725012	6.53555e-10	6.53555e-10	18.8931	8.36421	19.428	32.6785	23.4501	24.003	0.120835	21.1362	174.917	7.45053	0.00131732	1.27138	up	Fatty Acyls	C16656	Drug metabolism - cytochrome P450(ko00982)	HMDB0060682	6441809	_	Lipids and lipid-like molecules	Fatty acids and conjugates
pos_6036	4-Hydroxyretinoic acid	6.53555e-10	6.10385	6.53555e-10	0.0031797	0.305814	1.52708	25.3273	28.0307	34.7606	38.7142	54.6387	40.011	1.32332	36.9137	27.8948	4.80192	0.000278434	1.31509	up	--	--	--	--	--	--	--	--
pos_6039	Marmesin galactoside	206.32	525.795	256.663	129.657	376.899	196.302	898.53	715.675	611.503	708.239	824.525	449.46	281.939	701.322	2.48749	1.31469	0.000765212	1.18043	up	--	--	--	--	--	--	--	--
pos_6043	L-alpha-Aminobutyric acid	6.53555e-10	6.53555e-10	6.53555e-10	6.53555e-10	1.84511	0.612006	26.8007	12.211	30.3316	34.2179	41.9715	49.5574	0.409519	32.515	79.3981	6.31103	0.00169364	1.256	up	--	--	--	--	--	--	--	--
pos_6045	alpha-Corocalene	0.6996	0.0812828	2.48943	6.53555e-10	6.53555e-10	6.53555e-10	9.88548	14.8238	13.4326	20.5769	17.7371	38.5454	0.545052	19.1669	35.1653	5.13608	0.006334	1.15656	up	Prenol lipids	--	--	HMDB0036453	528708	21391-99-1	Lipids and lipid-like molecules	Sesquiterpenoids
pos_6052	3-(5-Methoxy-4-oxocyclohex-2-en-1-yl)prop-2-enoic acid	6.53555e-10	6.53555e-10	6.53555e-10	6.53555e-10	6.53555e-10	6.53555e-10	96.5099	67.0809	78.2071	73.3871	116.496	25.5988	6.53555e-10	76.2134	1.16614e+11	36.7629	0.0017216	1.25348	up	--	--	--	--	--	--	--	--
pos_6053	Aethusin	15.8122	18.0115	23.7727	14.9647	21.6568	18.9933	43.8145	41.2789	37.1924	36.0601	34.3565	44.1733	18.8685	39.4793	2.09233	1.06511	3.82856e-06	1.34699	up	--	--	--	--	--	--	--	--
pos_6062	Galactosylpyridinoline	6.53555e-10	6.53555e-10	6.53555e-10	6.53555e-10	6.53555e-10	6.53555e-10	2978.63	2011.69	2292.01	1749.89	3377.73	1076.68	6.53555e-10	2247.77	3.4393e+12	41.6453	0.00120685	1.27419	up	--	--	--	--	--	--	--	--
pos_6065	pentyl-Benzene	0.935966	6.53555e-10	6.53555e-10	6.53555e-10	6.53555e-10	6.53555e-10	48.8703	24.5326	47.2579	56.3294	6.62756	112.708	0.155994	49.3877	316.599	8.30651	0.0204958	1.03604	up	--	--	--	--	--	--	--	--
pos_6076	19(R)-hydroxy-PGF1α	82.1433	141.388	113.757	92.3094	122.478	110.771	1328.05	760.682	1073.08	953.732	1314.58	1255.14	110.474	1114.21	10.0857	3.33424	0.000107679	1.35978	up	--	--	--	--	--	--	--	--
pos_6077	Isoleucyl-Methionine	221.69	210.584	230.144	160.907	226.278	222.828	377.214	301.01	303.175	239.647	338.929	269.895	212.072	304.978	1.43809	0.524153	0.00371237	1.12476	up	--	--	--	--	--	--	--	--
pos_6089	1-Acetoxypinoresinol	21.1944	49.7175	19.845	23.8678	41.941	41.7264	5887.99	4140.09	4943.42	4336	5946.5	1959.51	33.0487	4535.59	137.239	7.10055	0.000666817	1.30285	up	Furanoid lignans	--	--	HMDB0033280	4485133	81426-14-4	Lignans, neolignans and related compounds	_
pos_610	Trimethylamine	80.2889	92.5175	87.4277	69.6947	105.828	91.8125	27.2177	36.7952	28.9004	37.7396	24.5828	29.3152	87.9282	30.7585	0.349814	-1.51534	1.84462e-05	1.35571	down	Organonitrogen compounds	C00565	Carbon metabolism(ko01200);;Metabolic pathways(ko01100)	HMDB0000906	1146	75-50-3	Organic nitrogen compounds	Amines
pos_6107	Momilactone C	4.68139	3.91994	2.58505	1.02077	9.62467	6.88528	29.0526	34.663	33.0562	57.8266	82.6982	55.6546	4.78618	48.8252	10.2013	3.35068	0.00308312	1.20252	up	--	--	--	--	--	--	--	--
pos_6121	Capillene	6.53555e-10	1.3268	2.95377	6.53555e-10	6.53555e-10	6.53555e-10	82.4815	38.2156	50.5013	34.9437	86.7615	21.3489	0.713428	52.3754	73.4138	6.19798	0.00510398	1.17644	up	--	--	--	--	--	--	--	--
pos_6122	Acetylisoniazid	1.9496	2.71291	6.53555e-10	2.74576	1.79292	1.06275	127.784	85.1249	94.3835	47.6705	163.361	67.676	1.71066	97.6667	57.0931	5.83524	0.00249021	1.2303	up	Pyridines and derivatives	C07585	Drug metabolism - other enzymes(ko00983)	HMDB0041821	71602	1078-38-2	Organoheterocyclic compounds	Pyridinecarboxylic acids and derivatives
pos_6128	Hexazinone	6.53555e-10	6.53555e-10	1.91784	1.06437	1.52909	0.608306	25.2709	7.40946	1.44648	12.3336	18.9396	17.6796	0.853268	13.8466	16.2277	4.02039	0.0137102	1.08011	up	--	--	--	--	--	--	--	--
pos_6130	Methylnissolin	1566.69	1439.16	2009.46	1184.85	1795.7	1451.41	18091.4	10820.8	9203.93	9294.6	14425.4	6009.19	1574.55	11307.6	7.18148	2.84428	0.00257728	1.23016	up	--	--	--	--	--	--	--	--
pos_6131	Domoic acid	11.3625	42.2597	2.5934	14.7364	19.8362	23.0034	393.04	350.005	273.731	184.816	546.605	260.765	18.9653	334.827	17.6548	4.14199	0.00161406	1.25215	up	--	--	--	--	--	--	--	--
pos_6133	16-Hydroxy-4-carboxyretinoic acid	130.839	143.423	106.824	90.0262	127.133	114.01	3015.12	1882.01	2404.23	2401.36	3025.76	1260.92	118.709	2331.57	19.641	4.2958	0.00049642	1.31494	up	--	--	--	--	--	--	--	--
pos_614	L-3-Aminodihydro-2(3H)-furanone	1028.18	1082.63	1191.47	857.556	1524	1038.47	3101.04	2992.06	2879.03	3055.86	2993.28	3828.6	1120.38	3141.65	2.80408	1.48753	1.12181e-06	1.37108	up	--	--	--	--	--	--	--	--
pos_6142	2-Methyl-1-methylthio-2-butene	18.5583	20.8181	22.2365	16.5623	29.3918	16.6989	85.3941	76.5968	86.7915	73.5186	100.77	58.3671	20.711	80.2396	3.87426	1.95392	6.37887e-05	1.34301	up	--	--	--	--	--	--	--	--
pos_6143	1-Naphthylmethanol	6.53555e-10	6.53555e-10	6.53555e-10	6.53555e-10	6.53555e-10	0.00812439	4.34056	12.4222	11.984	7.19998	27.9381	15.2906	0.00135406	13.1959	9745.41	13.2505	0.0110698	1.09439	up	Naphthalenes	--	--	HMDB0060322	20908	_	Benzenoids	_
pos_6146	Phenylheptatriyne	2.48359	5.43225	0.807253	3.42558	6.39162	5.68387	140.872	104.54	104.44	84.4091	155.877	98.4667	4.03736	114.767	28.4263	4.82916	0.000171733	1.34675	up	--	--	--	--	--	--	--	--
pos_6147	Genipic acid	120.562	57.969	79.2346	33.7813	28.189	27.1036	20978.9	13151.3	14211.1	14222.7	19086.8	6006.82	57.8066	14609.6	252.732	7.98147	0.00104124	1.28331	up	--	--	--	--	--	--	--	--
pos_6149	Tazolol	22.4259	34.1379	58.6746	38.1928	33.3705	52.1887	388.289	230.657	267.276	199.798	412.67	169.735	39.8317	278.071	6.98114	2.80346	0.00197979	1.24003	up	--	--	--	--	--	--	--	--
pos_615	N,N,N-Trimethylethenaminium	22.6903	22.6322	43.1692	14.8459	19.2145	14.2943	12.5893	2.19723	10.8046	6.00064	3.749	6.94894	22.8077	7.04829	0.309031	-1.69418	0.0130957	1.02653	down	--	--	--	--	--	--	--	--
pos_6153	(2S)-2-Amino-3-[4-[(2S)-2-amino-3-(1H-indol-3-yl)propanoyl]oxyphenyl]propanoic acid	17.5473	30.3431	8.92442	19.891	17.988	32.0727	1553.06	1148.83	1221.81	837.966	1562.01	758.941	21.1278	1180.44	55.8713	5.80404	0.000407382	1.32229	up	--	--	--	--	--	--	--	--
pos_6155	Strophanthin	26.2845	6.53555e-10	6.53555e-10	11.1072	6.53555e-10	6.53555e-10	283.559	43.284	74.1202	48.6382	154.411	237.251	6.23195	140.21	22.4987	4.49177	0.0235122	1.01262	up	--	--	--	--	--	--	--	--
pos_6157	7-(2-Hydroxyethyl)guanine	475.075	512.384	559.16	417.301	491.288	509.499	388.505	391.949	380.774	382.217	391.057	466.586	494.118	400.181	0.80989	-0.304202	0.00311014	1.10646	down	--	--	--	--	--	--	--	--
pos_6158	10-Hydroxy-3-methoxy-1,3,5,7-cadinatetraen-9-one	215.441	209.648	242.306	164.379	223.45	191.835	360.126	340.678	303.921	279.68	346.909	335.878	207.843	327.866	1.57747	0.657608	2.85293e-05	1.30088	up	--	--	--	--	--	--	--	--
pos_6159	(3xi,6E)-1,7-Diphenyl-6-hepten-3-ol	3.26253	1.11359	1.03066	2.19268	1.2632	4.91483	25.9324	30.3156	30.4526	81.146	51.8012	63.9467	2.29625	47.2658	20.5839	4.36344	0.0042022	1.19055	up	--	--	--	--	--	--	--	--
pos_6161	16-Hydroxy-4-oxoretinoic acid	100.567	114.894	65.3748	78.799	99.8016	73.7722	573.456	370.812	446.202	247.825	691.189	446.134	88.868	462.603	5.20551	2.38004	0.00183413	1.24485	up	--	--	--	--	--	--	--	--
pos_6164	Phenylalanylhistidine	6.53555e-10	6.53555e-10	6.53555e-10	21.6554	6.53555e-10	6.53555e-10	2595.68	1719.07	1830.32	2220.84	2253.83	899.968	3.60923	1919.95	531.956	9.05516	0.000509704	1.315	up	Carboxylic acids and derivatives	--	--	HMDB0028997	9966159	33367-37-2	Organic acids and derivatives	Amino acids, peptides, and analogues
pos_6168	5'-Methylthioadenosine	33.6631	34.925	5.54659	7.21727	34.3837	22.1832	4239.85	2268.72	2679.04	1422.88	3957.72	1155.19	22.9865	2620.57	114.005	6.83295	0.00412718	1.19545	up	5'-deoxyribonucleosides	C00170	Cysteine and methionine metabolism(ko00270);;Metabolic pathways(ko01100)	HMDB0001173	439176	2457-80-9	Nucleosides, nucleotides, and analogues	5'-deoxy-5'-thionucleosides
pos_6169	Fructosyl valine	97.5419	94.8103	87.5709	81.9839	83.4275	96.1459	151.176	168.372	138.855	110.214	188.961	203.314	90.2468	160.148	1.77456	0.827463	0.00351753	1.18988	up	--	--	--	--	--	--	--	--
pos_6172	2-Methyl-3-(2-pentenyl)-2-cyclopenten-1-one	1.35431	6.53555e-10	6.53555e-10	6.53555e-10	6.53555e-10	6.53555e-10	15.1993	10.9529	11.2882	18.0878	10.6701	31.9828	0.225719	16.3635	72.495	6.17981	0.00471394	1.18768	up	--	--	--	--	--	--	--	--
pos_6176	ISOSTEVIOL	10.385	8.73832	9.33013	4.13902	13.3597	11.6891	16.6954	32.9759	46.7086	78.8367	84.3458	118.829	9.60687	63.0652	6.5646	2.71471	0.0177495	1.04117	up	--	--	--	--	--	--	--	--
pos_6178	PI-103	242.89	221.506	290.784	219.802	412.934	290.53	37144.7	22875	32079.2	31817.9	36770.7	14010.1	279.741	29116.3	104.083	6.70159	0.00054287	1.31176	up	--	--	--	--	--	--	--	--
pos_6186	7-Epi-12-hydroxyjasmonic acid	6.81855	10.4228	4.15649	1.50407	4.74919	17.3116	50.8142	47.0644	42.2079	95.9328	62.5888	29.887	7.49378	54.7492	7.30595	2.86907	0.00320363	1.18741	up	--	--	--	--	--	--	--	--
pos_6187	Glutamylhydroxyproline	6.53555e-10	0.493364	0.00121778	6.53555e-10	0.487612	6.53555e-10	264.189	206.858	189.399	609.086	225.724	257.739	0.163699	292.166	1784.77	10.8015	0.00622625	1.16165	up	Carboxylic acids and derivatives	--	--	HMDB0011161	25227055	33740-96-4	Organic acids and derivatives	Amino acids, peptides, and analogues
pos_619	Alminoprofen	869.642	628.672	1468.85	566.558	770.797	1264.72	3691.29	3894.29	3293.2	2890.16	1857.78	2670.84	928.207	3049.59	3.28547	1.7161	0.000362078	1.26911	up	--	--	--	--	--	--	--	--
pos_6193	Procurcumadiol	47.9454	36.9877	37.8817	37.3486	46.0706	23.0341	102.127	57.6933	51.4059	77.0535	133.906	160.008	38.2114	97.0322	2.53935	1.34446	0.0200077	1.01746	up	--	--	--	--	--	--	--	--
pos_6195	Calcitroic acid	168.039	156.579	208.419	104.971	30.3325	208.134	1495.81	887.372	519.072	726.326	855.07	840.637	146.079	887.381	6.07466	2.6028	0.00220671	1.2288	up	Steroids and steroid derivatives	--	--	HMDB0006472	12918533	71204-89-2	Lipids and lipid-like molecules	Vitamin D and derivatives
pos_62	Necatorine	167.875	151.532	224.783	188.67	134.322	196.91	6.53555e-10	6.53555e-10	3.19302	6.53555e-10	6.53555e-10	6.53555e-10	177.349	0.53217	0.0030007	-8.38048	4.34857e-05	1.37513	down	Alkyl halides	--	--	HMDB0031330	5943	56-23-5	Organohalogen compounds	Halomethanes
pos_6210	1,3,5-Bisabolatrien-10-one	48.7213	57.7168	66.9125	29.4243	56.3763	59.0456	77.5572	80.6183	86.6555	89.9549	114.033	121.22	53.0328	95.0066	1.79147	0.841143	0.00127319	1.16585	up	--	--	--	--	--	--	--	--
pos_6222	18-Nitrooctadec-9-enoic acid	890.493	828.284	844.559	670.029	774.69	1038.8	1388.36	1401.24	1094.2	1182.64	1184.19	1065.61	841.142	1219.37	1.44966	0.535718	0.000671393	1.18865	up	--	--	--	--	--	--	--	--
pos_6230	Elarofiban	14.9678	5.75279	18.4773	7.09239	18.2187	8.65748	22.3419	24.6863	28.2192	16.8075	36.7627	38.7852	12.1944	27.9338	2.29071	1.19579	0.00469146	1.08314	up	--	--	--	--	--	--	--	--
pos_6238	1-Ipomeanol	66.7896	61.6568	93.3174	46.9087	61.1124	77.4699	28.1278	8.09977	8.98946	24.8748	14.9874	26.595	67.8758	18.6124	0.274212	-1.86664	0.000176963	1.27166	down	Heteroaromatic compounds	--	--	HMDB0030473	161819	34435-70-6	Organoheterocyclic compounds	_
pos_6241	Palmitic acid	174864	197091	156314	149527	154384	180584	130489	127118	116761	124923	140287	122661	168794	127040	0.752632	-0.409983	0.00157138	1.20633	down	Fatty Acyls	C00249	Fatty acid elongation(ko00062);;Biosynthesis of unsaturated fatty acids(ko01040);;Metabolic pathways(ko01100);;Fatty acid degradation(ko00071);;Fatty acid biosynthesis(ko00061);;Fatty acid metabolism(ko01212)	HMDB0000220	985	57-10-3	Lipids and lipid-like molecules	Fatty acids and conjugates
pos_6251	Helianyl octanoate	5512.57	6308.11	4324.59	4844.25	4302.42	5671.34	0.328788	6.53555e-10	6.53555e-10	6.53555e-10	6.53555e-10	40.4106	5160.55	6.78989	0.00131573	-9.56992	1.90162e-05	1.38936	down	--	--	--	--	--	--	--	--
pos_6259	4-Vinylcyclohexene	131.793	157.055	148.409	109.606	133.416	137.742	169.414	166.539	157.792	157.471	157.468	169.775	136.337	163.077	1.19613	0.258374	0.00824698	1.08956	up	--	--	--	--	--	--	--	--
pos_626	CMP-N-trimethyl-2-aminoethylphosphonate	6.45569	10.987	6.88664	2.991	22.8214	6.26332	32.8058	29.1501	75.1476	30.5601	30.8089	48.1955	9.40084	41.1113	4.37315	2.12867	0.00608423	1.11137	up	Organooxygen compounds	C05674	Metabolic pathways(ko01100);;Phosphonate and phosphinate metabolism(ko00440)	HMDB0060072	440755	_	Organic oxygen compounds	Carbohydrates and carbohydrate conjugates
pos_6274	1-Methyl-1,3-cyclohexadiene	55.2234	56.8181	60.2212	42.6479	61.3306	61.3971	73.5825	63.1944	66.6026	63.3939	68.0239	76.587	56.273	68.5641	1.21842	0.285008	0.00805745	1.03414	up	--	--	--	--	--	--	--	--
pos_6278	3-Methylcyclopentadecanone	6552.33	7686.35	5743.01	5755.09	6164.58	7224.96	5436.47	5401.35	4597.4	4779.86	5579.14	4749.06	6521.05	5090.55	0.780633	-0.357284	0.00511537	1.10259	down	Organooxygen compounds	--	--	HMDB0034181	10947	541-91-3	Organic oxygen compounds	Carbonyl compounds
pos_6288	3,4-Dimethyl-5-pentyl-2-furantridecanoic acid	361.077	487.601	250.862	290.453	305.434	359.675	863.905	750.577	724.964	841.253	714.085	665.949	342.517	760.122	2.21923	1.15006	4.06704e-06	1.33641	up	--	--	--	--	--	--	--	--
pos_629	Dimethylglycine	3.8862	4.16044	6.47008	1.97308	0.409062	7.40834	33.0583	28.0574	26.8735	26.1656	23.4547	40.454	4.0512	29.6773	7.32554	2.87294	3.98547e-05	1.34552	up	Carboxylic acids and derivatives	C01026	Metabolic pathways(ko01100);;Glycine, serine and threonine metabolism(ko00260)	HMDB0000092	673	1118-68-9	Organic acids and derivatives	Amino acids, peptides, and analogues
pos_6305	16-Hydroxyhexadecanoic acid	1526.54	1869.34	1392.92	1426	1344.19	1522.23	8626.16	6433.68	7029.21	6211.74	7742.35	5977.4	1513.54	7003.42	4.62719	2.21014	3.03319e-05	1.37608	up	Fatty Acyls	C18218	Metabolic pathways(ko01100)	HMDB0006294	10466	_	Lipids and lipid-like molecules	Fatty acids and conjugates
pos_6306	(+)-15,16-Dihydroxyoctadecanoic acid	1127.21	1482.4	825.817	952.716	833.864	1088.61	4922.64	4093.96	3762.48	4303.38	3801.43	3594.26	1051.77	4079.69	3.87889	1.95564	1.62211e-06	1.38051	up	--	--	--	--	--	--	--	--
pos_631	Ethyl 4-methylphenoxyacetate	114.447	133.026	90.0249	59.5934	91.441	57.3714	334.616	435.468	416.642	700.726	444.832	1177.23	90.9839	584.919	6.42882	2.68455	0.0119686	1.09278	up	--	--	--	--	--	--	--	--
pos_633	Cytidine monophosphate	6.53555e-10	8.92007	23.1403	6.53555e-10	6.53555e-10	12.5893	113.733	151.462	99.0818	102.002	118.949	97.3066	7.4416	113.756	15.2865	3.93418	7.60883e-06	1.36557	up	Organooxygen compounds	C05822	Pyrimidine metabolism(ko00240);;Metabolic pathways(ko01100)	HMDB0240312	66535	84-52-6	Organic oxygen compounds	Carbohydrates and carbohydrate conjugates
pos_6349	2-Ethyltoluene	6.53555e-10	8.07529e-05	6.53555e-10	6.53555e-10	6.53555e-10	6.53555e-10	8.86564	2.72932	7.94696	3.29404	11.7946	8.82652	1.34594e-05	7.24285	538127	19.0376	0.00401729	1.19772	up	Benzene and substituted derivatives	--	--	HMDB0059819	11903	_	Benzenoids	Toluenes
pos_635	4-hydroxy-crotonic acid	599.841	494.018	852.664	410.264	761.292	383.208	263.757	240.973	344.259	250.827	284.872	232.664	583.548	269.559	0.461931	-1.11425	0.00924058	1.09883	down	Fatty Acyls	--	--	HMDB0003381	6155526	24587-49-3	Lipids and lipid-like molecules	cids and conjugates
pos_6360	Fauronyl acetate	4.7839	7.7616	14.718	7.29452	9.51703	9.05141	281.877	478.546	255.338	639.411	284.868	449.459	8.85441	398.25	44.9776	5.49113	0.00146254	1.26587	up	--	--	--	--	--	--	--	--
pos_6361	2-Methyl-3-phenyl-2-propenal	0.701283	0.607248	0.0667802	6.53555e-10	1.07824	0.162033	5.74721	7.72555	6.00845	8.43025	4.9477	15.4186	0.435931	8.0463	18.4578	4.20616	0.00446669	1.18717	up	--	--	--	--	--	--	--	--
pos_6367	Testosterone	10.4333	5.77563	14.7597	12.8548	10.6226	18.0123	214.318	112.942	122.449	45.555	202.079	129.438	12.0764	137.797	11.4104	3.51228	0.0042533	1.19266	up	Steroids and steroid derivatives	C00535	Steroid hormone biosynthesis(ko00140);;Pathways in cancer(ko05200);;GnRH secretion(ko04929);;Metabolic pathways(ko01100);;Endocrine resistance(ko01522);;Prostate cancer(ko05215);;Ovarian steroidogenesis(ko04913)	HMDB0000234	6013	58-22-0	Lipids and lipid-like molecules	Androstane steroids
pos_6369	Nigellimine N-oxide	6.53555e-10	4.00395	10.9126	3.68633	1.36948	1.7682	48.5472	49.136	34.4588	17.3141	70.2476	14.8549	3.62343	39.0931	10.789	3.43148	0.0087378	1.11059	up	--	--	--	--	--	--	--	--
pos_637	Chrysin 7-[rhamnosyl-(1->4)-glucoside]	215.492	154.099	339.819	122.944	159.465	329.245	6.53555e-10	6.53555e-10	6.53555e-10	6.53555e-10	6.53555e-10	6.53555e-10	220.177	6.53555e-10	2.96831e-12	-38.2935	0.00220362	1.23969	down	--	--	--	--	--	--	--	--
pos_638	Ornithine	6.53555e-10	6.53555e-10	6.53555e-10	6.53555e-10	6.53555e-10	6.53555e-10	31.6419	48.8187	29.6207	55.0637	33.504	86.3919	6.53555e-10	47.5068	7.26899e+10	36.081	0.00298853	1.22256	up	Carboxylic acids and derivatives	C00515	Metabolic pathways(ko01100);;D-Arginine and D-ornithine metabolism(ko00472)	HMDB0003374	71082	348-66-3	Organic acids and derivatives	Amino acids, peptides, and analogues
pos_6384	5-Amino-6-ribitylamino uracil	6.53555e-10	6.53555e-10	6.53555e-10	6.53555e-10	6.53555e-10	1.99888	125.127	235.885	31.8339	34.0386	73.7764	153.534	0.333147	109.032	327.28	8.35438	0.019824	1.03454	up	Organooxygen compounds	C04732	Metabolic pathways(ko01100);;Riboflavin metabolism(ko00740)	HMDB0011106	193516	17014-74-3	Organic oxygen compounds	Carbohydrates and carbohydrate conjugates
pos_6387	Macrolactin-A	4.01183	6.58142	0.858879	6.53555e-10	0.0619975	6.53555e-10	30.5751	150.875	117.918	10.0743	165.729	177.567	1.91902	108.79	56.6903	5.82503	0.0146809	1.06455	up	--	--	--	--	--	--	--	--
pos_639	(-)-erythro-(2R,3R)-Dihydroxybutylamide	404.262	456.238	481.364	189.35	792.988	407.758	146.503	170.93	146.103	137.323	141.047	168.171	455.327	151.68	0.333123	-1.58588	0.0123503	1.08775	down	--	--	--	--	--	--	--	--
pos_6391	Hexadecasphingosine	73.4929	59.101	144.288	65.9928	70.2086	117.948	303.231	179.866	355.429	277.31	192.839	635.369	88.5053	324.007	3.66088	1.87219	0.017063	1.04293	up	--	--	--	--	--	--	--	--
pos_6395	2-Hydroxy-p-mentha-1,8-dien-6-one	48.6821	37.7564	53.7364	34.6488	46.298	34.5238	169.308	145.174	144.202	109.794	205.8	188.834	42.6076	160.519	3.76737	1.91356	0.000279857	1.31893	up	--	--	--	--	--	--	--	--
pos_6406	AMP-Deoxynojirimycin	262.791	294.487	298.414	213.002	264.365	244.675	506.458	499.583	405.801	360.472	490.722	507.502	262.956	461.756	1.75602	0.812312	0.000176156	1.2895	up	--	--	--	--	--	--	--	--
pos_6410	Gibberellin A14	4.75832	17.1392	10.0687	6.42132	1.87425	19.52	116.193	112.188	100.307	108.745	116.392	191.374	9.96363	124.2	12.4653	3.63985	0.00029279	1.32256	up	--	--	--	--	--	--	--	--
pos_642	L-Carnitine	38886.9	31293.2	53741.5	28134.9	48573.1	25438.4	15133.3	16374	20356.1	17086.1	17174.8	14908.8	37678	16838.9	0.446916	-1.16193	0.00626884	1.14344	down	Organonitrogen compounds	C00318	Bile secretion(ko04976);;Thermogenesis(ko04714)	HMDB0000062	10917	541-15-1	Organic nitrogen compounds	Quaternary ammonium salts
pos_6422	Eucannabinolide	2.07558	11.1416	10.7795	14.8503	7.16256	13.5301	143.834	140.138	104.64	41.8319	118.983	281.444	9.92328	138.478	13.9549	3.8027	0.0104819	1.11152	up	--	--	--	--	--	--	--	--
pos_6428	Anhydrocinnzeylanine	120.765	168.502	166.643	83.8965	153.712	125.977	345.516	262.796	263.618	209.901	316.003	257.044	136.583	275.813	2.01939	1.01392	0.000254283	1.24939	up	--	--	--	--	--	--	--	--
pos_6439	Dehydrophytosphingosine	139.037	185.203	172.735	130.893	177.349	151.985	103.864	105.674	129.856	77.2206	129.186	103.062	159.534	108.144	0.677875	-0.560909	0.00172195	1.137	down	--	--	--	--	--	--	--	--
pos_6443	Yucalexin P17	4.05286	6.48116	11.9862	1.39184	13.2053	4.66087	99.58	67.4186	69.7866	127.918	109.732	180.232	6.96304	109.111	15.6701	3.96994	0.00178637	1.25187	up	--	--	--	--	--	--	--	--
pos_6448	Avocadyne 2-acetate	1409.98	1244.07	1678.61	1384.09	2748.62	847.539	30.4285	31.4501	13.5728	141.886	33.3835	80.1118	1552.15	55.1388	0.0355241	-4.81506	0.00231	1.23395	down	--	--	--	--	--	--	--	--
pos_6458	Dihydroconiferin	1052.63	664.235	830.661	727.227	586.175	642.037	499.408	611.038	324.737	487.707	538.505	342.836	750.495	467.372	0.622751	-0.683272	0.00826216	1.03989	down	--	--	--	--	--	--	--	--
pos_6459	3-hydroxypristanic acid	187.678	253.133	162.931	183.964	195.474	233.965	119.222	128.061	110.757	111.659	136.062	108.465	202.857	119.038	0.586805	-0.769046	0.00115514	1.24636	down	Prenol lipids	--	--	HMDB0061651	71346921	_	Lipids and lipid-like molecules	Diterpenoids
pos_646	D-Fructose 6-phosphate	2858.79	2975.27	3229.12	2537.8	2691.85	3009.41	1242.44	1195.03	1474.95	1230.26	958.63	1315.5	2883.71	1236.14	0.428662	-1.22209	3.13528e-07	1.37647	down	Organooxygen compounds	C00085	Metabolic pathways(ko01100);;AMPK signaling pathway(ko04152);;Carbon metabolism(ko01200);;Insulin resistance(ko04931);;Glucagon signaling pathway(ko04922);;Galactose metabolism(ko00052);;Starch and sucrose metabolism(ko00500);;Central carbon metabolism in cancer(ko05230)	HMDB0000124	69507	643-13-0	Organic oxygen compounds	Carbohydrates and carbohydrate conjugates
pos_6460	Asp Glu Asp Ala	39.517	27.1708	11.9624	16.3526	32.8424	17.666	196.558	164.739	159.383	117.404	95.8982	104.392	24.2519	139.729	5.76158	2.52646	0.000575583	1.2889	up	--	--	--	--	--	--	--	--
pos_647	Salicylidene benzhydrazide	1861.46	1781.74	2181.31	1685.63	1789.91	2064.78	285.439	300.919	287.79	299.699	266.913	307.216	1894.14	291.329	0.153806	-2.70082	4.42574e-06	1.39847	down	--	--	--	--	--	--	--	--
pos_6473	6,10-Dimethyl-5(E),9-undecadien-2-one	0.260212	0.175537	6.53555e-10	0.1244	0.0203266	6.53555e-10	61.9405	60.4607	41.1327	38.9857	41.8982	33.2747	0.096746	46.2821	478.388	8.90204	0.000222287	1.3441	up	--	--	--	--	--	--	--	--
pos_6480	(Z)-7-[(1R,2R,3R,5S)-2-(1,2-Dihydroxy-3-oxooctyl)-3,5-dihydroxycyclopentyl]hept-5-enoic acid	6.53555e-10	0.897153	6.53555e-10	2.34345	1.25697	6.53555e-10	173.108	181.973	218.813	213.416	337.582	299.314	0.749595	237.368	316.661	8.3068	0.000324601	1.32818	up	--	--	--	--	--	--	--	--
pos_6490	Steryl sulfate	6.53555e-10	0.818422	1.41393	6.53555e-10	1.06908	4.26986	14.612	28.2102	8.18533	21.6868	28.5841	64.1311	1.26188	27.5683	21.8469	4.44936	0.0215245	1.02	up	--	--	--	--	--	--	--	--
pos_6492	O-(17-Carboxyheptadecanoyl)carnitine	8172.22	4285.85	13519.6	9546.93	7652.27	6077.71	815.859	964.009	840.895	389.138	1593.3	1460.02	8209.09	1010.54	0.1231	-3.0221	0.00238629	1.22295	down	--	--	--	--	--	--	--	--
pos_6505	(+)-Myrtenyl formate	6.53555e-10	0.363737	1.48639	6.53555e-10	6.53555e-10	6.53555e-10	9.04024	2.86778	5.55616	7.38877	17.4301	24.4911	0.308355	11.129	36.0916	5.17359	0.0229821	1.01201	up	--	--	--	--	--	--	--	--
pos_6510	15(S)-HpETE	11.3219	8.59662	11.1754	2.23921	8.30448	6.59332	30.8987	26.2236	38.2675	74.3722	40.4147	76.9223	8.0385	47.8498	5.95258	2.57351	0.00660292	1.14713	up	Fatty Acyls	C05966	Ovarian steroidogenesis(ko04913);;Arachidonic acid metabolism(ko00590);;Inflammatory mediator regulation of TRP channels(ko04750);;Metabolic pathways(ko01100);;Serotonergic synapse(ko04726)	HMDB0004244	5280893	70981-96-3	Lipids and lipid-like molecules	Eicosanoids
pos_6511	N-Myristoyl Lysine	6.53555e-10	6.53555e-10	6.53555e-10	6.53555e-10	6.53555e-10	6.53555e-10	92.8896	116.855	100.629	143.863	153.637	367.739	6.53555e-10	162.602	2.48797e+11	37.8562	0.0119109	1.09657	up	--	--	--	--	--	--	--	--
pos_6512	2-Cyclohexen-1-one, 3-(15-hydroxypentadecyl)-2,4,4-trimethyl-	8.87492	12.6161	43.3439	7.595	11.7079	6.88918	371.231	437.284	478.045	339.157	443.416	451.657	15.1712	420.132	27.6928	4.79144	3.07228e-06	1.39396	up	--	--	--	--	--	--	--	--
pos_6516	3-methylsulfinylpropyl-glucosinolate	249.207	247.746	269.168	191.615	228.433	243.997	65.4892	46.9254	36.2651	87.9953	30.3115	90.1653	238.361	59.5253	0.249728	-2.00157	3.24492e-07	1.36543	down	--	--	--	--	--	--	--	--
pos_652	Ethyl glucuronide	435.218	511.713	554.644	197.028	973.325	495.476	18.5762	24.2034	28.4955	12.2491	58.604	18.1059	527.901	26.7057	0.0505884	-4.30505	0.00455283	1.18621	down	Organooxygen compounds	--	--	HMDB0131286	21845293	_	Organic oxygen compounds	Carbohydrates and carbohydrate conjugates
[truncated: 466 more rows]
