# Supplementary material for: Change of termite hindgut metabolome and bacteria after captivity indicates the hindgut microbiota provides nutritional factors to the host
Source: Front Bioeng Biotechnol. 2024 Jan 15;11:1228918. doi: 10.3389/fbioe.2023.1228918 (PMC10823432; doi:10.3389/fbioe.2023.1228918)
Supplement: Supplementary file 2 [file Table3.XLSX]

## Sheet: Sheet1
#ID	Name	HFF1	HFF2	HFF3	HFF4	HFF5	HFF6	HFL1	HFL2	HFL3	HFL4	HFL5	HFL6	HFF mean	HFL mean	Fold change	log2FC	P value	VIP	Regulated	HMDB taxonomy	KEGG annotation	KEGG pathway annotation	HMDB ID	pubchem ID	CAS	HMDB super class	HMDB sub class
neg_1053	Uridine 5'-diphospho-N-acetylgalactosamine disodium salt	265.436	220.597	493.037	569.415	252.148	621.721	1604.87	1082.26	770.963	840.519	695.534	452.988	403.726	907.856	2.2487	1.16909	0.0255866	1.37517	up	--	--	--	--	--	--	--	--
neg_1104	2'',3''-Di-O-p-coumaroylafzelin	6.53555e-10	6.39601	8.48847	33.9634	0.36868	14.0409	174.005	204.33	27.6475	46.8955	13.3165	104.839	10.5429	95.1721	9.02712	3.17427	0.0479958	1.2649	up	--	--	--	--	--	--	--	--
neg_1121	(S)-Hydroxyoctanoyl-CoA	143.305	59.1903	171.849	40.4056	101.382	111.837	385.869	310.638	182.061	435.292	25.8664	295.788	104.661	272.586	2.60445	1.38098	0.0386517	1.3665	up	Fatty Acyls	C05266	Fatty acid elongation(ko00062);;Fatty acid metabolism(ko01212);;Metabolic pathways(ko01100);;Fatty acid degradation(ko00071)	HMDB0003940	53477508	79171-48-5	Lipids and lipid-like molecules	Fatty acyl thioesters
neg_1126	Peonidin 3-feruloyl-diglucoside 5-glucoside	6.53555e-10	6.53555e-10	6.53555e-10	6.53555e-10	6.53555e-10	6.53555e-10	33.8692	29.3578	6.53555e-10	24.1157	6.53555e-10	57.1246	6.53555e-10	24.0779	3.68414e+10	35.1006	0.0424818	1.32709	up	--	--	--	--	--	--	--	--
neg_1128	2-Vinylpyridine	2.45791	2.05227	48.8677	6.53555e-10	3.58111	2.55713	54.7796	68.1552	69.9089	44.0294	74.2305	30.2885	9.91935	56.8987	5.73613	2.52008	0.00121639	1.69154	up	--	--	--	--	--	--	--	--
neg_1195	1H,3H-Pyrimidine-4-one-2-thione, 1-methyl-	255.257	128.152	142.816	121.81	188.5	88.8039	43.6304	41.3143	29.4894	48.7954	47.886	80.0184	154.223	48.5223	0.314624	-1.6683	0.00606847	1.63421	down	--	--	--	--	--	--	--	--
neg_1199	Sedoheptulose	84493.8	39510.8	50638.6	39698.4	63269.6	14253.6	17193	8374.62	8518.69	14802.1	22373.7	13689.2	48644.1	14158.5	0.291064	-1.78059	0.0156043	1.48795	down	--	C02076	Metabolic pathways(ko01100)	--	--	--	--	--
neg_1209	(Z)-Resveratrol 3-(2''-sulfoglucoside)	131.673	153.895	180.451	137.421	96.3011	180.798	68.713	63.5885	19.8856	68.6549	69.481	143.119	146.757	72.2403	0.492246	-1.02255	0.00544346	1.55073	down	--	--	--	--	--	--	--	--
neg_1231	Cetocycline	719.536	1283.4	2356.8	1867.74	701.25	1742.27	3519.3	3114.91	4330.07	6444.44	2703.76	844.29	1445.17	3492.8	2.41688	1.27315	0.0421075	1.38057	up	--	--	--	--	--	--	--	--
neg_1233	4'-Thiothymidine	29.0624	13.2462	28.0072	7.20764	10.2272	321.525	516.939	393.279	433.334	431.535	324.362	129.864	68.2127	371.552	5.44697	2.44545	0.0022948	1.60819	up	--	--	--	--	--	--	--	--
neg_1344	Chartreusin	94.9054	96.5734	52.2188	108.468	138.121	78.1118	4.29652	5.62477	3.65533	6.53555e-10	31.7973	12.6625	94.7331	9.67273	0.102105	-3.29187	0.000362592	1.89313	down	--	--	--	--	--	--	--	--
neg_1345	Elsamitrucin	13.8672	11.6958	51.1158	20.2455	18.1914	35.9253	95.1698	133.61	58.1916	66.9387	5.98127	149.615	25.1735	84.9176	3.37329	1.75416	0.0384028	1.30856	up	--	--	--	--	--	--	--	--
neg_1378	4-Dedimethylamino sancycline	94.6939	79.0615	86.8917	87.0319	102.249	136.013	10.9401	23.7543	36.8125	19.426	12.974	66.1983	97.6568	28.3509	0.290311	-1.78433	0.000163208	1.85448	down	--	--	--	--	--	--	--	--
neg_1399	Phosphocreatinine	376.106	239.311	210.718	281.473	248.463	227.217	206.872	101.067	242.008	144.46	175.584	210.993	263.881	180.164	0.682746	-0.55058	0.026707	1.27982	down	Carboxylic acids and derivatives	--	--	HMDB0041624	71214	_	Organic acids and derivatives	Amino acids, peptides, and analogues
neg_1433	IB-Meca	5879.4	5366.32	1863.64	5971.97	3173.52	4704.35	533.106	1446.27	3181.82	713.493	4114.01	554.972	4493.2	1757.28	0.391097	-1.3544	0.0138834	1.42737	down	--	--	--	--	--	--	--	--
neg_1487	4'-O-Methyldelphinidin 3-O-beta-D-glucoside	90.1864	29.0575	151.887	38.9706	39.2575	62.7456	900.404	747.642	279.628	577.926	130.345	240.444	68.684	479.398	6.97976	2.80318	0.0220791	1.48893	up	--	--	--	--	--	--	--	--
neg_1919	Eleutheroside B1	480.783	623.573	534.734	693.373	433.123	890.864	1462.2	876.172	813.48	988.767	847.162	2170.46	609.408	1193.04	1.9577	0.969163	0.0437995	1.26688	up	--	--	--	--	--	--	--	--
neg_1997	Glucolepidiin	33.6883	62.7765	39.4804	64.5598	34.2511	41.3478	158.833	57.5978	80.5636	101.058	117.639	257.436	46.0173	128.854	2.80013	1.48549	0.0361252	1.35181	up	--	--	--	--	--	--	--	--
neg_2128	Carboxy methyl lysine	68.8468	51.6102	91.1927	94.0498	92.1036	115.172	203.255	463.223	361.242	251.937	51.0208	159.971	85.4958	248.442	2.90589	1.53898	0.0414293	1.33404	up	--	--	--	--	--	--	--	--
neg_2205	1-Oxo-2,3-dihydro-1H-indene-4-carboximidamide	46.1485	72.1633	55.8658	88.787	34.7964	187.745	542.003	1198.74	643.354	601.389	10.507	237.467	80.9176	538.91	6.65998	2.73552	0.0390356	1.34717	up	--	--	--	--	--	--	--	--
neg_2220	Aminodextran	70.0505	6.53555e-10	2.02753	5.27951	0.409828	0.202495	222.095	93.4586	155.047	93.5131	6.53555e-10	105.8	12.995	111.652	8.59197	3.10299	0.0204147	1.46973	up	--	--	--	--	--	--	--	--
neg_2302	Mangalkanyl glucoside	150.055	115.239	91.6645	70.4547	61.6453	81.9757	126.256	155.018	171.876	141.583	83.2695	214.056	95.1724	148.676	1.56218	0.64356	0.0398387	1.27274	up	--	--	--	--	--	--	--	--
neg_2341	DG(10:0/PGF2alpha/0:0)	538.625	449.162	376.221	663.508	409.471	556.373	57.3225	31.9296	31.7382	37.5775	203.224	120.795	498.893	80.4312	0.161219	-2.6329	2.91024e-05	1.92862	down	--	--	--	--	--	--	--	--
neg_2359	Piperazin-1-yl(piperidin-3-yl)methanone	325.998	306.63	208.035	402.329	221.915	315.399	105.923	40.5531	41.4503	58.5642	302.18	193.35	296.718	123.67	0.416794	-1.26259	0.00895034	1.52254	down	--	--	--	--	--	--	--	--
neg_2447	cis-Goniothalamicin	140.353	82.4174	108.039	266.443	82.413	154.573	2755.78	1764.67	4626.38	4691.34	368.592	319.059	139.04	2420.97	17.4121	4.12202	0.0356689	1.46101	up	--	--	--	--	--	--	--	--
neg_2478	Sorbitan oleate	2327.16	1628.57	1038.96	3626.06	1800.57	1173.96	5770.47	8681.47	11276.3	11727.1	3885.25	1200.62	1932.55	7090.2	3.66884	1.87532	0.0289525	1.46709	up	--	--	--	--	--	--	--	--
neg_2500	Dehydroxypaxilline	240.628	231.26	266.706	93.5434	228.456	168.718	39.0065	11.5896	23.354	6.13671	6.53555e-10	119.371	204.885	33.243	0.162252	-2.62369	0.000419921	1.77803	down	--	--	--	--	--	--	--	--
neg_2501	Antibiotic LL-AB 664	2791.04	776.544	862.272	141.702	1785.79	372.394	6.95694	6.53555e-10	3.96098	6.53555e-10	33.7419	172.237	1121.62	36.1495	0.0322296	-4.95547	0.0439445	1.33011	down	--	--	--	--	--	--	--	--
neg_2552	DG(13:0/20:3(5Z,8Z,14Z)-O(11S,12R)/0:0)	6.53555e-10	6.53555e-10	3.79619	7.88392	6.53555e-10	12.6827	1494.12	2215.08	2540.72	3110.65	34.871	0.960848	4.06048	1566.07	385.685	8.59128	0.0328281	1.46224	up	--	--	--	--	--	--	--	--
neg_2588	alpha-Cyperol	524.209	500.642	247.963	6.53555e-10	911.322	553.761	6.53555e-10	6.53555e-10	6.53555e-10	6.53555e-10	6.53555e-10	6.53555e-10	456.316	6.53555e-10	1.43224e-12	-39.3449	0.015101	1.61504	down	--	--	--	--	--	--	--	--
neg_2619	Oleyl acetate	2075.87	1546.92	1605.36	2641.23	1188.34	1347.47	380.566	222.942	271.228	282.491	770.571	931.396	1734.2	476.532	0.274785	-1.86362	0.0010988	1.71517	down	--	--	--	--	--	--	--	--
neg_2625	N-Propylamphetamine	274.508	94.5191	236.376	502.95	316.131	241.852	6.53555e-10	6.53555e-10	6.53555e-10	10.0386	159.866	78.8176	277.723	41.4537	0.149263	-2.74407	0.00547222	1.60877	down	--	--	--	--	--	--	--	--
neg_2688	15S-HETE-d8	2296.29	1619.18	1876.2	2577.04	1672.52	1911.31	1179.38	529.664	610.205	663.462	1126.57	1446.25	1992.09	925.924	0.4648	-1.10532	0.0005861	1.72917	down	Fatty Acyls	C04742	Inflammatory mediator regulation of TRP channels(ko04750)	HMDB0003876	5280724	54845-95-3	Lipids and lipid-like molecules	Eicosanoids
neg_2690	Pactimibe	844.208	558.94	598.318	758.188	550.013	581.848	363.741	181.32	233.801	212.506	369.295	539.251	648.586	316.652	0.488219	-1.0344	0.00122755	1.67522	down	--	--	--	--	--	--	--	--
neg_2695	N-Palmitoyl tyrosine	786.613	465.681	467.137	752.505	371.932	644.558	239.988	80.5648	135.724	158.821	311.801	473.821	581.404	233.453	0.401534	-1.31641	0.00352923	1.58934	down	--	--	--	--	--	--	--	--
neg_2728	Lanabecestat	1731.61	1404.53	1110.85	1255.84	1681.8	1446.52	260.171	241.249	216.275	237.123	702.866	206.658	1438.53	310.724	0.216002	-2.21089	5.74861e-06	1.97052	down	--	--	--	--	--	--	--	--
neg_2740	Ascorbyl palmitate	372.673	282.579	373.342	327.91	254.529	341.844	93.3324	25.7657	40.556	21.6545	316.668	143.688	325.48	106.944	0.328574	-1.60571	0.0035989	1.68977	down	--	--	--	--	--	--	--	--
neg_2762	Colupox a	9656.41	8503.15	6252.34	6446.65	10471.4	6526.46	2338.08	1459.24	1199.62	1282.33	2797.86	2555.6	7976.06	1938.79	0.243076	-2.04052	0.000198549	1.92025	down	--	--	--	--	--	--	--	--
neg_2790	1-Stearoylglycerophosphoglycerol	3189.71	1760.03	1590.1	56.7235	2083.17	1297.44	122.616	45.8998	60.4075	95.2699	291.855	126.187	1662.86	123.706	0.0743934	-3.74868	0.0140604	1.56979	down	--	--	--	--	--	--	--	--
neg_2795	Mauritine A	511.447	225.629	117.267	6.53555e-10	184.505	101.623	6.53555e-10	6.53555e-10	6.53555e-10	6.53555e-10	6.53555e-10	6.53555e-10	190.078	6.53555e-10	3.43834e-12	-38.0814	0.0451838	1.31517	down	--	--	--	--	--	--	--	--
neg_2816	N-Eicosapentaenoyl Tryptophan	430.562	167.923	871.627	451.09	196.364	818.437	2803.13	2479.6	1150.97	1387.27	2171.37	918.517	489.334	1818.48	3.71623	1.89384	0.00657948	1.57535	up	--	--	--	--	--	--	--	--
neg_2817	Myrcenol	6.53555e-10	6.53555e-10	44.3564	4.7611	6.53555e-10	48.0147	259.594	195.199	101.522	194.368	269.881	123.522	16.1887	190.681	11.7787	3.5581	0.000967746	1.79584	up	--	--	--	--	--	--	--	--
neg_2821	Robustocin	197.987	397.569	704.182	621.208	852.879	1093.95	474.028	215.074	374.76	195.061	215.232	195.94	644.629	278.349	0.431798	-1.21157	0.0368239	1.37962	down	--	--	--	--	--	--	--	--
neg_2846	DG(8:0/18:1(12Z)-O(9S,10R)/0:0)	3877.18	3836.43	3207.12	4177.4	6513.89	3323.06	2036.68	2392.78	1306.45	1190.18	2584.17	1547.87	4155.85	1843.02	0.443477	-1.17307	0.00372299	1.70192	down	--	--	--	--	--	--	--	--
neg_2848	Isofucosterol glucoside	357.578	366.276	314.546	425.193	592.605	398.596	105.317	175.298	67.3315	56.2574	171.458	84.5131	409.132	110.029	0.268933	-1.89468	0.000202476	1.91044	down	--	--	--	--	--	--	--	--
neg_2869	Glycohyocholate	9220.5	8333.1	5909.16	7183.43	8046.83	7403.4	5379.58	5113.67	7696.81	4562.3	7401.65	5633.32	7682.74	5964.56	0.776358	-0.365206	0.0338559	1.29969	down	Steroids and steroid derivatives	--	--	HMDB0240607	71361462	32747-08-3	Lipids and lipid-like molecules	Bile acids, alcohols and derivatives
neg_2892	Caffeoylcycloartenol	685.891	941.19	779.551	913.302	1745.3	834.051	405.36	523.764	318.542	292.481	504.24	344.252	983.214	398.107	0.404903	-1.30435	0.0124619	1.60786	down	--	--	--	--	--	--	--	--
neg_2905	5,7-Tetracosanedione	3466.12	1534.94	3440.38	2532.87	2840.07	2647.03	10223.4	7053.69	5220.75	3917.26	5401.67	2342.38	2743.57	5693.19	2.0751	1.05318	0.0446262	1.28577	up	--	--	--	--	--	--	--	--
neg_2906	Macrocarpal I	4883.75	1080.36	3147.72	3533.24	2615.05	4042.09	7594.87	5760.43	5189.99	3749.72	8224.01	3657.65	3217.04	5696.11	1.77061	0.824245	0.027862	1.26958	up	Prenol lipids	--	--	HMDB0041587	56776316	179388-54-6	Lipids and lipid-like molecules	Sesquiterpenoids
neg_2912	DG(12:0/PGJ2/0:0)	336.616	634.434	349.011	366.679	943.669	310.328	120.447	217.356	88.1046	115.475	355.981	152.136	490.123	174.916	0.356883	-1.48648	0.0266481	1.43355	down	--	--	--	--	--	--	--	--
neg_2934	TG(8:0/8:0/a-13:0)[rac]	797.12	952.304	658.142	632.587	926.926	890.977	659.515	331.374	265.695	346.139	369.938	217.152	809.676	364.969	0.450759	-1.14957	0.000389268	1.7906	down	Glycerolipids	--	--	HMDB0071246	131778053	_	Lipids and lipid-like molecules	Triradylcglycerols
neg_2938	DG(14:0/PGF1alpha/0:0)	13.3831	16.6084	28.7945	36.7898	71.5646	83.1832	251.124	298.63	272.061	134.587	42.3958	22.0426	41.7206	170.14	4.07808	2.02789	0.0475306	1.27516	up	--	--	--	--	--	--	--	--
neg_2953	DG(14:0/0:0/PGF1alpha)	37.2604	1.65741	52.7849	26.4007	72.0308	100.532	448.367	341.987	424.359	534.695	60.4353	87.4015	48.4444	316.207	6.52722	2.70647	0.0203768	1.53215	up	--	--	--	--	--	--	--	--
neg_2974	Oryzanol A	72.0514	94.1441	130.816	103.193	310.086	119.335	45.9464	14.7586	12.3651	17.8935	27.2891	40.8922	138.271	26.5242	0.191827	-2.38212	0.0244992	1.49722	down	--	--	--	--	--	--	--	--
neg_3417	Porphobilinogen	6.53555e-10	22.4439	14.1983	50.4462	6.53555e-10	135.127	275.997	261.48	211.107	202.335	6.53555e-10	77.0422	37.0359	171.327	4.62596	2.20975	0.0293253	1.3491	up	Organonitrogen compounds	C00931	Porphyrin and chlorophyll metabolism(ko00860);;Metabolic pathways(ko01100)	HMDB0000245	1021	487-90-1	Organic nitrogen compounds	Amines
neg_3469	Prolyl-Valine	73.9911	91.9833	18.8853	119.309	117.645	167.057	353.041	395.339	316.958	321.636	98.6078	177.344	98.1451	277.154	2.82392	1.4977	0.0100876	1.52838	up	--	--	--	--	--	--	--	--
neg_3481	4,5-Dimethyloxazole	113.09	32.452	76.6735	88.9584	120.364	24.7499	19.3067	8.09224	15.138	72.0931	24.1789	17.863	76.048	26.112	0.343362	-1.5422	0.029598	1.2638	down	--	--	--	--	--	--	--	--
neg_3482	2-Deoxy-L-ribono-1,4-lactone	444.607	155.951	345.166	351.743	524.137	150.435	135.981	86.079	97.2784	314.427	166.49	99.3197	328.673	149.929	0.456165	-1.13237	0.0360761	1.23769	down	--	--	--	--	--	--	--	--
neg_3483	Norfuraneol	1546.74	547.012	1065.75	1242.32	1564.34	443.467	383.347	294.409	334.016	1053.36	554.039	336.47	1068.27	492.608	0.461126	-1.11677	0.0361365	1.22112	down	Dihydrofurans	--	--	HMDB0031859	4564493	19322-27-1	Organoheterocyclic compounds	Furanones
neg_3485	Deferiprone	13516.7	5240.71	10329.8	10566	14104	4120.2	4216.3	3548.19	3907.87	9337.72	5752.12	3292.65	9646.22	5009.14	0.519285	-0.945401	0.0442362	1.1871	down	--	--	--	--	--	--	--	--
neg_3493	2-Benzamido-2-iodoacetic acid	884.938	351.546	658.261	686.358	896.568	220.513	260.435	191.064	209.675	546.718	432.683	137.009	616.364	296.264	0.480664	-1.0569	0.0398253	1.20888	down	--	--	--	--	--	--	--	--
neg_3497	IDP	904.588	205.804	652.439	699.685	1130.44	208.995	117.787	30.2133	32.5852	398.199	180.247	196.452	633.658	159.247	0.251314	-1.99244	0.0243968	1.37559	down	Purine nucleotides	C00104	Purine metabolism(ko00230);;Metabolic pathways(ko01100)	HMDB0003335	644173	86-04-4	Nucleosides, nucleotides, and analogues	Purine ribonucleotides
neg_3502	Benzoxazine-6-carboxylic acid	170.401	31.0332	153.168	129.223	208.589	82.7296	15.2966	29.0101	13.8222	133.882	37.9665	71.0324	129.191	50.1683	0.388328	-1.36465	0.0358916	1.23295	down	--	--	--	--	--	--	--	--
neg_3528	iodo tyrosine	215.218	189.709	244.719	210.053	178.3	213.798	6.53555e-10	3.3836	0.330731	0.947041	6.53555e-10	298.565	208.633	50.5378	0.242233	-2.04553	0.0236073	1.46003	down	--	--	--	--	--	--	--	--
neg_3547	3-O-p-Coumaroylquinic acid	1304.95	596.856	855.149	449.152	1139.51	555.133	5.26648	73.4335	49.6318	66.7074	6.42661	555.609	816.792	126.179	0.154481	-2.6945	0.00285731	1.65041	down	--	--	--	--	--	--	--	--
neg_3568	Gentisic acid	527.234	488.115	404.069	220.422	440.257	645.758	178.541	255.144	175.564	145.651	106.832	545.834	454.309	234.595	0.516376	-0.953505	0.0308814	1.34862	down	Benzene and substituted derivatives	C00628	Tyrosine metabolism(ko00350);;Metabolic pathways(ko01100)	HMDB0000152	3469	490-79-9	Benzenoids	Benzoic acids and derivatives
neg_3685	1-(Pentafluorophenyl)propane	496.453	509.888	477.516	331.939	550.482	605.345	216.447	394.038	204.112	152.734	39.1287	526.295	495.271	255.459	0.515797	-0.955124	0.019239	1.46771	down	--	--	--	--	--	--	--	--
neg_3714	(8R)-3-[(4S,5R)-4-Hydroxy-5-(hydroxymethyl)oxolan-2-yl]-7,8-dihydro-4H-imidazo[4,5-d][1,3]diazepin-8-ol	109.562	221.265	174.256	146.187	140.7	352.103	529.697	620.295	414.994	419.055	44.8082	521.813	190.679	425.11	2.22946	1.15669	0.0355659	1.29523	up	--	--	--	--	--	--	--	--
neg_3936	(-)-3-Cyanomethyl-3-hydroxy-1H-indol-2(3H)-one	18.8948	19.0707	7.46011	7.53353	6.63932	57.3801	87.0104	181.553	97.3574	149.5	4.36904	119.614	19.4964	106.567	5.46599	2.45048	0.0156585	1.4943	up	--	--	--	--	--	--	--	--
neg_3938	hydroxysyringaresinol	1495.4	1387.61	1410.45	1585.16	1751.08	1302.56	958.981	972.919	928.354	1064.46	1517.11	1230.97	1488.71	1112.13	0.747044	-0.420735	0.00893649	1.52334	down	--	--	--	--	--	--	--	--
neg_3950	ADP-glucose	303.423	303.974	266.666	305.391	321.093	300.613	142.391	129.005	156.795	161.624	236.776	233.849	300.193	176.74	0.588754	-0.764262	0.000719819	1.85264	down	Purine nucleotides	C00498	Starch and sucrose metabolism(ko00500);;Metabolic pathways(ko01100);;Amino sugar and nucleotide sugar metabolism(ko00520)	HMDB0006557	16500	2140-58-1	Nucleosides, nucleotides, and analogues	Purine nucleotide sugars
neg_3952	UDP-N-acetyl-alpha-D-glucosamine	1097.73	968.458	982.504	1097.64	1157.31	785.728	539.958	464.184	553.976	652.02	1133.85	485.754	1014.9	638.291	0.628923	-0.669045	0.0127102	1.4713	down	Pyrimidine nucleotides	C00043	Amino sugar and nucleotide sugar metabolism(ko00520);;Insulin resistance(ko04931);;Metabolic pathways(ko01100);;Neomycin, kanamycin and gentamicin biosynthesis(ko00524)	HMDB0000290	445675	528-04-1	Nucleosides, nucleotides, and analogues	Pyrimidine nucleotide sugars
neg_3955	ADP-ribose 1"-2" cyclic phosphate	3353.08	2695.99	3013.3	3441.49	3907.47	2059.99	1800.1	1524.46	1646.7	2041.46	3720.42	1339.5	3078.55	2012.11	0.653589	-0.613545	0.0385732	1.24843	down	--	--	--	--	--	--	--	--
neg_3969	2-Methylpropyl glucosinolate	465.262	345.214	378.588	429.058	510.532	362.48	212.372	264.22	254.989	309.616	400.617	333.851	415.189	295.944	0.712794	-0.488443	0.0103864	1.48168	down	--	C17256	2-Oxocarboxylic acid metabolism(ko01210)	--	--	--	--	--
neg_4017	Isoleucyl-Histidine	292.449	440.706	133.296	122.029	280.809	689.433	1828.78	3213.16	1736.73	2185.58	90.8283	847.928	326.454	1650.5	5.05586	2.33796	0.0293648	1.40747	up	--	--	--	--	--	--	--	--
neg_4029	Sulfathiazole	609.023	530.181	473.481	589.371	630.191	565.131	404.889	395.931	397.36	378.515	465.715	582.888	566.23	437.55	0.772742	-0.371941	0.00923102	1.54165	down	--	--	--	--	--	--	--	--
neg_4036	Flavine mononucleotide (FMN)	24663.2	21548.2	19855.5	22998.9	23739.3	23018.1	19923	18102	20028.5	20499.2	20502.2	18171.4	22637.2	19537.7	0.863081	-0.212432	0.00507294	1.57877	down	--	--	--	--	--	--	--	--
neg_4112	Ascladiol	124.292	130.636	102.415	134.604	129.049	161.511	475.55	425.714	300.623	280.897	160.846	550.354	130.418	365.664	2.80379	1.48738	0.00985519	1.58837	up	--	--	--	--	--	--	--	--
neg_4149	4,4'-Thiobis-2-butanone	162.144	170.716	218.189	191.283	250.067	141.533	41.7219	105.654	30.4916	47.5508	6.53555e-10	211.781	188.989	72.8665	0.38556	-1.37497	0.0117058	1.50323	down	--	--	--	--	--	--	--	--
neg_4237	Dihydrowyerol	108.404	189.353	133.093	203.509	97.5294	387.952	761.439	1083.25	657.467	764.846	86.5277	317.37	186.64	611.816	3.27805	1.71284	0.0315963	1.37217	up	--	--	--	--	--	--	--	--
neg_4257	Leucyl-Methionine	13.8068	68.1109	18.3354	24.9413	86.2505	91.2492	972.249	1656.25	799.754	925.648	15.4986	134.279	50.449	750.613	14.8786	3.89517	0.0361462	1.38138	up	--	--	--	--	--	--	--	--
neg_4343	Threonyltyrosine	124.167	147.726	95.4402	77.2499	169.371	184.736	1032.23	802.996	1362.55	391.135	317.282	322.962	133.115	704.858	5.29511	2.40466	0.0231562	1.47162	up	Carboxylic acids and derivatives	--	--	HMDB0029073	11778518	145295-02-9	Organic acids and derivatives	Amino acids, peptides, and analogues
neg_4377	2-Hydroxycampholonic acid	50.4858	167.288	113.639	75.5435	72.5161	246.32	1964.17	2806.28	1798.14	1739.84	3.47576	170.457	120.965	1413.73	11.687	3.54684	0.0343561	1.40399	up	--	--	--	--	--	--	--	--
neg_4427	3,6-Dihydroxycyclohepta-2,4,6-trien-1-one	43.3937	43.8119	81.4288	54.6963	41.8807	78.5401	6.58881	11.8174	3.09873	5.44066	1.59617	65.139	57.2919	15.6135	0.272525	-1.87554	0.00830726	1.51633	down	--	--	--	--	--	--	--	--
neg_4447	Deoxypyridinoline	145.446	11.2401	168.162	54.1001	115.125	84.0197	467.113	225.153	228.898	321.848	6.53555e-10	480.777	96.3487	287.298	2.98186	1.57621	0.0474777	1.3019	up	--	--	--	--	--	--	--	--
neg_4529	Aloeresin B	256.195	317.161	193.307	100.816	292.364	376.434	677.044	1431.61	804.783	644.995	252.1	585.43	256.046	732.66	2.86144	1.51674	0.0290655	1.36107	up	--	--	--	--	--	--	--	--
neg_4562	4-Hydroxy-2,6,6-trimethyl-3-oxo-1,4-cyclohexadiene-1-carboxaldehyde	86.6315	104.824	214.274	102.478	237.17	327.974	1420.03	888.519	797.752	1032.24	84.7903	677.584	178.892	816.819	4.566	2.19093	0.0155089	1.54585	up	--	--	--	--	--	--	--	--
neg_4595	xi-4-Hydroxy-4-methyl-2-cyclohexen-1-one	49.4015	46.4962	41.168	42.5822	32.6091	46.8465	56.6203	68.6177	51.766	58.9438	36.8552	55.0378	43.1839	54.6401	1.26529	0.339466	0.0478289	1.24736	up	--	--	--	--	--	--	--	--
neg_4601	N-Acetyl-D-phenylalanine	535.129	501.961	265.611	492.486	296.654	278.17	1059.96	925.992	563.714	549.65	481.895	512.682	395.002	682.316	1.72737	0.788581	0.0364785	1.2981	up	--	C05620	Metabolic pathways(ko01100);;Phenylalanine metabolism(ko00360)	--	--	--	--	--
neg_4609	1-Hydroxycyclohexyl phenyl ketone	20.2556	121.471	47.3858	34.2989	29.3593	115.791	318.76	404.433	224.124	290.267	30.6397	201.727	61.4269	244.992	3.98835	1.99579	0.0149921	1.49777	up	--	--	--	--	--	--	--	--
neg_4622	5-Pentyltetrahydro-2-oxo-3-furancarboxylic acid	32.3417	101.238	24.8318	77.079	36.5992	103.105	958.496	1983.61	1035.47	989.128	132.274	97.5256	62.5324	866.084	13.8502	3.79183	0.0369153	1.37414	up	--	--	--	--	--	--	--	--
neg_4632	N-Desalkyl-itraconazole	1496.26	1430.3	762.842	522.604	1876.58	1125.04	2726.05	3856.99	2217.44	2175.03	1068.41	2775.94	1202.27	2469.98	2.05443	1.03874	0.0184389	1.36977	up	--	--	--	--	--	--	--	--
neg_4664	Tryptophol [xylosyl-(1->6)-glucoside]	35.4834	29.7626	12.1371	31.5486	17.0317	117.76	196.742	201.946	136.605	133.051	27.1397	158.655	40.6205	142.356	3.50454	1.80923	0.00963151	1.46824	up	--	--	--	--	--	--	--	--
neg_4668	Propyl gallate	18.2792	69.7498	20.9105	5.80195	9.93971	97.5961	619.357	1562.02	1180.22	670.169	1.04122	82.8548	37.0462	685.944	18.5159	4.21069	0.0474025	1.3155	up	Benzene and substituted derivatives	--	--	HMDB0033835	4947	121-79-9	Benzenoids	Benzoic acids and derivatives
neg_4693	Cycloserine	47.6513	56.9148	14.2716	21.2311	41.4762	56.8605	145.558	310.227	120.927	216.083	8.71622	166.085	39.7342	161.266	4.05861	2.02099	0.0306634	1.39393	up	Azolines	C08057	Metabolic pathways(ko01100)	HMDB0014405	6234	68-41-7	Organoheterocyclic compounds	Isoxazolines
neg_4737	Vellein	459.209	958.227	421.923	385.62	793.184	1414.48	1769.75	2636.77	1756.44	2074.52	158.583	2452.51	738.773	1808.1	2.44743	1.29127	0.0307062	1.31543	up	--	--	--	--	--	--	--	--
neg_4787	pelargonidin-3-O-beta-D-glucoside	35.272	92.6544	28.9473	32.9654	79.3979	239.441	462.048	328.602	434.321	354.361	51.9883	361.215	84.7797	332.089	3.91709	1.96978	0.00706079	1.55072	up	--	--	--	--	--	--	--	--
neg_4788	Musabalbisiane A	284.415	319.136	280.279	130.097	713.541	381.637	815.919	1577.71	1006.15	888.139	307.614	468.325	351.518	843.975	2.40095	1.2636	0.0432325	1.24216	up	--	--	--	--	--	--	--	--
neg_4813	(R)-Apiumetin glucoside	619.19	711.149	288.871	63.56	1607.92	889.93	2493.9	4991.63	3034.49	2125.28	1267.86	2087.13	696.77	2666.71	3.82725	1.93631	0.0109319	1.47739	up	--	--	--	--	--	--	--	--
neg_4827	Furaneol 4-(6-malonylglucoside)	74.7168	191.11	65.4021	52.8018	201.58	222.105	290.123	615.932	343.702	372.735	68.6991	377.23	134.619	344.737	2.56083	1.35661	0.0321817	1.29388	up	--	--	--	--	--	--	--	--
neg_4828	Estrone glucuronide	278.476	305.136	136.693	174.521	464.784	355.366	938.664	2006.78	988.386	813.768	384.323	411.923	285.829	923.974	3.23261	1.6927	0.0450399	1.27164	up	Steroids and steroid derivatives	C11133	Steroid hormone biosynthesis(ko00140)	HMDB0004483	115255	2479-90-5	Lipids and lipid-like molecules	Steroidal glycosides
neg_4839	L-Gizzerosine	8.62185	41.1082	12.8551	13.1546	24.0072	50.4359	591.762	687.246	773.813	639.99	20.1701	53.0006	25.0305	460.997	18.4174	4.203	0.0240959	1.50416	up	--	--	--	--	--	--	--	--
neg_4841	(5Z)-7-[(1R,2R,5S)-5-Hydroxy-2-[(1E,3S,5Z)-3-hydroxyocta-1,5-dien-1-yl]-3-oxocyclopentyl]hept-5-enoylcarnitine	6.62486	51.5175	9.94076	45.6949	26.3236	162.068	295.568	150.442	115.946	326.69	5.86935	348.291	50.3616	207.134	4.11294	2.04017	0.0377688	1.31505	up	--	--	--	--	--	--	--	--
neg_4852	Glutaminyltryptophan	258.493	525.465	389.691	198.312	450.24	625.334	1345.39	2395.29	1767.75	1723.65	343.825	606.422	407.922	1363.72	3.34309	1.74118	0.0280203	1.42118	up	Carboxylic acids and derivatives	--	--	HMDB0028808	25176542	66851-83-0	Organic acids and derivatives	Amino acids, peptides, and analogues
neg_4861	Benzoxazinone	100.051	107.871	72.4608	33.652	116.176	129.113	221.776	447.6	356.085	245.302	126.207	108.96	93.2207	250.988	2.69241	1.4289	0.0311807	1.36057	up	--	--	--	--	--	--	--	--
neg_4864	Furanylfentanyl	396.279	556.27	285.162	179.326	521.215	1091.77	2961.19	3979.81	2371.11	2403.2	191.186	1418.11	505.004	2220.77	4.39752	2.13669	0.0220729	1.44232	up	--	--	--	--	--	--	--	--
neg_4874	1,10-Epoxygermacrone	91.2705	257.626	154.61	100.82	96.3213	296.479	622.045	804.92	826.439	595.298	50.0064	249.302	166.188	524.668	3.15708	1.65859	0.036232	1.36265	up	Prenol lipids	--	--	HMDB0035408	15139241	52061-45-7	Lipids and lipid-like molecules	Sesquiterpenoids
neg_4878	Trinexapac-ethyl	659.424	1093.2	325.904	193.842	500.24	581.37	3033.53	4431.86	2772.71	3664.82	105.102	464.899	558.996	2412.15	4.31515	2.10941	0.048061	1.32858	up	--	--	--	--	--	--	--	--
neg_4896	Methylglyoxal-bis-guanylhydrazone	542.962	742.009	453.081	412.622	445.717	1548.12	3672.61	5707.13	3554.66	4248.22	207.932	1496.99	690.751	3147.92	4.55725	2.18816	0.0277826	1.42169	up	--	--	--	--	--	--	--	--
neg_4910	Cadazolid	111.979	133.481	263.335	66.4117	249.654	158.093	443.058	665.428	259.071	490.959	105.632	388.555	163.826	392.117	2.39351	1.25913	0.0332804	1.33071	up	--	--	--	--	--	--	--	--
neg_4953	4-[(2-Methyl-3-furanyl)thio]-5-nonanone	108.36	192.572	81.9232	193.278	47.0305	266.848	794.781	1589.76	1316.01	907.719	72.9833	366.944	148.335	841.366	5.67206	2.50387	0.0298609	1.42115	up	--	--	--	--	--	--	--	--
neg_4960	MG(20:5(7Z,9Z,11E,13E,17Z)-3OH(5,6,15)/0:0/0:0)	3.10962	88.6473	8.42071	150.047	19.4993	174.52	373.206	281.7	201.465	232.362	94.316	193.69	74.0407	229.456	3.09906	1.63183	0.0105449	1.4506	up	--	--	--	--	--	--	--	--
neg_4963	Methyl 4-[(propionyl)phenylamino]piperidine-4-carboxylate	170.896	300.359	128.391	134.082	200.814	325.974	7151.41	5595.29	5113.56	4480.18	167.604	219.676	210.086	3787.95	18.0305	4.17237	0.030061	1.44946	up	--	--	--	--	--	--	--	--
neg_4985	Grandisine III	131.948	329.917	23.528	7.68629	205.572	264.382	438.398	839.574	491.836	302.021	356.132	402.59	160.506	471.759	2.9392	1.55543	0.00965038	1.41401	up	--	--	--	--	--	--	--	--
neg_4986	Gluten exorphin B5	845.871	1000.43	205.692	574.609	941.443	492.54	1537.49	2943.61	1490.72	1871.27	367.014	2139.27	676.764	1724.89	2.54874	1.34978	0.0280813	1.36524	up	--	--	--	--	--	--	--	--
neg_4990	Cyclo(-D-Tyr-Arg-Gly-Asp-Cys(carboxymethyl)-OH) sulfoxide	1251.86	1707.19	438.745	94.8011	1418.44	1039.14	1475.44	5675.14	2309.85	3601.11	886.423	3322.88	991.696	2878.47	2.90258	1.53733	0.0431186	1.26435	up	--	--	--	--	--	--	--	--
neg_5008	Lariciresinol	719.95	880.998	462.03	1058.9	1421.84	1465.39	33661.2	98602.6	48451.9	69144.8	3880.54	1280.53	1001.52	42503.6	42.4391	5.40732	0.0434972	1.35401	up	--	C10646	Metabolic pathways(ko01100)	--	--	--	--	--
neg_5022	Epimedin B	1285.99	1415.25	538.303	209.024	1907.09	1176.72	4289.19	7328.21	4178.19	3785.29	2381.66	3398.05	1088.73	4226.76	3.88229	1.95691	0.00437071	1.62816	up	--	--	--	--	--	--	--	--
neg_5029	Quinapril	71.7936	280.851	68.8624	90.3863	104.947	620.512	1330.28	825.772	645.524	1121.05	99.6312	2027.47	206.225	1008.29	4.88925	2.28961	0.0288518	1.36841	up	--	--	--	--	--	--	--	--
neg_5035	(6beta,7alpha,12beta,13beta)-7-Hydroxy-11,16-dioxo-8,14-apianadien-22,6-olide	158.814	196.172	193.64	99.2842	257.154	369.567	1698.29	2717.38	2032.74	1814.42	383.352	377.042	212.438	1503.87	7.0791	2.82356	0.0197111	1.51054	up	--	--	--	--	--	--	--	--
neg_5037	N'-[2-(3,5-Difluorophenyl)-2-hydroxyacetyl]-2-ethyl-4-hydroxy-3-methylbenzohydrazide	124.361	279.935	28.486	28.2986	212.906	234.19	652.865	708.199	602.734	635.831	173.729	1282.63	151.363	675.998	4.46608	2.15901	0.0136554	1.50321	up	--	--	--	--	--	--	--	--
neg_5046	Spinosin B	2491.56	2420.84	772.97	422.388	1960.94	2189.07	2348.7	4823.16	3618.75	3474.7	2417.54	7044.09	1709.63	3954.49	2.31307	1.20981	0.0258052	1.31452	up	--	--	--	--	--	--	--	--
neg_5061	Nalidixic Acid	122.313	346.3	68.3966	116.922	57.6238	278.483	1255.05	2860.05	1351.53	1568.27	62.1952	458.433	165.007	1259.26	7.63155	2.93198	0.0399113	1.35105	up	--	--	--	--	--	--	--	--
neg_5062	FISETINIDOL	13.7489	10.9067	0.887329	9.29071	21.7359	59.7151	411.97	1047.69	591.547	473.769	547.619	8.03163	19.3808	513.438	26.4922	4.72749	0.0151906	1.52479	up	--	--	--	--	--	--	--	--
neg_5064	JWH 073 6-hydroxyindole metabolite-d7	106.519	206.99	46.4006	523.016	551.499	398.553	31181.8	31877	34131.4	16866.5	3219.74	493.156	305.496	19628.3	64.2504	6.00563	0.025694	1.46967	up	--	--	--	--	--	--	--	--
neg_5069	(2R)-5-Hydroxy-7-methoxy-2-phenyl-3,4-dihydro-2H-1-benzopyran-4-one	137.472	201.971	47.2018	28.5546	147.714	551.633	390.417	593.486	969.554	331.033	268.427	566.188	185.758	519.851	2.79854	1.48468	0.0295748	1.24992	up	--	--	--	--	--	--	--	--
neg_5070	Ergotamine	62.4373	99.6174	178.729	126.062	294.797	128.244	378.023	881.566	627.475	392.627	382.441	162.225	148.315	470.726	3.17384	1.66623	0.0234396	1.39083	up	--	--	--	--	--	--	--	--
neg_5075	Piperenol B	804.464	792.432	352.672	110.39	1211.85	352.992	2942.64	5350.43	2031.52	2629.94	1039.89	2448.85	604.134	2740.54	4.53632	2.18152	0.013575	1.50189	up	--	--	--	--	--	--	--	--
neg_5084	Harmine	14.2788	5.13575	28.5593	9.46958	4.41251	45.8419	570.546	965.114	516.961	598.775	77.5463	58.9074	17.9496	464.642	25.8858	4.69409	0.0248493	1.46984	up	--	--	--	--	--	--	--	--
neg_5088	Kanzonol V	441.694	848.813	295.592	546.479	999.047	1232.81	6968.96	13546	8042.49	9481.9	443.286	1473.56	727.406	6659.37	9.15495	3.19455	0.0325013	1.41526	up	--	--	--	--	--	--	--	--
neg_5089	Eperezolid	1863.14	1626.41	1021.95	918.424	2601.88	2435.33	7263.1	11285.9	9428.08	7232.49	2579.9	2632.04	1744.52	6736.91	3.86175	1.94925	0.0173035	1.5057	up	--	--	--	--	--	--	--	--
neg_5095	Tryptophan 2-C-mannoside	118.04	372.456	221.346	228.734	402.072	591.643	2401.23	3701.04	2473.38	2195.54	243.686	419.153	322.382	1905.67	5.91122	2.56346	0.0328516	1.39648	up	Indoles and derivatives	--	--	HMDB0240296	10981970	180509-18-6	Organoheterocyclic compounds	Indolyl carboxylic acids and derivatives
neg_5098	Alanylleucine	59.2366	37.9249	11.2062	5.68769	5.65565	28.3636	174.303	262.229	217.967	103.361	6.53555e-10	71.5018	24.6791	138.227	5.60098	2.48568	0.0353096	1.36474	up	Carboxylic acids and derivatives	--	--	HMDB0028691	96801	3303-34-2	Organic acids and derivatives	Amino acids, peptides, and analogues
neg_5115	5-(3',4',5'-Trihydroxyphenyl)-gamma-valerolactone	279.942	216.896	118.23	152.531	223.775	165.061	5.74239	82.8367	116.74	6.65331	17.9279	107.891	192.739	56.2985	0.292097	-1.77548	0.00168199	1.67785	down	--	--	--	--	--	--	--	--
neg_5116	2-Ethylhexyl diphenyl phosphate	3275.25	2940.96	1861.33	1589.31	4161.85	3568.03	10227.4	16697.8	9950.04	10080.7	3326.09	4599.33	2899.45	9146.9	3.1547	1.6575	0.0230941	1.43977	up	--	--	--	--	--	--	--	--
neg_5117	LysoPA(a-13:0/0:0)	24.2458	117.463	22.3744	185.599	151.102	379.951	2625.62	3828.76	2583.26	2544.2	272.532	232.95	146.789	2014.55	13.7241	3.77864	0.0248846	1.46853	up	--	--	--	--	--	--	--	--
neg_5128	(8R,9R,10R,13S,14S)-17-Ethynyl-10,13-dimethyl-1,2,3,4,7,8,9,11,12,14,15,16-dodecahydrocyclopenta[a]phenanthrene-3,7,17-triol	107.995	491.161	155.195	412.329	797.807	727.244	12159.2	19851.3	13912.1	12684.4	1523.5	940.763	448.622	10178.5	22.6885	4.50389	0.0240511	1.4813	up	--	--	--	--	--	--	--	--
neg_5134	Fluocortolone	8.53306	112.273	20.1804	69.3361	61.2522	256.809	1406.22	3098.64	2099.19	2573.6	180.114	224.491	88.0641	1597.04	18.135	4.18071	0.0286008	1.45358	up	--	--	--	--	--	--	--	--
neg_5147	17-phenyl trinor-13,14-dihydro Prostaglandin A2	157.13	587.903	113.3	245.331	213.149	1145.62	7353.23	13775.5	6973.61	8503.76	833.063	995.981	410.406	6405.86	15.6086	3.96427	0.0301387	1.42283	up	--	--	--	--	--	--	--	--
neg_5165	6-(1-Hydroxyethyl)-2,2-dimethyl-2H-1-benzopyran	0.157619	4.08992	4.02772	2.23412	3.84605	19.6278	136.089	382.744	264.771	182.521	9.0964	10.3796	5.66388	164.267	29.0025	4.85811	0.0448863	1.33059	up	--	--	--	--	--	--	--	--
neg_5212	Canescein	96.2452	728.477	95.0541	340.861	232.887	659.1	1348.37	3020.89	1641.53	1207.1	1228.81	776.436	358.771	1537.19	4.2846	2.09916	0.0121241	1.48583	up	--	--	--	--	--	--	--	--
neg_5232	(S)-alpha-Terpinyl glucoside	480.862	489.285	356.172	616.864	750.812	1007.37	10682.5	18034.3	10807.3	12766.6	726.399	509.144	616.894	8921.04	14.4612	3.85412	0.0329377	1.41966	up	--	--	--	--	--	--	--	--
neg_5234	Cinnatriacetin A	1367.44	919.597	760.565	449.145	1619.57	948.117	4888.18	9006	4779.39	3661.53	2453.1	957.763	1010.74	4290.99	4.2454	2.0859	0.0323245	1.36673	up	Cinnamic acids and derivatives	--	--	HMDB0033932	9976815	_	Phenylpropanoids and polyketides	Hydroxycinnamic acids and derivatives
neg_5245	Gibberellin A4	679.819	273.827	355.095	379.626	724.138	423.619	20724.2	28360.2	26790.5	16036.4	1248.72	65.2137	472.687	15537.5	32.8707	5.03873	0.0304556	1.43652	up	--	--	--	--	--	--	--	--
neg_5257	1,2-Cyclohexanedicarboxylic acid	60.5346	45.6945	126.537	106.001	99.3329	80.6401	6.18087	120.421	24.9497	8.26248	3.39283	26.0134	86.4568	31.5367	0.364768	-1.45495	0.0344877	1.30567	down	--	--	--	--	--	--	--	--
neg_5259	Hypochoeroside A	614.087	684.011	503.949	368.766	1065.9	820.253	2150.55	3005.7	2065.46	1972.74	1329.69	871.96	676.16	1899.35	2.80902	1.49007	0.00802844	1.57336	up	--	--	--	--	--	--	--	--
neg_5270	(-)-jasmonoyl-L-isoleucine	206.951	642.842	185.466	388.914	715.708	1170.8	14781.3	21406.9	15810.7	14844.8	2212.74	1223.94	551.781	11713.4	21.2283	4.40792	0.0199681	1.52027	up	Carboxylic acids and derivatives	--	--	HMDB0029391	5497150	120330-93-0	Organic acids and derivatives	Amino acids, peptides, and analogues
neg_5274	Torososide B	247.667	406.064	103.558	255.368	315.536	275.337	557.672	787.154	687.538	566.484	684.234	1466.14	267.255	791.538	2.96173	1.56644	0.0117456	1.50627	up	--	--	--	--	--	--	--	--
neg_5280	hydroquinidine	73.9695	173.634	73.5274	443.87	808.389	474.514	7794.6	11421	8156.33	7602.99	1142.59	240.343	341.317	6059.65	17.7537	4.15005	0.0242387	1.47864	up	--	--	--	--	--	--	--	--
neg_5288	Isopentyl beta-D-glucoside	172.02	277.838	196.264	91.0007	173.282	400.266	1112.92	2777.46	1402.79	2556.22	166.986	273.32	218.445	1381.62	6.32477	2.66101	0.0493784	1.32833	up	--	--	--	--	--	--	--	--
neg_5309	Carnosine	29.8158	6.55986	2.71361	0.253754	9.54852	33.6482	121.573	218.984	198.647	175.239	5.96883	8.18039	13.7566	121.432	8.82717	3.14195	0.0378144	1.38363	up	Peptidomimetics	C00386	Histidine metabolism(ko00340);;beta-Alanine metabolism(ko00410);;Metabolic pathways(ko01100)	HMDB0000033	439224	305-84-0	Organic acids and derivatives	Hybrid peptides
neg_5315	Bisbynin	5.75613	12.2912	15.5709	12.2507	7.67367	42.244	900.737	2462.96	2138.19	2047.36	122.111	19.5196	15.9644	1281.81	80.292	6.32718	0.0346092	1.42252	up	--	--	--	--	--	--	--	--
neg_5316	Histidinal	15.3729	94.3177	32.8913	128.606	54.7499	155.38	894.251	1250.72	1043.61	1130.53	140.676	104.582	80.2195	760.729	9.48309	3.24536	0.0216256	1.51396	up	Organonitrogen compounds	C01929	Histidine metabolism(ko00340);;Metabolic pathways(ko01100)	HMDB0012234	152657	23784-15-8	Organic nitrogen compounds	Amines
neg_5323	Ovalicin	93.486	112.159	79.2197	109.161	103.237	187.164	2616.99	3841.8	1655.44	3514.7	252.738	95.6974	114.071	1996.23	17.4998	4.12927	0.0348131	1.41748	up	Organooxygen compounds	--	--	HMDB0038120	284995	19683-98-8	Organic oxygen compounds	Alcohols and polyols
neg_5325	Curdione	144.026	161.669	145.98	175.124	112.302	217.978	1376.17	2732.56	1796.29	2553.54	91.7757	67.9964	159.513	1436.39	9.00482	3.1707	0.0430979	1.3766	up	Prenol lipids	--	--	HMDB0034714	5362828	13657-68-6	Lipids and lipid-like molecules	Sesquiterpenoids
neg_5326	Zanthodioline	33.1272	98.5629	23.6921	17.0236	29.7458	155.233	93.4511	287.675	163.129	247.286	91.3322	156.775	59.5642	173.275	2.90904	1.54054	0.0189564	1.35814	up	--	--	--	--	--	--	--	--
neg_5329	21-Hydroxypregnenolone	38.3318	118.177	45.6416	112.733	168.545	219.444	4555.84	4910.7	4684.13	3168.75	371.159	159.652	117.145	2975.04	25.3961	4.66654	0.0239386	1.48798	up	Steroids and steroid derivatives	C05485	Steroid hormone biosynthesis(ko00140)	HMDB0004026	247020	1164-98-3	Lipids and lipid-like molecules	Hydroxysteroids
neg_5344	3-Carboxy-4-methyl-5-propyl-2-furanpropionic acid	95.7158	107.205	83.5572	101.41	84.9085	136.007	1485.39	3443.4	2189.88	1829.45	92.9988	58.3996	101.467	1516.58	14.9465	3.90174	0.0442642	1.34157	up	Fatty Acyls	--	--	HMDB0061112	123979	86879-39-2	Lipids and lipid-like molecules	Fatty acids and conjugates
neg_5354	Castaneiolide	193.904	282.736	167.48	554.687	343.985	305.425	741.51	966.503	1119.04	762.917	359.741	318.902	308.036	711.436	2.30959	1.20763	0.0260587	1.40154	up	--	--	--	--	--	--	--	--
neg_5380	Temozolomide	997.559	589.705	543.04	944.845	461.255	324.312	6.53555e-10	27.3258	9.72842	7.35515	7.42805	101.502	643.453	25.5566	0.039718	-4.65406	0.00229815	1.74662	down	--	--	--	--	--	--	--	--
neg_5391	Methylcarbamic acid	356.238	216.626	302.244	201.726	687.816	119.472	57.9354	34.6843	98.456	54.0656	96.1658	74.1515	314.02	69.2431	0.220505	-2.18112	0.0302475	1.42708	down	--	--	--	--	--	--	--	--
neg_5398	Pregn-4-ene-3,20-dione, 11,17,18,21-tetrahydroxy-, (11beta)-	36.0975	140.373	56.5236	90.1045	289.95	290.871	3775.89	4254.15	3445.55	3234.75	581.049	138.312	150.653	2571.62	17.0698	4.09337	0.0195183	1.52626	up	--	--	--	--	--	--	--	--
neg_5404	Scillipheosidin 3-[glucosyl-(1->2)-rhamnoside]	524.598	397.325	77.8653	39.4424	201.116	347.017	3310.45	6218.91	8095.71	12807.8	378.757	913.675	264.561	5287.55	19.9861	4.32093	0.0485442	1.38305	up	--	--	--	--	--	--	--	--
neg_5406	Pemetrexed	57.277	96.08	13.0018	6.53555e-10	233.355	81.9116	556.642	392.504	184.31	226.097	239.784	138.927	80.2709	289.711	3.60916	1.85166	0.021105	1.3443	up	Carboxylic acids and derivatives	--	--	HMDB0014780	60843	150399-23-8	Organic acids and derivatives	Amino acids, peptides, and analogues
neg_5414	14-Deoxy-11,12-didehydroandrographolide	344.745	128.854	178.417	357.336	270.84	391.984	6859.06	6396.03	6050.56	5288.5	1517.98	21.0251	278.696	4355.53	15.6282	3.96608	0.0174993	1.55492	up	--	--	--	--	--	--	--	--
neg_5418	Hexaethylene glycol	458.209	307.711	583.858	908.78	384.3	482.106	246.664	295.058	273.316	291.103	98.5962	188.342	520.827	232.18	0.44579	-1.16556	0.0188266	1.39725	down	--	--	--	--	--	--	--	--
neg_5430	Gibberellin A64	2184.14	3104.82	1388.47	2558.3	3353.6	3786.08	203557	301563	175380	222477	27169.8	1615.56	2729.23	155294	56.9001	5.83036	0.024298	1.48684	up	Prenol lipids	--	--	HMDB0036894	_	73208-09-0	Lipids and lipid-like molecules	Diterpenoids
neg_5437	1-Acetyl-3,14,20-trihydroxywitha-5,24-dienolide 3-glucoside	31.884	43.8234	97.6208	73.5253	120.31	179.603	10671.3	16260.3	10349.1	12433.2	389.437	46.2913	91.1277	8358.27	91.7205	6.51917	0.0285442	1.45864	up	--	--	--	--	--	--	--	--
neg_5442	Phomopsin B	176.31	209.68	211.988	21.1795	421.603	189.803	3262.56	4458.38	894.801	3456.82	235.625	581.476	205.094	2148.28	10.4746	3.38882	0.0446369	1.33871	up	--	--	--	--	--	--	--	--
neg_5445	2-[(1r,3s)-3-Hydroxycyclohexyl]-5-(2-methyloctan-2-yl)phenol	56.0487	79.07	152.47	121.939	89.286	153.762	10046.3	6739.61	4442.07	6346.65	1468.42	501.868	108.763	4924.16	45.2744	5.50062	0.0211117	1.51957	up	--	--	--	--	--	--	--	--
neg_5456	Persicaxanthin	124.479	410.068	200.163	369.284	482.657	699.467	6510.44	10236.9	6643.53	4729.25	279.295	622.382	381.02	4836.96	12.6948	3.66616	0.0361174	1.37913	up	--	--	--	--	--	--	--	--
neg_5458	Octyl 4-methoxycinnamic acid	96.967	129.134	79.7145	638.692	436.165	356.801	13589.3	13016.2	18819.8	12859.2	3661.84	101.463	289.579	10341.3	35.7116	5.15832	0.0169934	1.57157	up	--	--	--	--	--	--	--	--
neg_5460	PG(a-17:0/PGE2)	6.53555e-10	6.53555e-10	6.53555e-10	6.53555e-10	6.53555e-10	6.53555e-10	3134.42	834.658	2738.58	2690.05	0.25206	6.53555e-10	6.53555e-10	1566.33	2.39663e+12	41.1241	0.0458158	1.39538	up	--	--	--	--	--	--	--	--
neg_5464	1,2-Cyclohexanedicarboxylic acid, 4-methyl-	230.968	475.735	1012.86	784.316	655.814	611.965	0.000524818	7.43161	9.17729	6.10556	6.45587	48.5055	628.61	12.9461	0.0205947	-5.60158	0.00234055	1.78203	down	--	--	--	--	--	--	--	--
neg_5475	Oxalic acid dibutyl ester	6.53555e-10	6.53555e-10	2.12825	2.03898	6.53555e-10	1.97136	40.1703	60.2931	69.5268	56.2989	6.53555e-10	6.53555e-10	1.0231	37.7148	36.8634	5.20412	0.0327602	1.44538	up	--	--	--	--	--	--	--	--
neg_5499	Calamendiol	299.791	648.247	356.212	297.901	156.778	672.888	2979.31	4495.45	3220.36	3756.92	48.6818	153.434	405.303	2442.36	6.02601	2.5912	0.0455512	1.35311	up	--	--	--	--	--	--	--	--
neg_5500	Estriol-16-Glucuronide	68.6476	372.553	97.4992	374.064	538.898	518.28	707.436	1436.4	1166.09	784.038	668.119	484.434	328.324	874.419	2.66328	1.41321	0.0114801	1.43478	up	--	--	--	--	--	--	--	--
neg_5505	(9S,10S)-10-hydroxy-9-(phosphonooxy)octadecanoate	552.241	670.118	453.725	363.703	778.991	1584.21	6968.65	9083.53	6112.74	5479.61	955.825	801.518	733.832	4900.31	6.6777	2.73935	0.028004	1.42903	up	Fatty Acyls	--	--	HMDB0059632	23724633	_	Lipids and lipid-like molecules	Fatty acids and conjugates
neg_5506	Abscisic alcohol 11-glucoside	2475.73	3327.77	2178.66	2374.37	4162.54	5138	17658.3	27939.9	18905.3	17113.3	11414.9	4657.88	3276.18	16281.6	4.96969	2.31316	0.00906712	1.61077	up	--	--	--	--	--	--	--	--
neg_5508	(Z)-7-[(1R,2R,3R)-3-Hydroxy-2-[(E,3R)-3-hydroxy-4-phenoxybut-1-enyl]-5-oxocyclopentyl]-N-methylsulfonylhept-5-enamide	796.133	233.793	384.484	59.9683	634.714	260.121	2616.09	3134.93	2898.36	2297.55	3363.04	275.92	394.869	2430.98	6.15642	2.62209	0.00583491	1.65211	up	--	--	--	--	--	--	--	--
neg_5519	GHB-Gluc	1219.2	914.474	928.917	3034.03	960.133	2081.26	291.855	325.919	136.141	29.9988	1012.26	395.288	1523	365.243	0.239818	-2.05999	0.0201394	1.45656	down	--	--	--	--	--	--	--	--
neg_5527	Phytocassane B	124.329	19.4592	13.0876	133.519	106.677	59.8364	11629.7	6975.68	9051.64	6429.29	2876.44	28.1361	76.1513	6165.15	80.9593	6.33912	0.0160837	1.57195	up	--	--	--	--	--	--	--	--
neg_5546	L-Monomenthyl glutarate	6.53555e-10	7.61154	2.19627	5.74575	0.515236	42.3325	926.365	690.95	620.71	721.324	179.891	3.60675	9.73355	523.808	53.8146	5.74993	0.0162482	1.57365	up	--	--	--	--	--	--	--	--
neg_5549	Pholcodine	54.7222	270.146	93.2057	145.813	298.456	378.876	788.578	1475.33	1132.5	1477.1	99.6329	231.018	206.87	867.361	4.19279	2.06791	0.0428663	1.34568	up	--	--	--	--	--	--	--	--
neg_5562	2-hydroxyimipramine	85.4209	144.201	101.857	89.5882	58.0933	230.535	7426.04	7135.69	2717.57	6283.72	664.842	100.172	118.282	4054.67	34.2796	5.09928	0.0332368	1.42313	up	--	--	--	--	--	--	--	--
neg_5582	Macrophorin B	94.5559	380.123	82.4951	322.921	395.641	415.242	3132.03	2956.48	2742.52	1921.05	197.157	354.769	281.83	1884	6.68489	2.7409	0.0302505	1.42739	up	--	--	--	--	--	--	--	--
neg_5586	alpha-AMINO-3-HYDROXY-5-METHYL-4-ISOXAZOLEPROPIONIC ACID	66.1781	5.00483	42.8803	23.858	144.602	67.6934	653.22	466.258	539.639	496.895	33.9848	117.423	58.3695	384.57	6.58854	2.71996	0.0229411	1.48804	up	--	--	--	--	--	--	--	--
neg_5593	Cortexolone	3363.16	1933.26	3302.42	4105.08	3075.64	4832.62	52114.3	85980.4	60992.6	69153.6	5565.62	4065.35	3435.36	46312	13.4809	3.75285	0.0272492	1.47023	up	Steroids and steroid derivatives	C05488	Cushing syndrome(ko04934);;Cortisol synthesis and secretion(ko04927);;Steroid hormone biosynthesis(ko00140);;Metabolic pathways(ko01100)	HMDB0000015	440707	152-58-9	Lipids and lipid-like molecules	Hydroxysteroids
neg_5594	(8R,9S,13S,14S,17S)-17-Benzyl-13-methyl-7,8,9,11,12,14,15,16-octahydro-6H-cyclopenta[a]phenanthrene-3,17-diol	16.5755	38.2922	28.2777	36.4007	112.874	114.42	1406.92	1869.74	1277.46	1354.55	92.9628	53.5069	57.8066	1009.19	17.4581	4.12582	0.0270595	1.46078	up	--	--	--	--	--	--	--	--
neg_5595	(16R,17R)-3-Cyclopentyloxy-17-ethynyl-13-methyl-7,8,9,11,12,14,15,16-octahydro-6H-cyclopenta[a]phenanthrene-16,17-diol	1113.55	443.939	263.438	236.263	465.268	857.137	6921.73	8531.01	5596.11	4891.36	208.05	355.803	563.266	4417.34	7.84237	2.97129	0.0402254	1.3609	up	--	--	--	--	--	--	--	--
neg_5607	11b,17a,21-Trihydroxypreg-nenolone	1326.84	797.929	949.018	559.813	1070.75	1267.38	10620.2	17707.5	11193.7	9102.65	606.97	624.694	995.288	8309.28	8.34861	3.06154	0.0430155	1.34493	up	--	--	--	--	--	--	--	--
neg_5617	Arkofix	213.342	104.143	162.191	254.926	307.081	75.3646	6.53555e-10	3.63849	3.98746	6.53555e-10	6.53555e-10	34.6943	186.175	7.05338	0.0378858	-4.7222	0.00406191	1.72082	down	--	--	--	--	--	--	--	--
neg_5619	Suberic acid	7644.86	4137.6	4859.45	9105.05	6450.75	2872.9	86.6392	263.66	159.898	125.223	21.1501	1549.29	5845.1	367.644	0.0628978	-3.99085	0.00169958	1.76662	down	--	--	--	--	--	--	--	--
neg_5621	2-Benzylidene-1-heptanol	6.53555e-10	5.97311	6.98064	17.0548	1.75624	17.858	346.287	382.905	240.349	207.86	1.42755	6.53555e-10	8.27046	196.471	23.7558	4.57021	0.0381191	1.37898	up	--	--	--	--	--	--	--	--
neg_5625	8-iso-15-keto-PGE2	113.763	180.91	61.106	369.652	350.69	283.083	50858.7	61184.7	55874.6	30911.1	1752.64	174.322	226.534	33459.3	147.701	7.20654	0.0302705	1.43415	up	--	--	--	--	--	--	--	--
neg_5634	(2S)-6-Amino-2-(hexanoylamino)hexanoic Acid	11.9261	19.9679	27.3868	27.2344	16.0896	66.9902	373.405	532.809	331.907	353.081	112.612	22.9199	28.2658	287.789	10.1815	3.34788	0.0189086	1.51514	up	--	--	--	--	--	--	--	--
neg_5637	Prostaglandin lactone-diol	7.94724	86.7487	7.33204	8.68082	10.0223	87.4396	2113.13	2939.99	2803.03	2513.91	310.434	13.6621	34.6951	1782.36	51.3721	5.68291	0.0210218	1.52695	up	--	--	--	--	--	--	--	--
neg_5638	4-(2-(1-(4-Chlorocinnamyl)piperazin-4-yl)ethyl)benzoate	47.1457	131.468	26.1858	46.1887	125.16	78.9398	562.842	1085.22	949.188	726.828	156.845	90.4805	75.8481	595.235	7.84772	2.97227	0.0259457	1.46095	up	--	--	--	--	--	--	--	--
neg_5651	(±)-Enterolactone	12871.6	6268.77	9772.21	5362.5	14590.3	4695.17	54899.5	97925.9	31343.8	60815.3	40720.9	2142.51	8926.75	47974.7	5.37425	2.42606	0.0303056	1.40042	up	Furanoid lignans	--	--	HMDB0006101	114739	185254-87-9	Lignans, neolignans and related compounds	Tetrahydrofuran lignans
neg_5652	4-Hydroxybenzoyl glucose	2042.09	1375.16	1648.58	1001.5	1997.54	2106.16	4052.37	6528.19	2815.43	5333.83	5894.51	515.391	1695.17	4189.95	2.4717	1.3055	0.0408238	1.30689	up	--	--	--	--	--	--	--	--
neg_5653	(1R*,3R*,3'S*)-1,2,3,4-Tetrahydro-1-(2-thio-3-pyrrolidinyl)-beta-carboline-3-carboxylic acid	894.661	483.625	743.352	391.665	999.159	310.404	2123.79	2694.16	1369.15	2270.73	1961.69	167.763	637.144	1764.55	2.76946	1.46961	0.0258	1.41058	up	--	--	--	--	--	--	--	--
neg_5657	DMS-Cl	9.25177	6.9119	14.1132	6.53555e-10	18.6738	6.53555e-10	176.321	382.577	439.147	289.366	138.723	1.60467	8.15845	237.957	29.1669	4.86626	0.0182998	1.54155	up	--	--	--	--	--	--	--	--
neg_5667	15-Hydroxyleptocarpin	0.0679303	42.6035	42.2073	43.8604	54.3141	59.4064	741.831	1805.08	1235.72	1236.44	141.938	55.8792	40.4099	869.482	21.5165	4.42737	0.031455	1.42929	up	--	--	--	--	--	--	--	--
neg_5686	3-Hydroxy-4,6-heptadiyne-1-yl 1-glucoside	368.757	262.124	267.927	265.973	232.774	234.73	138.343	116.779	115.12	95.8699	299.742	190.067	272.048	159.32	0.585633	-0.771932	0.0147732	1.44619	down	--	--	--	--	--	--	--	--
neg_5694	3,5-Dimethyl-2-(3-pyridyl)thiazolidin-4-one	313.899	256.89	796.169	307.805	426.999	341.207	31.7919	8.19542	7.22395	40.4597	17.6829	66.35	407.161	28.6173	0.070285	-3.83064	0.0052868	1.675	down	--	--	--	--	--	--	--	--
neg_5700	(±)-Dulciol E	4692.11	2181.01	3019.15	1607.15	3789.91	1223.01	1171.56	1854.01	1182.14	998.618	361.066	772.848	2752.06	1056.71	0.38397	-1.38093	0.0249319	1.37914	down	--	--	--	--	--	--	--	--
neg_5702	(1S,2S,3S,4R)-3-(1-Acetamido-2-ethylbutyl)-4-(diaminomethylideneamino)-2-hydroxycyclopentane-1-carboxylic acid	515.403	433.854	628.584	581.818	482.678	823.115	11153.6	18150.4	12009.7	12489.3	754.071	529.571	577.575	9181.11	15.896	3.99059	0.0305984	1.43834	up	--	--	--	--	--	--	--	--
neg_5703	Melengestrol	201.729	260.216	214.842	209.761	262.491	311.771	9880.53	8619.07	5547.57	6132.4	1433.36	264.757	243.468	5312.95	21.8219	4.44771	0.0227278	1.49577	up	--	--	--	--	--	--	--	--
neg_5720	Sodium lauryl sulfate	81.3116	120.769	98.4746	218.805	114.992	248.469	2371.9	6360.12	5585.95	7371.57	346.19	52.096	147.137	3681.31	25.0196	4.64499	0.0414756	1.3971	up	--	--	--	--	--	--	--	--
neg_5727	Allylestrenol	45.5755	39.7565	59.6182	2313.6	212.626	90.2605	9770.56	6333.8	13841.2	8972.08	2640.13	59.6866	460.239	6936.25	15.071	3.9137	0.0243965	1.50328	up	--	--	--	--	--	--	--	--
neg_5735	Creatinine	5.48016	6.53555e-10	9.75618	10.8249	6.53555e-10	61.8045	382.015	449.538	340.019	213.72	49.528	4.60814	14.6443	239.904	16.3821	4.03405	0.0289151	1.41952	up	Carboxylic acids and derivatives	C00791	Metabolic pathways(ko01100);;Arginine and proline metabolism(ko00330)	HMDB0000562	588	60-27-5	Organic acids and derivatives	Amino acids, peptides, and analogues
neg_5749	2-Isopropyl-6-methyl-4-pyrimidone	63.043	67.4985	36.9091	60.3407	27.7994	105.806	1534.27	2217.6	2027.62	1858.6	135.936	70.8495	60.2328	1307.48	21.7071	4.44009	0.0244128	1.49779	up	--	--	--	--	--	--	--	--
neg_5751	Methyl 5-(hydroxymethyl)pyrrolidine-3-carboxylate	8.62688	26.4355	29.8698	264.241	21.5669	23.915	1412.58	2648.99	2921.47	1777.32	165.197	19.5397	62.4426	1490.85	23.8755	4.57746	0.0345915	1.41653	up	--	--	--	--	--	--	--	--
neg_5752	3b-Hydroxy-6b-angeloyloxy-7(11)-eremophilen-12,8b-olide	52.8295	37.8808	19.8521	291.396	511.102	76.7273	10131.5	14291.9	12379.6	9204.5	1339.58	34.5587	164.965	7896.92	47.8704	5.58106	0.023324	1.49302	up	--	--	--	--	--	--	--	--
neg_5754	Cardoltriene	944.068	649.396	1074.42	1574.38	1155.75	1025.7	48080.4	49344.5	53260	38636.6	6930.49	1030.18	1070.62	32880.4	30.7115	4.94071	0.0194157	1.53975	up	--	--	--	--	--	--	--	--
neg_576	N-Nitroso-3-hydroxypyrrolidine	152.745	139.435	96.7205	123.446	103.26	139.39	54.8209	75.0814	130.003	59.435	61.5198	52.5777	125.833	72.2396	0.574092	-0.800646	0.00573688	1.53376	down	Pyrrolidines	--	--	HMDB0061163	3034827	_	Organoheterocyclic compounds	_
neg_5762	11,17-Dihydroxy-6-methyl-17-(1-propynyl)androsta-1,4,6-triene-3-one	93.528	105.996	90.2835	141.861	959.257	215.747	2374.26	3732.98	2928.65	2801.45	367.665	81.5967	267.779	2047.77	7.64723	2.93494	0.0312809	1.40041	up	--	--	--	--	--	--	--	--
neg_5783	2,3-Dinor-TXB2	2.76737	19.96	3.39442	20.8051	38.2247	24.6955	1307.46	2948.5	2149.59	3440.99	172.027	15.3904	18.3078	1672.33	91.3448	6.51325	0.0358786	1.42957	up	--	--	--	--	--	--	--	--
neg_5789	6-(Pyridin-3-YL)hexanoic acid	256.071	73.6159	178.958	108.071	190.154	332.461	3056.56	5326.96	3059.29	2618.87	126.579	96.3945	189.889	2380.77	12.5377	3.64821	0.0434436	1.33879	up	--	--	--	--	--	--	--	--
neg_5803	Matricarin	10.3476	21.0823	6.36646	6.84084	4.31928	14.1378	734.837	2351.08	1793	2400.09	184.862	3.40192	10.5157	1244.55	118.351	6.88693	0.0375252	1.41258	up	--	--	--	--	--	--	--	--
neg_5812	5Z,13Z-Docosadienoic acid	6.53555e-10	17.57	13.832	10.17	25.3475	14.8676	264.468	136.603	109.654	325.802	38.4372	10.7288	13.6312	147.616	10.8293	3.43686	0.0462334	1.38413	up	--	--	--	--	--	--	--	--
neg_5832	Formoterol	1225.32	1646.22	1104.79	965.484	934.284	1496.44	28341.5	57603	46591.6	71719.4	5348.82	813.659	1228.76	35069.7	28.5407	4.83495	0.033797	1.44718	up	Benzene and substituted derivatives	--	--	HMDB0015399	3083544	67346-49-0	Benzenoids	Phenethylamines
neg_5846	Moxidectin	14.3656	20.5593	24.7125	6.53555e-10	46.7645	198.785	2398.37	5772.49	3429.54	5956.92	22.9613	6.53555e-10	50.8645	2930.05	57.6049	5.84812	0.0441815	1.37245	up	--	--	--	--	--	--	--	--
neg_5853	Melanostatin	2158.77	1881.46	1849.59	2408.84	2250.02	2893.69	59955.8	86117.5	79580.9	93361.4	15697.5	2082.32	2240.4	56132.6	25.0548	4.64701	0.0186328	1.56033	up	Carboxylic acids and derivatives	--	--	HMDB0005764	92910	9083-38-9	Organic acids and derivatives	Amino acids, peptides, and analogues
neg_5855	(Z)-5-[(2R,3S,4S)-4-Hydroxy-2-[(E)-3-hydroxyoct-1-enyl]oxan-3-yl]pent-3-enoic acid	83.7539	18.5929	19.079	227.842	322.155	89.9334	7254.9	9090.02	8097.26	5972.02	842.757	38.5916	126.893	5215.93	41.105	5.36124	0.0229005	1.49801	up	--	--	--	--	--	--	--	--
neg_5861	8-Hydroxy-4(6)-lactarene-5,14-diol	5.5573	0.913455	27.0835	1.16759	2.83469	19.1363	881.079	518.828	963.96	1162.18	98.2079	1.72658	9.4488	604.331	63.9585	5.99906	0.0285187	1.50369	up	--	--	--	--	--	--	--	--
neg_5862	Ethylene brassylate	6.53555e-10	4.13675	6.53555e-10	4.59883	8.87329	20.2564	223.843	326.709	147.863	280.384	27.1387	3.52302	6.31088	168.244	26.6593	4.73657	0.0305169	1.43814	up	Macrolides and analogues	--	--	HMDB0040459	61014	105-95-3	Phenylpropanoids and polyketides	_
neg_5863	Melengestrol acetate	123.82	481.976	222.273	585.368	515.55	378.914	2880.32	2827.43	2426.63	2371.54	629.582	626.888	384.65	1960.4	5.09658	2.34953	0.0138487	1.57794	up	--	--	--	--	--	--	--	--
neg_5905	Desoxycortisone acetate	3675.67	3679.46	2621.81	3534.94	3378.47	7138.34	48820.1	94911.5	56719.1	39381	8596.32	2593.89	4004.78	41837	10.4468	3.38498	0.0409678	1.34276	up	--	--	--	--	--	--	--	--
neg_5913	(1(10)E,4a,5E)-1(10),5-Germacradiene-12-acetoxy-4,11-diol	114.451	46.2905	38.6638	125.167	45.1527	76.5534	3075.28	3062.47	2615.99	1665.22	111.38	29.907	74.3797	1760.04	23.6629	4.56456	0.0323359	1.42136	up	--	--	--	--	--	--	--	--
neg_5926	7a-Hydroxyandrost-4-ene-3,17-dione	55.2833	56.7029	29.5941	222.616	201.282	62.074	5560.93	6037.03	6397.06	6619.33	1328.16	4.32799	104.592	4324.47	41.3461	5.36968	0.015842	1.58952	up	Steroids and steroid derivatives	C05296	Steroid hormone biosynthesis(ko00140)	HMDB0006771	65542	62-84-0	Lipids and lipid-like molecules	Androstane steroids
neg_593	Uridine 2',3'-cyclic phosphate	231.259	227.853	207.477	220.532	187.431	205.446	396.534	248.342	285.512	250.381	249.987	302.896	213.333	288.942	1.35442	0.437673	0.0218467	1.46389	up	--	--	--	--	--	--	--	--
neg_5942	Carisoprodol	9.97423	15.27	45.2568	34.0295	6.53555e-10	24.4656	428.124	1022.56	527.833	632.47	16.3919	6.53555e-10	21.4993	437.897	20.3679	4.34823	0.0470209	1.33381	up	--	--	--	--	--	--	--	--
neg_5996	9,10-DiHOME	257.844	97.9004	172.491	350.768	236.626	235.516	9703.56	7985.92	9313.7	7327	8215.86	45.3997	225.191	7098.57	31.5225	4.97831	0.00521807	1.72342	up	--	C14828	Linoleic acid metabolism(ko00591)	--	--	--	--	--
neg_6010	Hydroxypelenolide	26.4975	71.7344	38.0979	45.6664	19.2038	48.1255	679.358	932.848	1026.45	932.574	106.27	7.71067	41.5542	614.201	14.7807	3.88564	0.0258588	1.49671	up	--	--	--	--	--	--	--	--
neg_6030	Sphingosine 1-phosphate (d16:1-P)	293.71	338.941	789.614	350.217	343.963	406.062	2527.21	1412.41	1044.13	2020.17	594.106	1797.86	420.418	1565.98	3.72482	1.89717	0.00888172	1.63894	up	--	--	--	--	--	--	--	--
neg_6050	Dihomo-gamma-linolenoylcholine	80.0963	142.02	27.4603	188.032	67.4104	178.448	1535.96	917.126	797.481	681.185	24.9652	252.776	113.911	701.582	6.15903	2.6227	0.0420516	1.35719	up	Organonitrogen compounds	--	--	HMDB0240646	_	_	Organic nitrogen compounds	Quaternary ammonium salts
neg_6073	Lovastatin acid	639.653	650.598	766.266	708.574	767.683	625.754	1260.78	1405.57	1247.1	1006.39	775.59	1039.71	693.088	1122.53	1.6196	0.695637	0.00457661	1.68419	up	--	C21130	Metabolic pathways(ko01100)	--	--	--	--	--
neg_6081	Etonogestrel	573.082	847.436	444.566	265.863	324.39	453.794	3832.97	7037.46	4686.61	4303.87	282.712	154.518	484.855	3383.02	6.97738	2.80269	0.0458459	1.34027	up	--	--	--	--	--	--	--	--
neg_6127	9,10-DHOME	148.844	40.9122	31.08	206.86	48.066	158.824	18420.7	11274.1	13959	14020.7	6440.85	39.5297	105.764	10692.5	101.097	6.6596	0.010637	1.65009	up	--	C14828	Linoleic acid metabolism(ko00591)	--	--	--	--	--
neg_6143	Valeracetate	329.064	658.014	249.003	276.368	123.665	357.418	21029.7	16052.4	18400.3	16612.4	1223.29	764.413	332.255	12347.1	37.1614	5.21573	0.0218764	1.52885	up	--	--	--	--	--	--	--	--
neg_6146	3-Methyl-5-pentyl-2-furantridecanoic acid	244.338	225.846	348.42	197.718	298.323	294.152	1193.02	1350.26	1129.36	846.184	269.239	747.166	268.133	922.539	3.4406	1.78266	0.0089218	1.63256	up	--	--	--	--	--	--	--	--
neg_6147	PS(20:0/18:3(10,12,15)-OH(9))	6.53555e-10	6.53555e-10	37.7219	6.53555e-10	53.7339	68.6682	2449.64	1444.06	2109.08	1575.39	65.9654	6.53555e-10	26.6873	1274.02	47.7389	5.57709	0.0310374	1.45516	up	--	--	--	--	--	--	--	--
neg_6172	Stercobilin	203.72	352.668	234.076	84.3253	782.955	629.195	1640.75	2221.08	1298.09	1611.38	367.071	185.889	381.156	1220.71	3.20264	1.67926	0.0482971	1.25583	up	--	C05793	Porphyrin and chlorophyll metabolism(ko00860)	--	--	--	--	--
neg_6175	PS(PGF1alpha/18:1(11Z))	6.53555e-10	15.0928	4.59109	2.50022	14.7335	0.625498	580.336	719.479	632.394	392.934	570.873	1.76278	6.25719	482.963	77.1853	6.27025	0.00632719	1.67697	up	--	--	--	--	--	--	--	--
neg_6179	(1R,9S)-10-(Cyclopropylmethyl)-4-hydroxy-1,13-dimethyl-10-azatricyclo[7.3.1.02,7]trideca-2(7),3,5-trien-8-one	21.5142	17.6898	86.3083	483.052	5.57953	13.0665	10430.2	8160.18	13141	14484.1	3515.96	4.63233	104.535	8289.34	79.2972	6.3092	0.0160643	1.60571	up	--	--	--	--	--	--	--	--
neg_6180	Prolyl-Arginine	14.1728	35.9134	10.3451	211.21	63.8293	45.864	2191.23	1765.13	2753.24	2916.26	778.194	152.915	63.5558	1759.5	27.6843	4.791	0.0128567	1.63849	up	--	--	--	--	--	--	--	--
neg_6182	Carnosol	3051.35	11240.7	2423	4137.03	4323.05	3395.9	51167.1	46751.8	65819.9	72682.3	17606	2196.28	4761.83	42703.9	8.96796	3.16478	0.019461	1.56183	up	--	--	--	--	--	--	--	--
neg_6188	Evobioside	689.212	1307.6	626.832	158.384	5047.44	2635.74	11520.1	10934.4	11843	12608.6	1929.81	108.485	1744.2	8157.39	4.67687	2.22554	0.0365322	1.35645	up	--	--	--	--	--	--	--	--
neg_6195	beta-Ionol	10.6863	6.53555e-10	21.8733	3.09462	1.04569	3.51163	166.479	431.173	236.644	293.818	1.57439	2.47738	6.70192	188.694	28.1552	4.81533	0.0458121	1.34593	up	--	--	--	--	--	--	--	--
neg_6283	11b-Prostaglandin F2a-d4	3964.36	4028.45	2615.4	4075.75	2690.55	2547.82	6106.1	9225.04	7476.37	4227.48	9443.15	4413.6	3320.39	6815.29	2.05256	1.03742	0.0116786	1.49923	up	--	--	--	--	--	--	--	--
neg_6359	tilorone	45.7282	181.076	166.92	401.127	294.538	189.356	661.04	957.162	1090.49	705.451	67.7511	651.4	213.124	688.883	3.23231	1.69257	0.0197101	1.47216	up	--	--	--	--	--	--	--	--
neg_6366	Neriantogenin	232.354	169.108	193.287	263.595	179.664	227.476	1159.47	922.715	1208.04	977.27	383.061	44.7556	210.914	782.552	3.71029	1.89153	0.0297402	1.46357	up	--	--	--	--	--	--	--	--
neg_6368	14-Deoxyandrographolide	429.337	361.658	452.979	429.188	594.685	540.459	29834.1	21082.1	55559.4	43406.7	2602.43	283.214	468.051	25461.3	54.3986	5.7655	0.038846	1.43192	up	--	--	--	--	--	--	--	--
neg_6407	Prostaglandin E2 ethanolamide	15407.3	10797.9	15576.9	22477.7	20178.6	17679.5	56719.6	35029.6	27710.7	39747.6	34140.4	13186.9	17019.7	34422.5	2.02251	1.01615	0.0295831	1.39787	up	Fatty Acyls	--	--	HMDB0013038	35021785	_	Lipids and lipid-like molecules	Eicosanoids
neg_6427	Sulfolithocholylglycine	517.167	781.19	846.865	554.757	662.684	829.058	1964.86	1799.99	1661.02	1396.72	1478.2	2641.37	698.62	1823.69	2.61042	1.38428	0.0011357	1.78302	up	Steroids and steroid derivatives	--	--	HMDB0062801	3623888	_	Lipids and lipid-like molecules	Bile acids, alcohols and derivatives
neg_6447	Vitamin A	366.028	218.019	480.226	855.396	375.627	1109.77	6437.76	13108.8	14374.8	7071.12	2799.89	3206.04	567.51	7833.07	13.8025	3.78686	0.0148789	1.56122	up	--	C00473	Retinol metabolism(ko00830);;Vitamin digestion and absorption(ko04977);;Metabolic pathways(ko01100)	--	--	--	--	--
neg_6491	Oleoyltaurine	66.9653	72.1895	148.365	84.2546	151.61	119.222	382.598	279.841	171.295	358.228	96.8065	442.208	107.101	288.496	2.69368	1.42958	0.0189184	1.48066	up	--	--	--	--	--	--	--	--
neg_6511	5-Methyldodecanoylcarnitine	556.126	562.388	399.322	615.858	387.638	479.585	2479.96	2134.94	1698.57	1605.92	1540.5	1132	500.153	1765.31	3.52955	1.81948	0.00104337	1.84762	up	--	--	--	--	--	--	--	--
neg_6536	25-Hydroxy-24-oxocholecalciferol	52.5596	59.0206	134.985	65.087	50.4827	103.325	204.623	170.471	153.648	176.464	98.2325	199.715	77.5767	167.192	2.15519	1.10782	0.00173919	1.67441	up	--	--	--	--	--	--	--	--
neg_6551	Val-Gly-Val-Ala-Pro-Gly	3722.85	4695.96	6656.15	5179.02	5771.1	7733.1	17071.4	15140.1	10880.6	16508.8	10101.7	3096.29	5626.37	12133.2	2.15648	1.10868	0.0285342	1.41471	up	--	--	--	--	--	--	--	--
neg_6553	9(S)-HEPE	99.7601	116.945	52.994	167.167	163.25	74.5672	15848.7	10350.4	18206.9	13885	25148.2	105.412	112.447	13924.1	123.828	6.95219	0.00998567	1.62409	up	--	--	--	--	--	--	--	--
neg_6595	Chenodeoxycholylglutamic acid	26579	11547.8	29140.8	13245.7	13239	10001	4750.72	1935.47	1903.63	5496.88	7341.42	1635.66	17292.2	3843.96	0.222294	-2.16946	0.00942273	1.52939	down	--	--	--	--	--	--	--	--
neg_6663	16-Acetylpriverogenin A	4433.18	4953.14	13526.5	2593.02	16687.4	4457.92	1460.64	2006.13	1764.8	1968.79	347.835	407.079	7775.21	1325.88	0.170527	-2.55193	0.0418199	1.3421	down	--	--	--	--	--	--	--	--
neg_6676	1-Heptadecanoylglycerophosphoethanolamine	2762.47	2749.35	7144.92	5546.37	2711.06	4427.21	2563.24	1287.87	1093.61	1388.96	1128.84	2211.62	4223.56	1612.36	0.381752	-1.38929	0.0160404	1.44593	down	--	--	--	--	--	--	--	--
neg_6687	(23S,24S)-17,23-Epoxy-24,29-dihydroxy-27-norlanost-8-ene-3,15-dione	1460.05	821.97	758.544	1536.14	771.824	1116.06	1579.65	2355.49	1634.07	1516.81	1450.47	2442.19	1077.43	1829.78	1.69828	0.764074	0.00941298	1.44775	up	--	--	--	--	--	--	--	--
neg_67	3-Nitrotyrosine	5.42565	6.53555e-10	6.53555e-10	6.53555e-10	6.53555e-10	8.15563	34.6152	23.486	28.6055	15.16	6.31786	37.614	2.26355	24.2997	10.7352	3.42428	0.00507168	1.64874	up	Carboxylic acids and derivatives	--	--	HMDB0001904	65124	3604-79-3	Organic acids and derivatives	Amino acids, peptides, and analogues
neg_6717	LysoPA(24:0/0:0)	2049.28	1022.92	1439.03	1222.2	1510.07	1534.59	772.218	1013.82	837.961	715.476	602.277	380.201	1463.01	720.325	0.492357	-1.02222	0.00192283	1.68749	down	--	--	--	--	--	--	--	--
neg_6759	PS(22:4(7Z,10Z,13Z,16Z)/PGF1alpha)	49.1811	42.3386	69.8441	61.8556	33.9792	59.6098	386.071	268.508	150.301	238.871	71.6157	235.134	52.8014	225.083	4.26283	2.09181	0.0105935	1.61856	up	--	--	--	--	--	--	--	--
neg_6785	Cucurbitacin C	202.132	98.7005	204.231	285.528	85.1016	232.487	1426.54	780.358	514.034	968.309	94.7191	1060.61	184.697	807.428	4.37164	2.12818	0.0208464	1.50706	up	Steroids and steroid derivatives	--	--	HMDB0034706	5874476	5988-76-1	Lipids and lipid-like molecules	Cucurbitacins
neg_6791	PC(DiMe(13,5)/PGF2alpha)	0.159683	16.1082	10.282	10.5901	14.289	14.4382	522.453	102.523	88.9954	282.185	7.2711	374.564	10.9779	229.665	20.9208	4.38686	0.0420962	1.36799	up	--	--	--	--	--	--	--	--
neg_6812	PC(DiMe(13,5)/20:4(6Z,8E,10E,14Z)-2OH(5S,12R))	26.0546	18.3235	23.097	26.2207	8.81337	33.9884	577.782	216.838	82.5088	322.593	44.2334	345.571	22.7496	264.921	11.6451	3.54165	0.0291324	1.44474	up	--	--	--	--	--	--	--	--
neg_6830	MURABUTIDE	14436.2	13451.8	18586.7	19227.5	11713	16411.2	5556.44	8373.89	8820.87	8159.19	9738.45	3772.08	15637.7	7403.49	0.473437	-1.07876	0.000371966	1.74893	down	--	--	--	--	--	--	--	--
neg_6840	Beloranib	1104.53	1242.42	1211.61	1442.28	1289.27	1312.28	1953.91	1802.69	1592.58	1603.25	1128.12	1987.73	1267.07	1678.05	1.32436	0.405291	0.0231457	1.41369	up	--	--	--	--	--	--	--	--
neg_6841	1-acyl-PAF	33.6423	84.9602	48.2896	68.3353	132.788	148.068	763.762	703.595	395.616	428.542	160.947	960.552	86.0138	568.836	6.6133	2.72537	0.00932077	1.58891	up	--	--	--	--	--	--	--	--
neg_6858	Antibiotic SB 202742	54.3958	40.683	48.6843	147.43	47.0841	68.286	205.889	236.616	450.22	291.408	127.85	111.112	67.7606	237.183	3.5003	1.80748	0.0189586	1.51542	up	--	--	--	--	--	--	--	--
neg_6859	PI(PGF1alpha/18:0)	57.2695	19.8532	236.337	183.655	44.4607	160.081	3574.17	371.611	804.713	2885.04	203.624	2192.46	116.943	1671.94	14.2971	3.83765	0.0427757	1.39226	up	--	--	--	--	--	--	--	--
neg_69	senkyunolide I	75.9429	52.3524	60.7309	141.939	82.4615	168.778	176.558	128.539	247.823	128.972	122.96	306.169	97.0342	185.17	1.9083	0.932285	0.0410288	1.21743	up	--	--	--	--	--	--	--	--
neg_6950	N-Acetyl-N-[(2S)-3-(1H-indol-3-yl)-2-[[2-(4-piperidin-1-ylpiperidin-1-yl)acetyl]amino]propyl]-2-methoxybenzamide	269.751	235.623	332.429	290.458	601.482	432.375	1712.97	966.428	883.73	828.801	420.184	2622.49	360.353	1239.1	3.43858	1.78181	0.0423459	1.30025	up	--	--	--	--	--	--	--	--
neg_6964	Mutilin	40.9862	69.8316	84.5941	102.484	57.7607	186.887	16424	5003.57	10698.5	8086.36	1176.89	204.519	90.4239	6932.3	76.6645	6.26049	0.0410252	1.39527	up	--	--	--	--	--	--	--	--
neg_6965	3b-Allotetrahydrocortisol	15.362	2.84382	8.95384	247.131	77.9291	94.4015	739.736	322.683	659.244	431.454	84.7002	39.9159	74.4368	379.622	5.09993	2.35048	0.0485241	1.31554	up	--	--	--	--	--	--	--	--
neg_6978	milbemycin beta3	774.703	618.966	868.103	1032.29	900.558	935.711	1378.45	1435.04	1227.18	1133.42	969.839	938.065	855.055	1180.33	1.38042	0.465106	0.0113086	1.44946	up	--	--	--	--	--	--	--	--
neg_6983	Hydroxyhomodestruxin B	405.188	448.217	857.967	1299.91	652.881	1292.47	1538.26	1523.3	1432.57	1691.4	954.085	841.214	826.106	1330.14	1.61013	0.687177	0.0419782	1.24477	up	Peptidomimetics	--	--	HMDB0039897	85262217	_	Organic acids and derivatives	Depsipeptides
neg_7023	Tauroursodeoxycholic acid	948.284	836.483	1490.14	1008.51	905.195	1020.4	2542.3	1398.84	1268.88	1895.18	1091.56	1740.72	1034.84	1656.25	1.60049	0.678516	0.0336778	1.37209	up	--	--	--	--	--	--	--	--
neg_7047	N-Linoleoyl Proline	1700.81	1246.02	1722.96	2467.59	1736.55	2144.92	4883.12	3663.38	4405.4	4799.71	2935.21	1423.51	1836.47	3685.05	2.00659	1.00475	0.0177159	1.5218	up	--	--	--	--	--	--	--	--
neg_7058	Cholic acid glucuronide	1305.19	1307.69	1790.99	1431.04	2011.19	1893.22	3655.89	4128.99	3382.74	3546.85	2553.4	676.847	1623.22	2990.79	1.8425	0.881666	0.0425702	1.31776	up	--	--	--	--	--	--	--	--
neg_7080	Hemorphin-4	136.821	159.229	226.316	226.632	315.503	237.412	364.299	381.919	465.638	585.707	211.61	289.952	216.986	383.188	1.76596	0.820452	0.0260849	1.41336	up	Carboxylic acids and derivatives	--	--	HMDB0059788	128444	_	Organic acids and derivatives	Amino acids, peptides, and analogues
neg_7087	2-(10-Heptadecenyl)-6-hydroxybenzoic acid	415.61	395.51	275.722	791.204	379.461	279.488	206.673	386.272	196.584	164.331	188.313	81.5263	422.833	203.95	0.482342	-1.05187	0.0387401	1.25509	down	--	--	--	--	--	--	--	--
neg_7098	PI(18:2(9Z,12Z)/PGF1alpha)	738.065	454.245	483.983	311.342	406.582	302.449	2814.39	1084.27	890.989	1343.53	798.182	2238.61	449.444	1528.33	3.40049	1.76574	0.0221946	1.47169	up	--	--	--	--	--	--	--	--
neg_71	2-Amino-2-thiazoline-4-carboxylic acid	51.7013	25.5645	40.5734	84.5447	42.8124	69.0484	175.211	103.424	159.107	102.183	86.2153	184.915	52.3741	135.176	2.58097	1.36791	0.00342895	1.65038	up	--	--	--	--	--	--	--	--
neg_7159	PC(2:0/18:3(10,12,15)-OH(9))	233.393	193.378	338.602	267.946	580.857	496.516	1714.56	1277.9	1110.8	1412.3	1113.33	3083.06	351.782	1618.66	4.60131	2.20204	0.00836384	1.59579	up	--	--	--	--	--	--	--	--
neg_7167	PI(18:1(11Z)/PGF2alpha)	73.2775	33.7544	31.1832	80.2016	25.6106	37.2286	538.183	777.781	452.013	258.987	68.4885	51.0318	46.876	357.747	7.63178	2.93202	0.0439979	1.32369	up	--	--	--	--	--	--	--	--
neg_7219	Mdp-gdp	6.53555e-10	6.53555e-10	6.53555e-10	12.0198	6.53555e-10	6.53555e-10	207.128	85.9503	0.341916	111.001	6.53555e-10	120.935	2.00331	87.5594	43.7074	5.44981	0.0452802	1.33995	up	--	--	--	--	--	--	--	--
neg_7228	Gliadins	123.679	211.309	100.409	74.509	39.0557	133.987	1296.97	876.587	426.158	886.903	253.067	1096.34	113.825	806.006	7.0811	2.82397	0.00751853	1.6599	up	--	--	--	--	--	--	--	--
neg_7262	PI(18:3(6Z,9Z,12Z)/PGJ2)	749.376	585.832	283.589	530.076	131.447	672.086	2420.72	1599.64	1305.08	2882.12	623.153	348.294	492.068	1529.84	3.10899	1.63645	0.0496755	1.34559	up	--	--	--	--	--	--	--	--
neg_7281	Vinaginsenoside R13	27.3851	14.4711	13.4092	46.5913	30.4544	47.6622	190.991	60.7988	116.96	164.688	45.4541	110.898	29.9955	114.965	3.83273	1.93837	0.0131366	1.58607	up	--	--	--	--	--	--	--	--
neg_7306	1-Stearoylglycerophosphoserine	2723.24	2158.82	3138.68	3531.61	2957.48	3207.78	8093.96	5649.92	3801.3	5775.58	4320.43	3714.08	2952.94	5225.88	1.76972	0.823523	0.019041	1.48211	up	--	--	--	--	--	--	--	--
neg_7343	LysoPE(0:0/18:2(9Z,12Z))	1518.27	975.256	1323.98	1593.22	1084.47	1860.93	6318.78	2874.55	2376.53	2789.15	1221.91	5561.64	1392.69	3523.76	2.53019	1.33924	0.0455623	1.3061	up	Glycerophospholipids	--	--	HMDB0011477	53480926	_	Lipids and lipid-like molecules	Glycerophosphoethanolamines
neg_7351	Mesaconitine	527.026	514.305	1184.64	616.455	737.589	695.795	3889.05	2302.48	2717.46	2640.1	567.236	3347.35	712.636	2577.28	3.61654	1.85461	0.00927242	1.63526	up	--	--	--	--	--	--	--	--
neg_7360	13-HODE	7.55801	4.86614	34.4653	38.317	5.2176	11.8555	7005.82	2054.39	5617.16	3492.02	2346.22	263.239	17.0466	3463.14	203.157	7.66645	0.0190703	1.54897	up	Fatty Acyls	C14762	PPAR signaling pathway(ko03320);;Linoleic acid metabolism(ko00591)	HMDB0004667	6443013	29623-28-7	Lipids and lipid-like molecules	Lineolic acids and derivatives
neg_7378	25-Cinnamoyl-vulgaroside	256.419	207.863	293.796	569.811	256.792	818.015	1059.39	844.813	882.422	859.138	497.236	811.876	400.449	825.812	2.06221	1.04419	0.00709885	1.4999	up	--	--	--	--	--	--	--	--
neg_7388	8-Heptadecenal	2294.51	2290.55	743.43	1122.29	874.191	1476.68	4766.91	5083.26	7274.81	13517.7	769.029	6299.37	1466.94	6285.17	4.28454	2.09914	0.0365449	1.44353	up	--	--	--	--	--	--	--	--
neg_74	Perylene-1,2-dione	3.63598	6.53555e-10	6.53555e-10	10.0676	6.53555e-10	4.19122	24.225	8.4389	16.7084	10.1544	8.27585	24.5725	2.98247	15.3958	5.16211	2.36796	0.00843114	1.54358	up	--	--	--	--	--	--	--	--
neg_7478	20-Hydroxy-6Z,15Z-eicosadienoic acid	469.342	329.977	440.592	570.355	252.04	602.539	188.236	111.846	162.077	270.942	399.945	255.871	444.141	231.486	0.5212	-0.94009	0.0127184	1.43755	down	--	--	--	--	--	--	--	--
neg_7560	Ganglioside GM3 (d18:0/12:0)	6.53555e-10	6.53555e-10	6.53555e-10	6.53555e-10	6.53555e-10	31.5424	60.2267	83.3275	55.1626	70.3643	10.4737	94.4839	5.25706	62.3398	11.8583	3.56783	0.00341934	1.65235	up	--	--	--	--	--	--	--	--
neg_7612	Hebevinoside IV	1272.54	879.634	894.954	1804.42	1139.83	1779.56	2441.66	2070.24	2176.04	2398.63	2254.41	1515.27	1295.16	2142.71	1.6544	0.72631	0.00320393	1.59465	up	--	--	--	--	--	--	--	--
neg_7618	3-[(3-Methylbutyl)nitrosoamino]-2-butanone	953.136	736.212	773.294	985.603	360.397	1060.76	218.342	159.667	146.205	213.086	749.229	261.017	811.567	291.258	0.358883	-1.47841	0.00398463	1.58325	down	--	--	--	--	--	--	--	--
neg_7628	5a-Cholestane-3a,7a,12a,25-tetrol	1880.86	4530.5	815.082	6199.21	3687.73	571.518	613.657	487.301	722.473	740.591	302.952	65.089	2947.48	488.677	0.165795	-2.59253	0.0427618	1.29113	down	--	--	--	--	--	--	--	--
neg_7679	(3beta,5alpha,6alpha,7beta,14alpha,22E,24R)-5,6-Epoxyergosta-8,22-diene-3,7,14-triol	439.816	557.497	290.64	627.163	236.901	1158.72	2549.62	1529.06	2290.24	2521.51	492.491	434.138	551.79	1636.18	2.96522	1.56814	0.0418125	1.34897	up	--	--	--	--	--	--	--	--
neg_7700	Sorbitan stearate	9783.66	13552.4	8563.58	10725.4	10330.8	11872.5	20659.9	18263.9	22144.8	17980.9	17543.4	11199.5	10804.7	17965.4	1.66273	0.733558	0.00383015	1.66075	up	--	--	--	--	--	--	--	--
neg_7722	DG(10:0/20:4(5Z,8Z,11Z,14Z)-OH(20)/0:0)	126.059	86.7412	143.186	112.435	51.7291	87.8068	0.0266178	0.620189	6.53555e-10	20.2664	19.4452	6.53555e-10	101.326	6.7264	0.0663836	-3.91303	0.000522511	1.81721	down	--	--	--	--	--	--	--	--
neg_7738	DG(13:0/20:4(6Z,8E,10E,14Z)-2OH(5S,12R)/0:0)	3982.35	2563.28	2403.23	4055.65	2252.91	3996.95	5484.74	4688.62	5680.72	5825.56	4221.94	2611.7	3209.06	4752.22	1.48087	0.566449	0.0329366	1.32617	up	--	--	--	--	--	--	--	--
neg_7753	Palmitic amide	1539.64	1546.03	556.598	1860.11	691.908	937.695	288.271	301.182	543.409	238.35	1223.53	281.502	1188.66	479.374	0.403288	-1.31012	0.0259374	1.31556	down	Fatty Acyls	--	--	HMDB0012273	69421	629-54-9	Lipids and lipid-like molecules	Fatty amides
neg_7757	Tetracosahexaenic acid	6366.03	4892	5231.98	6806.44	2938.36	8461.36	887.153	778.817	711.006	822.956	4326.99	2218.84	5782.69	1624.29	0.280889	-1.83193	0.00183627	1.68859	down	--	--	--	--	--	--	--	--
neg_7788	Peramine	1893.33	1892.51	1452.03	3148.12	2326.8	3318.93	1567.01	964.234	1108.52	1399.62	2166.7	989.004	2338.62	1365.85	0.58404	-0.77586	0.0256128	1.39509	down	--	--	--	--	--	--	--	--
neg_780	Cysteinyl-Proline	1221.3	1060.74	885.011	1558.88	972.251	945.246	829.496	922.978	911.203	731.433	784.67	671.017	1107.24	808.466	0.730165	-0.453705	0.031875	1.30871	down	--	--	--	--	--	--	--	--
neg_7818	Cer(d16:1/18:1(12Z)-2OH(9,10))	42100.2	28932.4	22876.8	40411.3	20314.8	20698.7	45763.2	36085.9	90604.7	63858.7	75554	32506	29222.4	57395.4	1.96409	0.973864	0.029901	1.40505	up	--	--	--	--	--	--	--	--
neg_7871	Becocalcidiol	1534.99	1185.31	702.464	1154.35	707.148	1349.19	436.393	234.64	290.757	275.363	1227.22	723.063	1105.58	531.24	0.48051	-1.05736	0.0210146	1.39138	down	--	--	--	--	--	--	--	--
neg_7911	Vitamin D2 3-glucuronide	447.822	474.159	486.842	842.702	338.578	1229.43	203.129	189.381	308.287	220.031	406.192	131.234	636.588	243.042	0.381789	-1.38915	0.034309	1.39471	down	Steroids and steroid derivatives	--	--	HMDB0010344	6443809	_	Lipids and lipid-like molecules	Vitamin D and derivatives
neg_7912	DG(13:0/20:4(8Z,11Z,14Z,17Z)-2OH(5S,6R)/0:0)	5846.37	3654.4	3374.4	7225.64	1948.87	5753.82	20410.7	24648.5	35618.4	36312.6	7893.57	2569.11	4633.92	21242.1	4.58406	2.19663	0.0327535	1.45729	up	--	--	--	--	--	--	--	--
neg_7935	Furohyperforin	1951.46	1630.38	1485.12	3004.68	1519.37	2877.03	714.385	670.762	839.863	683.557	1312.28	1067.13	2078.01	881.33	0.424123	-1.23745	0.0064292	1.64338	down	Prenol lipids	--	--	HMDB0033632	73107525	219793-20-1	Lipids and lipid-like molecules	Monoterpenoids
neg_7970	2-Amino-3-methyl-1-pyrrolidin-1-YL-butan-1-one	2892.53	2088.82	2323.46	3042.97	1340.47	2995.6	405.174	258.888	150.665	366.635	1957.53	1422.18	2447.31	760.179	0.310619	-1.68678	0.0020866	1.65402	down	--	--	--	--	--	--	--	--
neg_7994	CPA(16:0/0:0)	4384.6	3222.43	2114.11	5647.03	2919.63	3318.3	513.246	467.358	576.506	515.275	1086.19	418.74	3601.02	596.219	0.165569	-2.59449	0.00164096	1.79887	down	--	--	--	--	--	--	--	--
neg_8000	TG(15:0/22:5(4Z,7Z,10Z,13Z,16Z)/22:5(4Z,7Z,10Z,13Z,16Z))	455.633	6029.51	294.178	7885.98	7751.34	13479.7	8.33547	392.814	329.674	163.056	6.53555e-10	35.4025	5982.72	154.88	0.0258879	-5.27158	0.0359998	1.4543	down	Glycerolipids	--	--	HMDB0043619	131754739	_	Lipids and lipid-like molecules	Triradylcglycerols
neg_8036	Auda	581.194	440.139	281.898	628.494	355.284	625.918	951.644	519.67	672.224	637.404	754.335	846.022	485.488	730.217	1.50409	0.588889	0.0188122	1.34612	up	--	--	--	--	--	--	--	--
neg_812	2-Imidazolidinone, 4-hydroxy-1-(5-nitro-2-thiazolyl)-	3381.45	2722.36	2768.03	2286.38	2682.35	2145.29	4885.13	3093.73	3365.62	4233.29	3471.86	3214.63	2664.31	3710.71	1.39275	0.477934	0.013722	1.50523	up	--	--	--	--	--	--	--	--
neg_837	S-(3-Methyl-2-butenyl) ethanethioate	1487.97	2179.73	1023.17	963.243	601.4	1548.52	5516.7	4589.15	6601.9	5579.36	5000.64	913.704	1300.67	4700.24	3.6137	1.85348	0.00717616	1.65798	up	--	--	--	--	--	--	--	--
neg_869	(S-(R*,R*))-4-(2-(2-Carboxy-5-(beta-D-glucopyranosyloxy)-2,3-dihydro-6-hydroxy-1H-indol-1-yl)vinyl)-2,3-dihydropyridine-2,6-dicarboxylic acid	265.313	330.018	281.277	464.733	399.793	539.626	709.448	954.912	792.013	496.967	486.9	1074.64	380.127	752.48	1.97955	0.985174	0.0102552	1.46447	up	--	--	--	--	--	--	--	--
neg_894	4-O-Caffeoyl-3-O-feruloylquinic acid	14.6324	19.2725	6.53555e-10	7.76743	6.53555e-10	4.07089	214.864	135.946	40.8469	64.7684	6.53555e-10	238.008	7.62387	115.739	15.1811	3.92421	0.040775	1.3297	up	--	--	--	--	--	--	--	--
neg_916	Artomunoxanthentrione epoxide	126.977	206.699	105.375	284.626	84.7666	223.898	470.057	618.495	859.435	372.876	300.68	261.028	172.057	480.428	2.79226	1.48144	0.0187495	1.4695	up	--	--	--	--	--	--	--	--
neg_972	beta-D-3-Ribofuranosyluric acid	180.817	168.346	240.723	524.838	210.3	457.593	697.797	595.977	598.117	364.675	513.673	264.233	297.103	505.745	1.70226	0.76745	0.0455259	1.17866	up	--	--	--	--	--	--	--	--
neg_977	6-Methoxy-2-naphthylacetic acid	47.5833	1.76153	88.2085	84.0393	6.32205	137.643	774.489	520.683	106.81	483.71	0.758804	962.233	60.9263	474.781	7.79271	2.96212	0.0409662	1.33382	up	--	--	--	--	--	--	--	--
neg_987	Aquifoliunine EIV	72.2196	48.8292	148.424	180.024	235.128	223.805	553.302	621.473	385.794	329.387	134.934	844.711	151.405	478.267	3.15886	1.6594	0.02199	1.39513	up	--	--	--	--	--	--	--	--
neg_992	2,3-Dihydro-5,5',7,7'-tetrahydroxy-2-(4-hydroxyphenyl)[3,8'-bi-4H-1-benzopyran]-4,4'-dione	22.6044	3.06774	48.403	10.0427	42.0596	11.5359	203.605	212.895	84.3448	135.876	4.69188	414.607	22.9522	176.003	7.66825	2.9389	0.0439527	1.30679	up	--	--	--	--	--	--	--	--
pos_1066	DL-2-Aminooctanoic acid	6579.44	5126.58	4264.63	5371.45	7272.51	4891.11	604.818	373.759	378.971	614.471	2416.62	910.252	5584.29	883.149	0.158149	-2.66064	1.57399e-05	1.95113	down	Carboxylic acids and derivatives	--	--	HMDB0000991	69522	644-90-6	Organic acids and derivatives	Amino acids, peptides, and analogues
pos_1125	2-Methyl-1-Pyrroline	5078.63	2375.61	4293.11	2463.79	3737.88	2813.64	2581.87	1610.76	2057.85	1829.76	1247.51	3027.36	3460.45	2059.18	0.595063	-0.748886	0.0267522	1.31273	down	--	--	--	--	--	--	--	--
pos_1149	Isorhamnetin 3,7-beta-D-diglucoside	3386.31	3363.39	866.37	3020.12	2205.72	2785.49	107.396	676.183	1453.68	74.8548	2071.96	64.8895	2604.57	741.493	0.28469	-1.81254	0.00519139	1.57171	down	--	--	--	--	--	--	--	--
pos_1169	Triglochinin	7.73273	7.19643	6.24649	1.81152	6.85689	5.39877	6.53555e-10	6.53555e-10	1.03407	1.12905	2.50414	0.00393806	5.87381	0.778534	0.132543	-2.91546	0.00112403	1.77263	down	Organooxygen compounds	--	--	HMDB0030934	6088720	28876-11-1	Organic oxygen compounds	Carbohydrates and carbohydrate conjugates
pos_1192	2,4-Dimethyl-1,3-oxazole-5-carboxylic acid	6544.1	3711.93	14166.4	5366.19	3298.85	6036.13	22707.5	13611.3	7466.66	17780.1	5496.29	17305	6520.61	14061.1	2.15642	1.10864	0.0419873	1.30056	up	--	--	--	--	--	--	--	--
pos_1270	Alanyltryptophan	55.5595	42.9972	22.7379	41.8564	24.4662	33.7231	87.0809	123.142	72.5435	53.4917	23.0449	94.2998	36.89	75.6004	2.04934	1.03516	0.0404009	1.28464	up	Carboxylic acids and derivatives	--	--	HMDB0013209	85362	16305-75-2	Organic acids and derivatives	Amino acids, peptides, and analogues
pos_1416	hydroxytyrosol acetate sulphate	309.906	278.355	84.0932	360.224	138.079	284.756	6.53555e-10	33.2407	151.289	11.7677	190.697	8.563	242.569	65.9263	0.271784	-1.87947	0.0103971	1.47372	down	--	--	--	--	--	--	--	--
pos_1478	Deoxyguanosine diphosphate (dGDP)	431.111	425.619	266.732	408.544	344.643	453.126	180.778	267.251	383.924	162.622	397.075	63.9479	388.296	242.6	0.624781	-0.678578	0.0450577	1.27935	down	--	--	--	--	--	--	--	--
pos_1690	Fingolimod	870.358	447.576	335.232	200.528	172.027	161.399	19.2897	6.12125	146.9	47.0243	23.0172	8.09839	364.52	41.7418	0.114512	-3.12643	0.0326626	1.32747	down	--	--	--	--	--	--	--	--
pos_1706	N-Acetylkynurenine	0.447398	6.53555e-10	6.53555e-10	6.53555e-10	6.53555e-10	0.624738	55.33	33.581	7.10942	31.3334	40.0012	7.70046	0.178689	29.1759	163.277	7.35118	0.0129979	1.56766	up	Organooxygen compounds	--	--	HMDB0240342	54201144	3428-08-8	Organic oxygen compounds	Carbonyl compounds
pos_1720	Fructosamine	69.4812	79.4854	102.324	74.3681	77.3313	154.365	199.773	292.362	267.556	99.7781	69.8566	188.384	92.8925	186.285	2.00538	1.00388	0.049125	1.21252	up	Organooxygen compounds	--	--	HMDB0002030	20484	4429-04-3	Organic oxygen compounds	Carbohydrates and carbohydrate conjugates
pos_1721	3-Phenoxypropionic acid	16.1396	17.8567	15.7808	16.1293	20.5328	31.7308	88.5173	162.871	111.53	64.1915	1.64962	150.089	19.695	96.4747	4.89844	2.29232	0.0245826	1.42826	up	Benzene and substituted derivatives	--	--	HMDB0002229	81596	7170-38-9	Benzenoids	3-phenoxypropionic acids
pos_1727	Marmesin rhamnoside	380.715	170.192	483.779	255.496	456.363	360.907	1147.97	601.861	627.249	1030.39	418.422	1154.32	351.242	830.035	2.36314	1.24071	0.0125036	1.5438	up	--	--	--	--	--	--	--	--
pos_1728	Cyclopentenyl cytosine	387.681	407.23	262.948	382.568	350.05	369.495	534.249	476.263	476.96	401.249	402.976	586.5	359.995	479.7	1.33252	0.414153	0.00930809	1.45285	up	--	--	--	--	--	--	--	--
pos_1731	3-Methyl-quinolin-2-ol	68.3217	40.2706	69.4522	61.4235	123.068	126.357	532.224	384.881	497.704	218.946	44.9396	239.935	81.4822	319.772	3.92444	1.97249	0.0250263	1.43844	up	--	--	--	--	--	--	--	--
pos_1737	Kamahine C	3.23485	37.8229	40.6122	11.3728	9.06339	66.0752	146.342	209.306	204.425	208.354	61.5714	408.583	28.0302	206.43	7.36456	2.8806	0.0115321	1.56721	up	--	--	--	--	--	--	--	--
pos_1741	Gly Glu Met	148.278	89.3061	223.582	171.498	106.242	462.024	481.674	755.086	556.731	516.548	2.19052	593.969	200.155	484.366	2.41996	1.27498	0.0439023	1.23423	up	--	--	--	--	--	--	--	--
pos_1747	Glycyl-Lysine	2.80466	6.53555e-10	6.53555e-10	0.133474	2.03105	13.6446	89.9238	32.5095	1.3437	45.916	10.477	62.7165	3.10229	40.4811	13.0488	3.70584	0.0389397	1.34279	up	--	--	--	--	--	--	--	--
pos_1765	4-Oxo-1-(3-pyridyl)-1-butanone	117.062	241.107	613.614	267.686	256.57	398.884	607.063	1352.59	1478.66	588.636	474.34	535.186	315.821	839.412	2.65788	1.41027	0.0351492	1.3249	up	Organooxygen compounds	C19567	Chemical carcinogenesis(ko05204);;Metabolism of xenobiotics by cytochrome P450(ko00980);;Nicotinate and nicotinamide metabolism(ko00760);;Metabolic pathways(ko01100)	HMDB0062406	115084	76014-80-7	Organic oxygen compounds	Carbonyl compounds
pos_1800	N-Methyl-N-nitroso-1H-purin-6-amine	32.4034	33.4355	30.9142	32.2626	50.378	43.6093	48.8723	51.3871	75.9305	42.4184	41.0777	66.1044	37.1672	54.2984	1.46092	0.546881	0.0304882	1.26846	up	--	--	--	--	--	--	--	--
pos_1801	Glutamic acid diethyl ester	41.201	36.9991	34.7843	54.6308	37.0851	61.7641	66.8359	59.9663	60.2928	56.7672	69.7533	87.8294	44.4107	66.9075	1.50656	0.591259	0.00597968	1.46373	up	--	--	--	--	--	--	--	--
pos_1843	5-Methylthioribose	49.9884	75.0672	127.985	32.293	46.3313	127.835	6.53555e-10	0.0114825	6.53555e-10	6.53555e-10	6.53555e-10	101.013	76.5833	16.8374	0.219857	-2.18536	0.0323393	1.30048	down	Organooxygen compounds	C03089	Metabolic pathways(ko01100);;Cysteine and methionine metabolism(ko00270)	HMDB0001087	439904	624740-12-1	Organic oxygen compounds	Carbohydrates and carbohydrate conjugates
pos_1851	s-Nitroglutathione	64.6681	139.223	75.9764	97.4522	100.884	266.932	15.8466	37.6867	38.2481	11.4182	30.924	94.1366	124.189	38.0434	0.306333	-1.70683	0.0358983	1.40449	down	--	--	--	--	--	--	--	--
pos_1867	cis-p-Menth-2-en-1-ol	21.6348	14.7064	23.3218	23.1742	30.15	20.4403	49.1819	30.7605	32.3336	25.7253	21.1009	41.7888	22.2379	33.4818	1.50562	0.590356	0.0470099	1.22624	up	--	--	--	--	--	--	--	--
pos_1889	N-(2-Hydroxyethyl)eicosa-5,8,11,14-tetraenamide	873.279	684.98	589.507	981.798	423.126	1665.15	2273.5	1523.84	1420.08	1487.39	1558.53	1878.68	869.641	1690.34	1.94372	0.95882	0.00483853	1.52074	up	--	--	--	--	--	--	--	--
pos_1893	PE-NMe(15:0/20:2(11Z,14Z))	276799	296041	407506	369223	317232	318300	514267	435090	522627	398190	445007	312768	330850	437991	1.32384	0.404725	0.0201848	1.41338	up	Glycerophospholipids	--	--	HMDB0113025	131820140	_	Lipids and lipid-like molecules	Glycerophosphoethanolamines
pos_1908	Syndesine	66.4458	70.3825	59.845	51.4584	80.6074	43.1108	153.396	119.262	102.265	139.783	77.474	145.417	61.975	122.933	1.98359	0.988113	0.00226621	1.72879	up	--	--	--	--	--	--	--	--
pos_1916	3-Methylcrotonaldehyde	63.4817	73.6827	56.1163	76.3621	53.9484	86.2468	17.7395	6.80407	0.632755	1.16471	26.0172	28.5344	68.3063	13.4821	0.197377	-2.34097	1.82269e-05	1.93238	down	Organooxygen compounds	--	--	HMDB0012157	61020	107-86-8	Organic oxygen compounds	Carbonyl compounds
pos_1945	Corchorusoside B	24266.1	23298.7	17346.6	22143.8	16274.3	22184.3	28419.9	21348	27385.7	27030.6	21518.4	35528.7	20918.9	26871.9	1.28457	0.361288	0.0445113	1.2611	up	--	--	--	--	--	--	--	--
pos_2031	Octadecanol	103.279	97.2691	64.4222	154.622	129.841	151.671	13.2607	2.21396	1.25349	2.91941	30.7433	13.2884	116.851	10.6132	0.0908269	-3.46074	0.000390804	1.91825	down	--	--	--	--	--	--	--	--
pos_2035	DG(14:1n5/0:0/22:6n3)	12493.3	11296	9799.66	11489.1	9050.94	11323.2	14983.2	14146	15647.2	15174	11338.7	11287.9	10908.7	13762.8	1.26164	0.335296	0.0157571	1.48114	up	Glycerolipids	--	--	HMDB0056155	131801865	_	Lipids and lipid-like molecules	Diradylglycerols
pos_2042	1-Hexadecene	81.2255	56.3096	42.2633	71.7579	32.0262	59.268	204.722	155.746	121.005	80.605	61.9082	108.493	57.1417	122.08	2.13644	1.09521	0.0266351	1.38814	up	--	--	--	--	--	--	--	--
pos_2055	Acetylcholine	238.619	242.911	183.022	238.516	185.83	232.811	332.484	311.79	376.231	377.126	293.074	287.201	220.285	329.651	1.49648	0.581568	0.000376438	1.83276	up	Organonitrogen compounds	C01996	Regulation of actin cytoskeleton(ko04810);;Glycerophospholipid metabolism(ko00564);;Gastric acid secretion(ko04971);;Synaptic vesicle cycle(ko04721);;cAMP signaling pathway(ko04024);;Pancreatic secretion(ko04972);;Neuroactive ligand-receptor interaction(ko04080);;Insulin secretion(ko04911);;Taste transduction(ko04742);;Bile secretion(ko04976);;Cholinergic synapse(ko04725);;Nicotine addiction(ko05…	HMDB0000895	187	51-84-3	Organic nitrogen compounds	Quaternary ammonium salts
pos_2072	DG(13:0/18:2(10E,12Z)+=O(9)/0:0)	20783.1	17744.9	11568.5	19585.1	10156.1	20990	7010.87	5179.87	6694.81	6354.98	10184.3	14079.3	16804.6	8250.69	0.490977	-1.02627	0.00573908	1.56739	down	--	--	--	--	--	--	--	--
pos_2109	PG(LTE4/i-24:0)	796.192	456.479	122.475	283.054	187.57	200.033	3410.64	2429.85	2678.5	4823.73	696.377	709.196	340.967	2458.05	7.20905	2.84981	0.022102	1.54299	up	--	--	--	--	--	--	--	--
pos_2110	Frangulanine	4563.45	4572.59	3941.1	4911.61	2644.7	7900.78	2833.66	1872.31	2206.46	2465.87	2800.13	3441.25	4755.71	2603.28	0.547402	-0.869328	0.0276708	1.42949	down	Carboxylic acids and derivatives	--	--	HMDB0030199	5317388	25350-22-5	Organic acids and derivatives	Amino acids, peptides, and analogues
pos_2156	9(R)-HODE	34.8417	43.2596	9.55094	34.7375	16.1615	37.9128	842.56	623.682	721.848	718.913	44.1768	31.3533	29.4107	497.089	16.9017	4.07909	0.0250636	1.50571	up	--	--	--	--	--	--	--	--
pos_2157	Mahanimbinol	1005.48	880.223	770.806	1365	638.644	1550.28	1806.63	1441.7	1436.59	1830.34	1453.78	1452.35	1035.07	1570.23	1.51702	0.601244	0.0122091	1.48232	up	--	--	--	--	--	--	--	--
pos_2182	DG(15:0/22:6(4Z,8Z,10Z,13Z,16Z,19Z)-OH(7)/0:0)	3516.53	2995.37	2336.9	3087.35	2583.99	4017.09	7046.59	5994.51	11033.4	9623.08	3975.1	4288.87	3089.54	6993.6	2.26364	1.17864	0.0193282	1.54168	up	--	--	--	--	--	--	--	--
pos_2231	cis-Annonacin-10-one	5583.98	5470.8	4758.32	6715.21	4098.56	9004.43	3386.94	2429.53	2617.18	2499.5	4075.28	6512.98	5938.55	3586.9	0.604003	-0.727373	0.0339451	1.32353	down	--	--	--	--	--	--	--	--
pos_2236	Leu-Leu-Leu	414.69	376.352	253.329	486.075	216.92	672.073	153.747	118.875	60.3834	75.6306	275.248	374.521	403.24	176.401	0.437459	-1.19278	0.0242955	1.39821	down	--	--	--	--	--	--	--	--
pos_2266	Phorbolol myristate acetate	21911.6	15567.4	13989.2	18134	13040.3	18190.3	8905.33	6417.17	7184.2	6972.77	13300.6	13886	16805.5	9444.35	0.561981	-0.831407	0.00312236	1.61611	down	--	--	--	--	--	--	--	--
pos_2271	6alpha-hydroxy-castasterone	1438.78	2100.59	1246.25	1919.01	1179.63	2074.02	734.373	538.074	685.036	572.389	571.228	1067.38	1659.71	694.747	0.418595	-1.25637	0.00135336	1.75887	down	--	C15803	Metabolic pathways(ko01100)	--	--	--	--	--
pos_2298	Dihydrocumambrin A	248.258	255.271	190.724	269.574	209.917	236.42	472.435	388.891	506.788	532.786	318.266	216.615	235.027	405.964	1.7273	0.788521	0.0175176	1.55974	up	--	--	--	--	--	--	--	--
pos_2312	5-Pentyl-3h-furan-2-one	325.11	332.335	214.433	278.964	144.749	425.977	97.7232	52.4865	145.598	151.289	163.894	331.359	286.928	157.058	0.547378	-0.86939	0.0422907	1.2389	down	--	--	--	--	--	--	--	--
pos_2314	(2S)-2-Amino-6-[(3-formylpiperidin-1-yl)amino]hexanoic acid	169.108	123.342	144.404	266.574	236.051	260.246	1324.55	1055.92	1427.11	1240.65	1774.25	377.282	199.954	1199.96	6.00118	2.58525	0.00317096	1.7577	up	--	--	--	--	--	--	--	--
pos_2317	Cer(d18:2(4E,14Z)/20:5(7Z,9Z,11E,13E,17Z)-3OH(5,6,15))	541.081	569.734	244.021	370.9	451.728	464.341	2108.72	1855.24	2313.23	2361.99	4464.09	671.832	440.301	2295.85	5.21427	2.38247	0.0138862	1.54781	up	--	--	--	--	--	--	--	--
pos_2318	N-Dodecylsarcosinate	80.2243	81.5044	117.59	110.36	119.751	58.7619	48.8521	62.8842	64.2049	44.8105	42.8053	54.4766	94.6986	53.0056	0.55973	-0.837198	0.00748601	1.56398	down	--	--	--	--	--	--	--	--
pos_2322	Paullinic acid	11924.6	11943.2	13388.7	12164.5	13022.9	10413.3	10593.7	10681.1	10075.8	8954.65	8904.76	8474.76	12142.9	9614.12	0.791749	-0.336884	0.00137978	1.64294	down	--	--	--	--	--	--	--	--
pos_2323	2-Amino-2-methyl-1,3-propanediol	1869.33	1899.22	1609.19	1846.63	1710.47	1711.23	1651.44	1523.97	1603.16	1385.24	1731.41	1331.82	1774.34	1537.84	0.866709	-0.20638	0.0144935	1.4284	down	--	--	--	--	--	--	--	--
pos_2324	Tsugarioside B	6827.87	6483.52	5877.26	8311.5	4804.1	8840.14	1411.64	1104.65	1230.2	1006.89	2774.85	3253.87	6857.4	1797.02	0.262055	-1.93206	9.0387e-05	1.89312	down	Prenol lipids	--	--	HMDB0035509	85202365	267649-97-8	Lipids and lipid-like molecules	Triterpenoids
pos_2349	Mavoglurant	69.4097	57.8439	48.7773	71.7605	59.5353	56.8302	132.462	122.077	120.679	110.353	95.9061	51.9494	60.6928	105.571	1.73943	0.798618	0.0114	1.57602	up	--	--	--	--	--	--	--	--
pos_2353	Ginsenoside Rh3	6130.29	4462.29	4027.75	4482.76	4462.36	3822.32	745.655	554.352	576.279	508.605	1802.86	2115.26	4564.63	1050.5	0.23014	-2.11942	1.3892e-05	1.91716	down	--	--	--	--	--	--	--	--
pos_2362	1,2-dihydrostilbene	69.0689	87.8237	73.9991	73.506	151.59	103.346	54.9868	30.8774	31.3276	41.2852	58.4639	74.0125	93.2224	48.4922	0.520178	-0.942924	0.0157759	1.51368	down	--	--	--	--	--	--	--	--
pos_2363	Vitamin D3 glucosiduronate	836.119	906.608	765.757	934.465	1014.67	1007.97	698.229	513.871	399.439	379.326	686.201	884.341	910.932	593.568	0.651605	-0.61793	0.00885734	1.61367	down	--	--	--	--	--	--	--	--
pos_2372	DG(13:0/20:4(6E,8Z,11Z,13E)-2OH(5S,15S)/0:0)	6072.07	6379.71	5162.98	7294.14	4608.95	7222.82	1930.09	1541.5	2404.03	2131.45	2893.52	4303.85	6123.45	2534.08	0.413832	-1.27288	0.000133525	1.83118	down	--	--	--	--	--	--	--	--
pos_2394	L-trans-4-Methyl-2-pyrrolidinecarboxylic acid	154.213	161.075	168.595	152.401	135.963	209.619	121.002	90.6792	99.6075	85.3041	109.644	160.179	163.644	111.069	0.678724	-0.559103	0.00599463	1.5694	down	--	--	--	--	--	--	--	--
pos_2399	DG(12:0/22:6(4Z,7Z,10Z,12E,16Z,19Z)-OH(14)/0:0)	12804.4	12691.4	11010.9	15393.5	9344.13	21488.1	3649.51	2131	2597.61	2558.69	4533.3	12884.6	13788.7	4725.79	0.342728	-1.54486	0.00379642	1.61813	down	--	--	--	--	--	--	--	--
pos_2404	Histidylproline	76.8227	94.7741	71.7529	76.4062	74.8949	64.9092	74.8374	61.3501	58.0492	59.419	72.8794	59.4267	76.5933	64.327	0.839851	-0.251795	0.0380697	1.23109	down	Carboxylic acids and derivatives	--	--	HMDB0028893	152322	20930-58-9	Organic acids and derivatives	Amino acids, peptides, and analogues
pos_2429	13-Nor-6-eremophilene-8,11-dione	41.5434	29.7285	27.3882	27.1921	27.9424	38.6972	23.2837	16.0298	6.29797	5.90029	21.5356	24.4263	32.082	16.2456	0.506379	-0.981712	0.00469767	1.62914	down	--	--	--	--	--	--	--	--
pos_2430	Tenuifolin	998.974	1538.32	909.985	1597.22	1274.62	1523.89	2398.03	2383.94	2156.76	2275.74	1354.69	1225.8	1307.17	1965.83	1.50388	0.588694	0.0298296	1.34178	up	--	--	--	--	--	--	--	--
pos_2439	tetrahydrozoline	129.268	93.0403	92.1991	155.226	70.7885	81.2805	28.807	30.2312	12.4533	16.5712	39.2053	76.3736	103.634	33.9403	0.327502	-1.61043	0.00187753	1.64566	down	--	--	--	--	--	--	--	--
pos_2467	5(6)-Epoxy Prostaglandin E1	17.8563	1.78493	10.4509	13.7764	12.7599	7.10477	78.4037	137.373	136.543	137.186	64.7469	11.9966	10.6222	94.375	8.88471	3.15133	0.0104362	1.64184	up	--	--	--	--	--	--	--	--
pos_2475	(20R,22R)-20,22-dihydroxycholesterol	81.3495	67.9997	70.0457	135.948	89.1285	166.842	316.301	231.57	155.662	187.328	190.533	166.563	101.886	207.993	2.04143	1.02958	0.00564882	1.51474	up	Steroids and steroid derivatives	C05501	Metabolic pathways(ko01100)	HMDB0006763	53477897	15234-55-6	Lipids and lipid-like molecules	Bile acids, alcohols and derivatives
pos_2495	6-Angeloylfuranofukinol	44.4307	48.3399	9.69592	40.4639	25.8796	40.5772	82.036	205.759	375.301	459.688	198.631	42.7684	34.8979	227.364	6.51512	2.70379	0.033709	1.45222	up	--	--	--	--	--	--	--	--
pos_2511	3-carboxy-4-methyl-5-pentyl-2-furanpropanoic acid	250.249	253.865	233.742	224.051	216.02	220.62	224.87	187.131	220.747	212.097	214.644	204.441	233.091	210.655	0.903745	-0.146012	0.025271	1.24143	down	--	--	--	--	--	--	--	--
pos_2520	LysoPC(P-18:1(9Z)/0:0)	901.506	755.456	669.862	833.516	732.647	964.715	649.836	533.077	715.234	603.518	575.156	663.515	809.617	623.389	0.769981	-0.377106	0.00743712	1.55359	down	--	--	--	--	--	--	--	--
pos_2527	DG(20:5(5Z,8Z,11Z,14Z,17Z)/14:1(9Z)/0:0)	12011.1	8259.15	5435.91	13004.6	4842.18	12842.2	1301.11	838.835	1728.79	2113.2	3301.36	11792.8	9399.19	3512.69	0.373722	-1.41996	0.0272779	1.32553	down	Glycerolipids	--	--	HMDB0007560	53478338	_	Lipids and lipid-like molecules	Diradylglycerols
pos_2541	Tsugaric acid B	491.049	450.699	311.121	457.27	370.592	469.181	91.3411	56.3262	88.6005	70.7413	179.831	362.628	424.985	141.578	0.333136	-1.58582	0.00086031	1.77849	down	--	--	--	--	--	--	--	--
pos_2542	Physoperuvine	579.933	590.774	508.64	545.976	504.319	488.934	554.953	462.912	435.765	361.484	460.765	449.435	536.429	454.219	0.846746	-0.24	0.0255901	1.33762	down	--	--	--	--	--	--	--	--
pos_2558	gamma-Tocopheryl quinone	2.60593	2.74714	5.67348	58.4965	5.13938	23.3563	288.502	285.144	179.164	234.287	99.1626	3.94015	16.3365	181.7	11.1224	3.47539	0.0147518	1.55792	up	--	--	--	--	--	--	--	--
pos_2579	Ganoderic acid Mi	97.6565	153.323	217.14	190.026	148.402	272.124	28.8208	5.42386	7.31578	1.73091	47.0141	166.009	179.779	42.7191	0.23762	-2.07327	0.00326495	1.6303	down	--	--	--	--	--	--	--	--
pos_2580	1-Heptadecene-4,6-diyne-3,9-diol	204.327	210.089	148.835	193.186	215.697	213.846	22.55	6.32769	6.75595	11.0251	53.153	173.265	197.663	45.5128	0.230254	-2.1187	0.00137754	1.80884	down	--	--	--	--	--	--	--	--
pos_2587	PG(a-21:0/LTE4)	59.6285	13.2662	83.4402	28.1407	66.9968	42.6066	707.322	951.66	251.791	1110.58	191.971	45.7905	49.0132	543.185	11.0824	3.4702	0.0404209	1.38843	up	--	--	--	--	--	--	--	--
pos_2593	5,6-Dimethyl-2,3-pyrazinedicarbonitrile	45.2452	49.2877	56.093	47.4269	41.1218	41.1119	9.17725	6.53555e-10	6.53555e-10	6.53555e-10	0.00805025	25.0347	46.7144	5.70334	0.12209	-3.03399	2.85072e-05	1.92008	down	--	--	--	--	--	--	--	--
pos_2605	N(6)-L-Homocysteinyl-L-lysine	455.852	431.725	338.858	346.82	343.225	354.675	309.476	264.339	299.886	211.492	321.61	282.362	378.526	281.527	0.743747	-0.427116	0.00489395	1.56991	down	--	--	--	--	--	--	--	--
pos_2610	Furaneol 4-glucoside	73.4324	69.5846	63.5897	68.3227	60.6189	54.8845	54.8091	49.6833	53.277	54.1132	64.9911	61.5871	65.0721	56.4101	0.866886	-0.206085	0.0377661	1.20309	down	--	--	--	--	--	--	--	--
pos_2631	1α-hydroxy-26,27-dimethylvitamin D3 / 1α-hydroxy-26,27-dimethylcholecalciferol	173.082	145.632	141.755	362.309	149.692	178.906	4484.1	4144.16	2783.53	3193.7	799.731	223.881	191.896	2604.85	13.5743	3.7628	0.0194224	1.53053	up	--	--	--	--	--	--	--	--
pos_2643	35-aminobacteriohopane-32,33,34-triol	5294.7	9913.64	13422.5	13683.9	13664.1	25276.5	9340.63	4523.5	6418.46	4020.63	4108.86	6010.17	13542.6	5737.04	0.423631	-1.23912	0.0331372	1.41801	down	--	--	--	--	--	--	--	--
pos_2702	Muricin E	356.508	498.35	646.813	738.974	519.798	1145.57	169.024	57.6109	106.866	51.9231	227.482	207.027	651.002	136.656	0.209916	-2.25212	0.00500805	1.72198	down	--	--	--	--	--	--	--	--
pos_2713	DG(12:0/20:4(8Z,11Z,14Z,17Z)-2OH(5S,6R)/0:0)	1086.89	1851.39	1143.44	1350.52	1845.52	1339.44	811.556	935.023	616.161	651.932	784.282	908.963	1436.2	784.653	0.54634	-0.87213	0.00369026	1.72148	down	--	--	--	--	--	--	--	--
pos_2735	DG(14:0/PGJ2/0:0)	3330.18	3000.05	2809.88	4254.28	2673.57	5335.16	840.542	494.32	658.323	623.373	1369.13	2514.4	3567.19	1083.35	0.303698	-1.71929	0.00100847	1.75333	down	--	--	--	--	--	--	--	--
pos_2774	Sabadelin	276.299	630.58	555.208	711.785	778.144	1355.88	398.582	109.731	206.406	196.294	147.72	378.764	717.983	239.583	0.333689	-1.58343	0.0204564	1.50907	down	--	--	--	--	--	--	--	--
pos_2780	Herculin	366.103	359.188	296.48	342.335	255.502	340.191	243.964	274.378	279.841	247.524	276.953	294.302	326.633	269.494	0.825066	-0.277419	0.0200381	1.41029	down	--	--	--	--	--	--	--	--
pos_2781	DG(16:0/PGE1/0:0)	1501.66	790.448	1420.38	1676.17	902.56	1962.89	3261.47	1957.03	1887.43	4721.95	1526.27	2946.72	1375.68	2716.81	1.97488	0.981764	0.0390469	1.36781	up	--	--	--	--	--	--	--	--
pos_2819	DG(13:0/18:3(10,12,15)-OH(9)/0:0)	340.522	508.05	563.377	693.927	977.782	893.572	302.503	122.233	236.948	75.3924	133.541	257.972	662.872	188.098	0.283763	-1.81724	0.00348769	1.74513	down	--	--	--	--	--	--	--	--
pos_2838	PE(18:3(9Z,12Z,15Z)/P-18:0)	30824.3	29692.7	24430.6	24349.3	21654.1	24534.1	21701.4	17434.4	18115.6	17124.6	23191.2	20643.7	25914.2	19701.8	0.760271	-0.395414	0.00672716	1.52085	down	--	--	--	--	--	--	--	--
pos_2839	PA(18:1(11Z)/18:1(12Z)-2OH(9,10))	7404.15	7267.62	6959.52	5641.91	6371.23	6044.27	5139.83	4410.88	4327.61	4269.79	5467.94	4900.45	6614.78	4752.75	0.718505	-0.476931	0.000511868	1.76513	down	--	--	--	--	--	--	--	--
pos_2859	Goyaglycoside c	51126.4	46834.7	39826.3	36445	33928.8	33882.1	31673.4	29444.7	28004.3	27044.6	38170.8	33838.8	40340.5	31362.8	0.77745	-0.363178	0.0289642	1.30732	down	--	--	--	--	--	--	--	--
pos_3027	CPA(18:1(11Z)/0:0)	2084.05	2745.47	3939.18	1507.57	4156.79	2807.95	1604.12	3532.3	858.845	785.271	959.615	718.601	2873.5	1409.79	0.490618	-1.02733	0.0377332	1.2992	down	--	--	--	--	--	--	--	--
pos_3292	Hydroxyprolyl-Proline	6.92131	6.53555e-10	17.5527	3.39105	4.02669	10.7028	60.5927	47.9223	6.94134	56.2969	1.1806	93.2675	7.09909	44.3669	6.24966	2.64378	0.046759	1.30821	up	--	--	--	--	--	--	--	--
pos_3324	2-Amino-7-methoxy-3H-phenoxazin-3-one	2.66793	6.53555e-10	1.26373	9.83261	6.53555e-10	0.0264075	16.0289	14.2649	18.4931	10.6417	6.76897	30.5162	2.29845	16.1189	7.01298	2.81003	0.00697547	1.5832	up	--	--	--	--	--	--	--	--
pos_3329	4-Hydroxyphenylglycine	122.696	47.6058	85.5825	124.623	127.744	43.4413	28.4803	52.5008	15.2367	85.7895	42.4479	49.18	91.9488	45.6059	0.495992	-1.01161	0.0375948	1.22763	down	--	--	--	--	--	--	--	--
pos_3345	5-(3E-Pentenyl)tetrahydro-2-oxo-3-furancarboxylic acid	33.3026	29.2139	85.7961	59.842	81.8555	91.0161	5.6541	21.3779	15.6587	10.6923	6.53555e-10	14.9584	63.5044	11.3902	0.179362	-2.47906	0.00438102	1.7226	down	--	--	--	--	--	--	--	--
pos_3351	2-Propylglutaric acid	21.9368	10.2225	20.4849	23.029	19.3637	25.1547	87.5147	32.2699	13.9074	94.0003	89.4239	60.6595	20.0319	62.9626	3.14311	1.6522	0.0252411	1.45332	up	Fatty Acyls	C16658	Drug metabolism - cytochrome P450(ko00982)	HMDB0060684	134970	_	Lipids and lipid-like molecules	Fatty acids and conjugates
pos_3367	Homoarecoline	7.99958	6.53555e-10	2.8479	6.53555e-10	6.53555e-10	3.88	34.3611	13.577	28.5435	8.05905	2.38035	18.6637	2.45458	17.5975	7.16923	2.84182	0.0273832	1.41855	up	--	--	--	--	--	--	--	--
pos_3388	Coenzyme B	178.574	90.9229	76.3878	63.9461	98.3017	114.743	0.941249	4.31893	5.76173	0.522013	6.53555e-10	35.6245	103.813	7.8614	0.0757269	-3.72305	0.00143289	1.80116	down	--	C04628	Carbon metabolism(ko01200);;Metabolic pathways(ko01100)	--	--	--	--	--
pos_3397	17beta-Estradiol-3,4-quinone	0.948077	6.95753	6.30471	12.0182	7.98412	15.3981	63.6178	48.5093	29.06	34.6405	6.53555e-10	108.524	8.26845	47.3919	5.73165	2.51895	0.047469	1.28588	up	--	--	--	--	--	--	--	--
pos_3398	Tyrosyl-alanyl-glycine	12.1982	16.0372	26.7135	17.8414	16.4752	47.6911	113.504	189.445	51.0076	68.3341	54.8277	80.3403	22.8261	92.9098	4.07033	2.02515	0.0208454	1.40691	up	--	--	--	--	--	--	--	--
pos_3401	Formycin b	169.016	237.55	99.3119	247.865	151.775	548.617	41.7452	48.4793	36.3998	39.997	153.423	64.4111	242.356	64.0759	0.264387	-1.91927	0.0404996	1.39795	down	--	--	--	--	--	--	--	--
pos_3410	Alnespirone	429.204	152.561	321.546	611.156	671.658	71.0039	5.67541	6.53555e-10	6.53555e-10	0.84962	6.53555e-10	64.5414	376.188	11.8444	0.0314853	-4.98918	0.0137938	1.54704	down	--	--	--	--	--	--	--	--
pos_3453	Pantoyllactone glucoside	25.6457	11.6544	29.0253	34.4022	9.73855	80.3286	122.87	111.43	72.2432	62.2362	25.1619	91.907	31.7991	80.9746	2.54644	1.34848	0.0225394	1.31261	up	--	--	--	--	--	--	--	--
pos_3462	MG(20:4(6E,8Z,11Z,14Z)+=O(5)/0:0/0:0)	101.453	68.3872	10.8414	73.6269	10.3765	20.9942	139.73	173.071	248.906	133.322	20.3554	266.539	47.6132	163.654	3.43715	1.78121	0.0231156	1.42644	up	--	--	--	--	--	--	--	--
pos_3463	N-Docosahexaenoyl Glutamine	436.808	189.37	348.373	243.137	268.121	56.848	0.590044	6.53555e-10	6.53555e-10	4.20431	6.53555e-10	23.2065	257.109	4.66681	0.0181511	-5.7838	0.00514149	1.66122	down	--	--	--	--	--	--	--	--
pos_3651	1-Piperidinecarboxaldehyde	156.479	142.088	127.205	210.004	199.714	121.017	103.641	87.9823	71.8687	67.7861	96.3895	75.0696	159.418	83.7894	0.525597	-0.927972	0.00299898	1.70768	down	--	--	--	--	--	--	--	--
pos_3676	O2'-4a-cyclic-tetrahydrobiopterin	209.245	241.665	220.137	251.852	197.873	335.962	442.054	396.191	347.731	361.907	256.838	298.786	242.789	350.585	1.44399	0.530059	0.0107731	1.45074	up	--	--	--	--	--	--	--	--
pos_3718	Gluconolactone	144.232	124.316	135.436	143.116	153.86	95.1129	53.575	41.3484	45.2148	80.1955	136.522	68.9664	132.679	70.9703	0.534903	-0.902651	0.00601311	1.55433	down	Organooxygen compounds	C00198	Pentose phosphate pathway(ko00030);;Metabolic pathways(ko01100);;Carbon metabolism(ko01200)	HMDB0000150	7027	90-80-2	Organic oxygen compounds	Carbohydrates and carbohydrate conjugates
pos_3723	(2R)-2-Hydroxy-2-phenylethyl glucosinolate	143.918	145.335	136.424	168.803	170.938	93.8369	74.1172	47.2529	64.9822	88.3829	151.098	45.7576	143.209	78.5984	0.548836	-0.865552	0.0092066	1.46568	down	--	--	--	--	--	--	--	--
pos_3731	2-Hydroxybenzaldehyde oxime	178.959	192.771	197.288	201.529	198.156	159.285	119.104	121.689	106.309	140.397	174.989	131.112	187.998	132.267	0.703553	-0.507268	0.00113974	1.69995	down	--	--	--	--	--	--	--	--
pos_3735	4-Methyl-1,4-dihydropyridine-3,5-dicarbaldehyde	4841.11	4776.04	5266.25	5898.21	5644.21	4512.75	3294.83	3051.12	2912.73	3520.84	5002.36	3372.02	5156.43	3525.65	0.683739	-0.548483	0.00196905	1.6621	down	--	--	--	--	--	--	--	--
pos_3736	trans-S-(1-Propenyl)-L-cysteine	79084.5	77059.5	83840.1	94143.4	91073.9	70301.5	50358.1	52520.9	49703.2	57336.3	78490.6	52148.3	82583.8	56759.6	0.687296	-0.540996	0.00133039	1.67948	down	--	--	--	--	--	--	--	--
pos_3747	N-hydroxy-L-tryptophan	1295.66	1261.56	1433.3	1628.99	1579.74	1209.45	765.177	689.234	692.751	874.274	1330.4	845.702	1401.45	866.256	0.618113	-0.694057	0.00161111	1.67925	down	--	--	--	--	--	--	--	--
pos_3749	Kynurenic acid	174873	172609	179219	202344	190156	158250	115826	100545	102749	124975	172568	114285	179575	121825	0.678405	-0.559781	0.00167953	1.69674	down	Quinolines and derivatives	C01717	Tryptophan metabolism(ko00380);;Metabolic pathways(ko01100)	HMDB0000715	3845	492-27-3	Organoheterocyclic compounds	Quinoline carboxylic acids
pos_3756	Dexelvucitabine	2273.18	2221.67	2437.22	2780.03	2647.6	2089.48	1375.83	1229.72	1238.8	1573.92	2345.89	1429.4	2408.2	1532.26	0.636269	-0.652291	0.00220659	1.66404	down	--	--	--	--	--	--	--	--
pos_3759	Glycyl-Phenylalanine	6.53555e-10	6.53555e-10	6.53555e-10	6.53555e-10	6.53555e-10	6.53555e-10	31.8878	6.53555e-10	10.5565	6.53555e-10	29.6055	20.2678	6.53555e-10	15.3863	2.35424e+10	34.4545	0.0442684	1.29248	up	--	--	--	--	--	--	--	--
pos_3769	Glucobrassicin	52.7272	54.0595	65.6485	63.3134	71.6126	47.4043	33.3284	38.2584	24.4783	31.1736	53.3563	25.2453	59.1276	34.3067	0.580215	-0.785341	0.00158031	1.679	down	--	C05837	Tryptophan metabolism(ko00380);;2-Oxocarboxylic acid metabolism(ko01210);;Metabolic pathways(ko01100)	--	--	--	--	--
pos_3770	UDP-L-rhamnose	360.464	335.481	437.815	450.915	432.029	288.001	131.171	94.9301	141.326	177.372	391.466	80.2196	384.117	169.414	0.441048	-1.18099	0.00400272	1.60166	down	Pyrimidine nucleotides	C02199	Amino sugar and nucleotide sugar metabolism(ko00520);;Metabolic pathways(ko01100)	HMDB0012305	192751	1955-26-6	Nucleosides, nucleotides, and analogues	Pyrimidine nucleotide sugars
pos_3771	Guanosine diphosphate mannose	102.987	130.449	94.0892	171.995	116.093	65.7948	17.1193	12.1202	18.2123	55.5426	154.374	16.405	113.568	45.6289	0.401776	-1.31554	0.0344378	1.26593	down	Purine nucleotides	C00096	N-Glycan biosynthesis(ko00510);;Fructose and mannose metabolism(ko00051);;Amino sugar and nucleotide sugar metabolism(ko00520);;Ascorbate and aldarate metabolism(ko00053);;Metabolic pathways(ko01100)	HMDB0001163	18396	3123-67-9	Nucleosides, nucleotides, and analogues	Purine nucleotide sugars
pos_3772	Fluoroacetaldehyde	29.1398	31.3751	31.6627	36.145	32.1935	28.6648	16.4487	14.9717	18.1974	22.7769	28.0296	21.978	31.5302	20.4004	0.647012	-0.628136	0.0012126	1.71767	down	--	--	--	--	--	--	--	--
pos_3782	4,6-Heptadiyne-1,3-diol	808.525	834.311	848.934	1022.45	907.801	794.87	530.952	451.976	472.825	579.2	874.876	536.789	869.482	574.436	0.660665	-0.59801	0.00362641	1.63542	down	--	--	--	--	--	--	--	--
pos_3807	Tyrosyl-Valine	23.4372	18.719	36.4599	39.8285	24.3824	58.9592	136.385	176.621	56.8877	140.142	38.3262	188.276	33.631	122.773	3.65059	1.86813	0.0156764	1.4993	up	--	--	--	--	--	--	--	--
pos_3814	Cinchoninone	0.339327	7.31649	2.51295	7.96683	0.190573	19.312	183.445	252.075	146.501	122.327	3.81692	192.497	6.27303	150.11	23.9295	4.58072	0.00849688	1.62969	up	--	--	--	--	--	--	--	--
pos_3870	Cucurbic acid	6.53555e-10	7.26987	4.70719	0.0673241	5.00509	27.5327	37.7578	35.601	33.4618	25.9407	6.53555e-10	71.1656	7.43036	33.9878	4.57418	2.19351	0.0360678	1.27088	up	--	--	--	--	--	--	--	--
pos_3871	Polyethylene, oxidized	2.37575	4.452	4.75113	5.34864	3.5734	5.58254	132.222	129.65	84.7269	29.4973	11.9319	23.4725	4.34724	68.5834	15.7763	3.97969	0.0341388	1.37668	up	--	--	--	--	--	--	--	--
pos_3880	α-(Methylaminomethyl)benzyl alcohol	6.53555e-10	0.0761015	6.53555e-10	3.47468	6.53555e-10	9.79802	185.962	247.058	154.347	157.115	6.53555e-10	3.28483	2.2248	124.628	56.0175	5.80781	0.0311111	1.42946	up	--	--	--	--	--	--	--	--
pos_3881	Heptaethylene glycol	682.812	626.759	719.02	756.277	582.336	749.882	1300.43	1164.84	966.14	1079.77	532.497	1820.91	686.181	1144.1	1.66734	0.737548	0.044798	1.31658	up	--	--	--	--	--	--	--	--
pos_3907	Caffeine	4639.73	5558.19	3534.77	4719.67	4867.41	3976.03	4120.05	3663.35	3914.77	4284.19	3440.59	2321.48	4549.3	3624.07	0.796622	-0.328033	0.047085	1.15261	down	Imidazopyrimidines	C07481	Caffeine metabolism(ko00232);;Metabolic pathways(ko01100)	HMDB0001847	2519	58-08-2	Organoheterocyclic compounds	Purines and purine derivatives
pos_3908	Sebacoyl-L-carnitine	6.53555e-10	6.53555e-10	6.53555e-10	6.52753	6.53555e-10	0.686147	92.0188	115.522	104.004	92.646	6.53555e-10	219.687	1.20228	103.98	86.4853	6.43438	0.0156946	1.54568	up	--	--	--	--	--	--	--	--
pos_3951	Non-5-enedioylcarnitine	2.04042	4.11981	4.35234	4.53067	23.0747	23.3804	380.592	666.402	197.526	325.642	6.53555e-10	146.809	10.2497	286.162	27.9189	4.80317	0.0322128	1.39412	up	--	--	--	--	--	--	--	--
pos_3960	Isoeugenol formate	12.3571	6.13235	5.14596	25.8738	8.96886	52.4272	45.18	83.5921	71.5688	37.9081	17.7905	60.0421	18.4842	52.6802	2.85001	1.51097	0.0204992	1.31025	up	--	--	--	--	--	--	--	--
pos_3975	1,2,3,4-Tetrahydroisoquinoline-1-carboxylic acid	36.4508	25.5256	14.4373	21.8622	23.7709	63.9108	272.2	224.206	115.603	90.2655	52.6754	80.5302	30.9929	139.247	4.49285	2.16763	0.0289843	1.37872	up	--	--	--	--	--	--	--	--
pos_3978	Phenylalanylhydroxyproline	6.53555e-10	6.53555e-10	5.2357	2.99478	0.00364055	10.4887	168.149	113.028	72.2581	114.7	3.95335	305.6	3.12047	129.615	41.5369	5.37632	0.0287993	1.42173	up	Carboxylic acids and derivatives	--	--	HMDB0011176	53480675	90965-82-5	Organic acids and derivatives	Amino acids, peptides, and analogues
pos_3993	(2S)-2-Amino-3-[(2S,3R)-2-amino-3-[(2S)-2-amino-3-(4-hydroxyphenyl)propanoyl]oxybutanoyl]oxypropanoic acid	10.806	6.53555e-10	6.53555e-10	1.68418	14.3673	42.4712	325.211	312.991	62.0784	491.294	2.81087	276.521	11.5548	245.151	21.2164	4.40711	0.0251468	1.48563	up	--	--	--	--	--	--	--	--
pos_3995	Sodium (±)-2-(4-methoxyphenoxy)propionate	8.69357	14.4718	21.588	20.1627	15.9929	41.4568	91.5319	72.4479	76.3606	56.2972	9.27743	109.269	20.3943	69.1973	3.39298	1.76255	0.0161539	1.47721	up	--	--	--	--	--	--	--	--
pos_3997	4-Hydroxy-2-(3-methylbutanoyl)-5-(3-methylbut-2-enyl)-4-(4-methylpent-2-enoyl)cyclopentane-1,3-dione	60.3037	35.1852	48.5339	38.9989	43.4281	64.1945	160.735	192.204	133.986	275.159	26.7582	335.977	48.4407	187.47	3.87009	1.95237	0.0256768	1.46795	up	--	--	--	--	--	--	--	--
pos_4011	2-octenoylglycine	0.646289	5.74794	1.49633	10.1156	0.749174	6.55981	18.1267	14.4725	13.6079	23.2506	5.20981	14.9754	4.21918	14.9405	3.54109	1.82419	0.00525259	1.62004	up	--	--	--	--	--	--	--	--
pos_4035	Methionyl-Lysine	6.53555e-10	6.53555e-10	6.53555e-10	6.53555e-10	6.53555e-10	6.53555e-10	137.064	249.159	83.9176	117.229	6.53555e-10	11.3905	6.53555e-10	99.7934	1.52693e+11	37.1518	0.044553	1.32834	up	--	--	--	--	--	--	--	--
pos_4068	Stizolamine	49.3129	97.9825	57.5904	69.7877	53.3926	141.184	198.844	423.691	173.078	187.147	49.8847	293.369	78.2084	221.002	2.82581	1.49867	0.0383721	1.28665	up	--	--	--	--	--	--	--	--
pos_4073	Tyr Asn	6.53555e-10	6.53555e-10	6.53555e-10	6.53555e-10	6.53555e-10	6.53555e-10	22.277	57.0158	20.1054	16.8166	6.53555e-10	29.5624	6.53555e-10	24.2962	3.71755e+10	35.1136	0.0249125	1.42913	up	--	--	--	--	--	--	--	--
pos_4101	3-Hexenyl salicylic acid	2.91647	19.6186	7.44808	21.2773	11.6231	58.3148	177.378	249.988	61.8549	126.306	8.46492	98.7837	20.1997	120.463	5.96358	2.57618	0.0339661	1.34098	up	--	--	--	--	--	--	--	--
pos_4136	8-Acetoxypinoresinol 4-glucoside	22.8509	6.53555e-10	4.21126	0.756534	49.2451	1.06385	1087.71	571.91	673.055	1054.25	754.376	114.042	13.0213	709.223	54.4665	5.7673	0.00496227	1.751	up	--	--	--	--	--	--	--	--
pos_4153	4-formyl Indole	19.1037	12.5882	27.9699	22.8122	26.5946	49.4808	122.038	204.501	134.738	57.022	22.0428	60.729	26.4249	100.179	3.79106	1.9226	0.0413163	1.2966	up	--	--	--	--	--	--	--	--
pos_4171	(E)-3-oxo-beta-ionone	14.3614	5.65371	10.9385	11.1926	11.0265	21.8689	40.7275	59.8735	67.0458	49.0627	13.492	69.2773	12.5069	49.9131	3.99084	1.99669	0.00613458	1.65238	up	--	--	--	--	--	--	--	--
pos_4178	D-Erythro-7,8-dihydrobiopterin	4.2761	19.7256	1.28592	9.88043	16.6114	46.2517	125.481	186.714	250.625	103.406	8.67911	36.1624	16.3385	118.511	7.2535	2.85868	0.0395024	1.35056	up	--	--	--	--	--	--	--	--
pos_4180	Mevalonolactone	6.53555e-10	6.53555e-10	6.53555e-10	1.08095	1.5716	6.53555e-10	120.431	189.944	141.735	119.563	2.79889	2.06389	0.442092	96.0892	217.351	7.76388	0.0285509	1.45225	up	--	--	--	--	--	--	--	--
pos_4183	N-Arachidonoyl Asparagine	2.48274	0.017471	3.11276	32.0572	6.53555e-10	2.21544	70.6136	36.0354	49.9307	30.6984	7.21761	112.9	6.64761	51.2325	7.70692	2.94615	0.030004	1.37594	up	--	--	--	--	--	--	--	--
pos_4188	(R)-1-Methylpiperidine-2-carboxylic acid	6.53555e-10	6.53555e-10	6.53555e-10	3.03799e-05	6.53555e-10	6.53555e-10	189.89	184.951	98.7384	76.895	6.53555e-10	73.9562	5.06386e-06	104.072	2.05519e+07	24.2928	0.017146	1.5267	up	--	--	--	--	--	--	--	--
pos_4193	Agomelatine	31.1921	24.5126	14.1715	25.3562	27.008	79.3002	195.081	223.651	159.194	196.456	15.34	294.84	33.5901	180.76	5.38135	2.42797	0.0105428	1.57032	up	--	--	--	--	--	--	--	--
pos_4226	Levetiracetam	2.18237	1.45014	2.72241	2.95193	2.18236	7.15038	33.7052	19.3002	14.0196	14.0013	0.945989	43.0515	3.1066	20.8373	6.70743	2.74576	0.034905	1.35978	up	--	--	--	--	--	--	--	--
pos_4235	Chamomillol	6.53555e-10	6.53555e-10	6.53555e-10	6.53555e-10	6.53555e-10	0.688352	14.2981	11.7372	8.32827	6.04205	4.12154	39.7802	0.114725	14.0512	122.477	6.93637	0.0483252	1.27813	up	Prenol lipids	--	--	HMDB0040422	102095305	86341-93-7	Lipids and lipid-like molecules	Sesquiterpenoids
pos_4237	Penbutolol	9.9185	39.3898	12.5076	1.47533	5.97046	45.4925	207.817	309.027	230.395	158.076	3.72696	155.352	19.1257	177.399	9.27543	3.21341	0.0119851	1.57035	up	--	--	--	--	--	--	--	--
pos_4244	Arginine ornithine	76.5406	81.5867	47.3632	143.495	78.2867	286.237	1848.36	1511.81	1886.05	745.298	314.941	497.606	118.918	1134.01	9.53605	3.25339	0.0159394	1.53841	up	--	--	--	--	--	--	--	--
pos_4246	Tetraphyllin B sulfate	162.417	239.469	157.474	90.2397	160.839	84.6383	6.53555e-10	59.8506	6.29538	0.552274	43.9942	26.0489	149.18	22.7902	0.152771	-2.71056	0.00169071	1.73846	down	--	--	--	--	--	--	--	--
pos_4274	Ephedrine	6.53555e-10	6.53555e-10	6.53555e-10	0.00141553	6.53555e-10	0.161218	142.212	141.772	138.068	124.995	6.53555e-10	0.532303	0.0271056	91.2632	3366.95	11.7172	0.0251458	1.49617	up	Benzene and substituted derivatives	C01575	Phenylalanine metabolism(ko00360);;Metabolic pathways(ko01100)	HMDB0015451	9294	299-42-3	Benzenoids	Phenylpropanes
pos_4280	Cosahexaenoic acid	16.4361	20.7478	7.60772	109.187	25.6411	42.4557	342.402	481.796	411.763	529.628	21.5011	63.5433	37.0126	308.439	8.33335	3.0589	0.0268809	1.47851	up	--	--	--	--	--	--	--	--
pos_4285	Valylisoleucine	3.79992	8.56443	38.4923	49.5347	37.9999	103.41	98.276	124.349	198.25	188.171	31.7935	314.504	40.3002	159.224	3.95095	1.9822	0.0294194	1.36666	up	Carboxylic acids and derivatives	--	--	HMDB0029130	7010531	20556-14-3	Organic acids and derivatives	Amino acids, peptides, and analogues
pos_4296	ROSAMICIN	240.876	275.75	237.765	312.782	220.141	273.471	408.686	460.821	302.924	293.792	240.229	403.038	260.131	351.582	1.35156	0.434622	0.0461447	1.23791	up	--	--	--	--	--	--	--	--
pos_4305	Netivudine	6.53555e-10	31.7294	8.5682	15.0577	5.05292	49.8292	34.1649	77.9247	105.181	36.224	47.4006	56.5811	18.3729	59.5794	3.24278	1.69723	0.0145085	1.38335	up	--	--	--	--	--	--	--	--
pos_4316	4-(3-Pyridyl)-3-butenoic acid	135.091	346.622	297.156	556.703	308.099	446.573	1901.5	1636.56	1685.78	1424.71	1203.12	660.244	348.374	1418.65	4.07221	2.02581	0.00128644	1.80834	up	--	--	--	--	--	--	--	--
pos_4328	Vulgaxanthin I	29.3714	29.8466	41.8553	68.3242	55.1902	109.334	744.894	1233.69	220.398	587.514	259.779	291.848	55.6536	556.354	9.99672	3.32145	0.0257192	1.42266	up	--	--	--	--	--	--	--	--
pos_4330	Thr Ala Gly Glu	55.1073	84.0349	68.7956	138.294	80.1767	138.615	256.356	818.344	293.254	563.078	91.9832	299.467	94.1707	387.08	4.11041	2.03928	0.0394434	1.34787	up	--	--	--	--	--	--	--	--
pos_4331	Clausarinol	158.296	284.631	155.728	193.941	148.056	306.925	390.96	412.166	335.52	324.088	166.222	373.782	207.929	333.79	1.6053	0.682846	0.0221933	1.32722	up	--	--	--	--	--	--	--	--
pos_4334	Derriscannoside A	6.53555e-10	0.072734	18.6131	6.53555e-10	10.8773	13.8878	1740.94	409.925	280.708	1102.45	759.825	2.27498	7.24183	716.021	98.8729	6.6275	0.0403555	1.38385	up	--	--	--	--	--	--	--	--
pos_4346	Koenigine	19.2991	49.145	26.0704	66.4108	30.7185	185.949	463.644	457.597	520.95	263.6	89.509	274.506	62.9321	344.967	5.48158	2.45459	0.00669376	1.59598	up	--	--	--	--	--	--	--	--
pos_4351	(S)-3-Mercaptohexyl acetate	34.8242	45.6342	45.7153	34.7644	24.4691	54.3681	191.054	275.436	65.5941	263.491	2.85222	198.126	39.9626	166.092	4.15619	2.05526	0.0367361	1.38848	up	--	--	--	--	--	--	--	--
pos_4352	Mandelonitrile rutinoside	16.9303	6.62279	21.0618	1.41992	23.2981	46.2765	187.007	318.865	205.955	161.985	18.6121	132.078	19.2682	170.75	8.86176	3.14759	0.01235	1.56201	up	--	--	--	--	--	--	--	--
pos_4362	Neuromedin B (1-3)	52.4411	114.389	60.5285	78.3393	66.7845	257.504	269.089	379.771	282.101	270.998	41.1582	191.023	104.998	239.023	2.27646	1.18679	0.041896	1.2152	up	--	--	--	--	--	--	--	--
pos_4371	Pantothenamide	5.44249	5.28537	11.079	9.08161	9.25939	27.2986	61.5217	55.8509	32.0252	83.0747	14.1759	104.05	11.2411	58.4497	5.19966	2.37842	0.0155436	1.51969	up	--	--	--	--	--	--	--	--
pos_4418	2-Hydroxyhept-5-enoylcarnitine	36.323	68.3582	59.8278	53.8036	40.4799	195.131	2109.47	1681.35	1091.14	831.63	35.9608	169.555	75.6539	986.518	13.0399	3.70486	0.041381	1.3492	up	--	--	--	--	--	--	--	--
pos_4433	Isoelemicin	50.4804	74.4801	49.1959	72.3332	42.8682	109.35	218.027	340.887	189.828	214.957	27.2539	107.686	66.4513	183.106	2.7555	1.46231	0.0436074	1.31189	up	--	--	--	--	--	--	--	--
pos_4451	8-O-Methyloblongine	2.63365	6.53555e-10	6.53555e-10	95.8303	2.21018	19.4253	175.263	212.428	114.074	100.357	4.96294	32.2012	20.0166	106.548	5.32298	2.41223	0.0468805	1.25913	up	--	--	--	--	--	--	--	--
pos_4462	2',3'-Dideoxyguanosine	144.845	177.493	173.02	175.702	155.52	394.322	646.477	567.923	389.72	661.302	151.943	1249.65	203.484	611.169	3.00353	1.58666	0.0409792	1.30506	up	--	--	--	--	--	--	--	--
pos_4463	Cyclo(Leu-Phe)	29.9254	105.262	35.0415	21.3903	66.4911	140.348	526.13	752.676	474.43	557.017	35.4312	246.061	66.4099	431.958	6.50442	2.70142	0.01593	1.53394	up	Carboxylic acids and derivatives	--	--	HMDB0094673	7076347	_	Organic acids and derivatives	Amino acids, peptides, and analogues
pos_4471	Testosterone isobutyrate	29.9385	47.4759	67.4116	164.682	28.5306	129.534	249.326	269.714	216.916	268.208	63.8559	321.201	77.9288	231.537	2.97113	1.57101	0.00661131	1.55947	up	--	--	--	--	--	--	--	--
pos_4491	8-Azahypoxanthine	62.7395	91.2032	74.1648	74.9025	71.5861	119.835	166.766	183.095	178.57	122.724	66.576	90.4139	82.4052	134.691	1.63449	0.708845	0.0484896	1.23834	up	--	--	--	--	--	--	--	--
pos_4495	Oxyglutinosone	3.08011	25.0236	4.49737	52.2797	28.3949	96.7252	222.452	283.066	245.766	200.667	24.6654	148.764	35.0001	187.563	5.35893	2.42194	0.00775303	1.58338	up	--	--	--	--	--	--	--	--
pos_4515	Cysteinyl-Asparagine	6.4343	14.8043	12.6098	7.89952	19.243	49.9487	128.963	248.138	255.903	107.074	19.0987	36.5915	18.4899	132.628	7.17298	2.84257	0.0394204	1.34168	up	--	--	--	--	--	--	--	--
pos_4517	Apiosylglucosyl 4-hydroxybenzoate	67.7436	54.5607	41.3766	16.416	103.139	103.916	237.646	525.175	363.603	145.538	90.8235	154.013	64.5252	252.8	3.91784	1.97006	0.0366281	1.3101	up	--	--	--	--	--	--	--	--
pos_4521	4'-O-Methyl-(-)-epicatechin 3'-O-glucuronide	0.00469728	3.17915	6.53555e-10	6.53555e-10	6.53555e-10	2.84468	25.7588	55.7819	49.6552	50.5024	2.21988	13.4564	1.00475	32.8958	32.7401	5.03299	0.0170872	1.56307	up	--	--	--	--	--	--	--	--
pos_4554	10-hydroxy-2E,8E-Decadiene-4,6-diynoic acid	6.53555e-10	28.6034	9.87392	7.29407	20.364	52.7259	190.051	308.883	175.663	232.691	17.7106	104.227	19.8102	171.538	8.65905	3.11421	0.0136568	1.55804	up	--	--	--	--	--	--	--	--
pos_4556	(1R,6R)-6-hydroxy-2-succinylcyclohexa-2,4-diene-1-carboxylate	216.45	278.887	669.66	310.332	380.811	508.344	82.9718	76.9071	109.092	93.7235	56.0532	93.0112	394.081	85.2931	0.216436	-2.20799	0.00618289	1.68035	down	--	C05817	Metabolic pathways(ko01100);;Ubiquinone and other terpenoid-quinone biosynthesis(ko00130)	--	--	--	--	--
pos_4575	N-[(2R,3R,4S,6R)-4,6-Dihydroxy-6-methyl-2-[(1R,2R)-1,2,3-trihydroxypropyl]oxan-3-yl]acetamide	82.4222	96.5133	78.6817	109.717	78.5963	115.417	238.022	252.717	271.305	211.796	113.331	96.0191	93.5579	197.198	2.10777	1.07572	0.0181097	1.51905	up	--	--	--	--	--	--	--	--
pos_4577	equilin	42.448	57.7063	47.4536	61.7637	57.9583	155.977	424.455	995.46	587.354	710.041	43.24	100.736	70.5512	476.881	6.75936	2.75689	0.0413604	1.35458	up	--	--	--	--	--	--	--	--
pos_4581	Arginine, ethyl ester	174.556	204.24	165.636	156.762	182.646	228.11	407.696	646.233	427.228	414.669	174.429	184.203	185.325	375.743	2.02748	1.01969	0.0454088	1.31115	up	--	--	--	--	--	--	--	--
pos_4644	6-[(2R,4S,5R)-4-Hydroxy-5-(hydroxymethyl)oxolan-2-yl]-7,8-dihydroimidazo[1,2-c]pyrimidin-5-one	12.5316	39.2992	32.2087	30.8159	19.8607	83.0732	214.412	316.128	209.229	299.782	79.1188	99.4378	36.2982	203.018	5.59306	2.48364	0.0078863	1.63932	up	--	--	--	--	--	--	--	--
pos_4656	Desmethoxymatteucinol	69.8428	55.1316	36.137	52.8355	78.9603	51.2898	445.228	674.5	564.434	382.781	317.778	51.1892	57.3661	405.985	7.07709	2.82316	0.0106796	1.60622	up	Flavonoids	--	--	HMDB0030694	625031	56297-79-1	Phenylpropanoids and polyketides	Flavans
pos_4690	Enterolactone	249.906	138.807	138.266	134.945	148.82	167.443	304.499	442.05	312.072	315.39	119.931	332.431	163.031	304.395	1.8671	0.900798	0.0189558	1.43642	up	Furanoid lignans	--	--	HMDB0006101	114739	185254-87-9	Lignans, neolignans and related compounds	Tetrahydrofuran lignans
pos_4709	Arginylphenylalaninamide	2.82171	9.13995	1.49723	17.5065	12.0634	17.8083	142.136	187.604	226.216	101.852	16.1536	18.5129	10.1395	115.412	11.3825	3.50874	0.0309207	1.42591	up	--	--	--	--	--	--	--	--
pos_4729	Arginylhistidine	3.43265	6.53555e-10	6.53555e-10	6.53555e-10	1.80069	6.53555e-10	77.7926	119.907	49.0297	119.26	0.357309	225.004	0.872223	98.5583	112.997	6.82014	0.0262304	1.44683	up	--	--	--	--	--	--	--	--
pos_4745	TyrMe-Leu-OH	373.253	207.736	272.012	78.3776	393.608	304.958	834.45	1232.65	724.363	673.591	201.758	392.597	271.657	676.568	2.49052	1.31645	0.0387215	1.30259	up	--	--	--	--	--	--	--	--
pos_4762	Glu His	115.591	77.5776	70.3023	57.3405	133.72	86.4589	263.754	376.069	385.925	229.404	118.217	55.3478	90.1651	238.12	2.64093	1.40104	0.0416427	1.32863	up	--	--	--	--	--	--	--	--
pos_4763	4'-hydroxypropanolol	47.2681	159.987	72.1858	72.7533	86.1815	300.206	769.442	1244.62	760.764	802.659	100.182	261.923	123.097	656.598	5.33399	2.41521	0.0241558	1.4384	up	--	--	--	--	--	--	--	--
pos_4764	4-(8-Methyl-9H-1,3-dioxolo(4,5-h)(2,3)benzodiazepin-5-yl)benzenamine	207.447	392.667	202.524	366.194	249.546	701.515	2092.21	2910.98	1927.5	1904.23	264.792	505.785	353.315	1600.92	4.53112	2.17987	0.0289462	1.41682	up	--	--	--	--	--	--	--	--
pos_4775	Arecaidine	7.82547	23.0063	41.111	41.2268	32.241	40.3639	106.711	178.95	192.62	88.0728	80.483	60.9966	30.9624	117.972	3.81018	1.92986	0.0104	1.57399	up	--	--	--	--	--	--	--	--
pos_4776	3-Methyloxindole	476.548	844.67	1258.59	1415.69	1134.73	1176.05	2607.02	5170.7	5556.62	1958.11	2479.93	1800.96	1051.05	3262.22	3.10378	1.63403	0.0215487	1.44702	up	--	--	--	--	--	--	--	--
pos_4779	Methotrexate	32.3394	58.9965	10.5539	6.53555e-10	84.0171	168.714	196.585	397.328	240.27	171.623	65.8585	165.626	59.1035	206.215	3.48905	1.80283	0.0215416	1.32046	up	Carboxylic acids and derivatives	C01937	Bile secretion(ko04976)	HMDB0014703	126941	59-05-2	Organic acids and derivatives	Amino acids, peptides, and analogues
pos_4819	(+)-Acutifolin A	77.4829	92.9235	71.1516	118.818	103.28	263.9	974.841	1449.49	750.448	833.042	94.2935	300.445	121.259	733.76	6.05116	2.59721	0.0266198	1.43004	up	--	--	--	--	--	--	--	--
pos_4910	Veliparib	26.6611	40.6036	16.6543	30.691	19.068	41.8938	181.991	224.684	185.967	215.521	10.8272	64.0239	29.262	147.169	5.02936	2.33038	0.0217589	1.51646	up	--	--	--	--	--	--	--	--
pos_4939	Fluoromethylhistidine	34.1181	41.6366	26.2406	56.1444	52.4673	71.8632	302.497	838.889	393.286	608.27	47.2078	89.3118	47.0784	379.91	8.06974	3.01252	0.0439822	1.34619	up	--	--	--	--	--	--	--	--
pos_4944	L-Homocysteine, S-(2-((1-iminoethyl)amino)ethyl)-	101.737	69.6167	58.149	92.0026	73.4697	106.313	292.539	544.15	345.102	268.562	123.096	78.5729	83.5479	275.337	3.29556	1.72052	0.0371131	1.35731	up	--	--	--	--	--	--	--	--
pos_4947	Heptabarbital	27.764	30.6156	35.494	41.8636	43.2955	90.9055	150.914	357.288	208.639	230.417	25.1242	72.7525	44.9897	174.189	3.87175	1.95299	0.044547	1.31108	up	--	--	--	--	--	--	--	--
pos_4948	(S,S)-Nt-Histidinylalanine	49.3733	117.557	32.8084	22.5973	55.023	74.9073	232.551	373.649	262.103	316.569	69.9307	65.9498	58.711	220.126	3.74931	1.90662	0.025543	1.4419	up	--	--	--	--	--	--	--	--
pos_4950	(R)-4'-Deoxyindenestrol	48.1396	62.527	51.5426	70.5974	61.1784	161.589	509.007	1271.28	598.672	772.757	56.9906	97.5097	75.929	551.036	7.25726	2.85942	0.0496347	1.30278	up	--	--	--	--	--	--	--	--
pos_4973	Tempo-maleimide	26.8095	44.1405	24.6572	40.3206	20.3057	89.6248	378.362	739.64	358.457	434.121	18.4012	83.7669	40.9764	335.458	8.18662	3.03327	0.0392322	1.35983	up	--	--	--	--	--	--	--	--
pos_4974	Streptidine	5.36329	14.0802	6.53555e-10	6.53555e-10	6.53555e-10	31.8189	140.084	316.43	100.085	236.376	0.622821	82.0996	8.54373	145.949	17.0826	4.09446	0.0311888	1.41334	up	--	--	--	--	--	--	--	--
pos_4983	(S)-Carvone	51.2616	53.147	42.8042	54.1477	55.0205	58.9253	92.1433	111.3	91.1869	76.7783	54.7178	49.293	52.551	79.2365	1.5078	0.592446	0.0400109	1.31832	up	Prenol lipids	--	--	HMDB0004487	16724	2244-16-8	Lipids and lipid-like molecules	Monoterpenoids
pos_4986	estradiol alone	146.497	127.663	128.973	111.812	131.747	252.192	1120.02	2559.98	988.613	1326.27	170.661	264.872	149.814	1071.74	7.15378	2.83871	0.047789	1.30508	up	--	--	--	--	--	--	--	--
pos_4987	Isoachifolidiene	42.8821	46.2342	20.5195	14.6112	71.9968	115.315	786.357	1828.91	730.057	946.555	118.676	72.9923	51.9264	747.258	14.3907	3.84707	0.0452209	1.31952	up	--	--	--	--	--	--	--	--
pos_4989	Ginkgolide C	35.9574	40.9654	49.3763	7.21504	40.8096	101.776	466.121	651.048	541.878	479.504	135.734	52.2334	46.0167	387.753	8.42636	3.07491	0.0166464	1.54241	up	Prenol lipids	--	--	HMDB0036860	161120	15291-76-6	Lipids and lipid-like molecules	Terpene lactones
pos_4991	curcumin monoglucoside	25.9238	32.7233	6.53555e-10	0.00237611	5.01483	39.8569	113.194	243.841	260.206	154.501	21.1567	34.2356	17.2535	137.856	7.99	2.9982	0.0327286	1.40089	up	--	--	--	--	--	--	--	--
pos_5038	N-OCTANOYL-L-HOMOSERINE LACTONE	3.28847	6.53555e-10	1.26272	6.6624	5.65333	12.7918	86.2128	152.881	91.3672	212.015	0.32416	7.87728	4.94312	91.7795	18.5671	4.21468	0.0485635	1.36087	up	--	--	--	--	--	--	--	--
pos_5041	16α-Hydroxytestosterone	118.286	418.846	110.158	248.017	229.027	691.287	4924.18	5833.88	4302.49	3804.39	404.658	710.125	302.604	3329.95	11.0043	3.46	0.0214885	1.49704	up	--	--	--	--	--	--	--	--
pos_5042	4,4-Difluoropregn-5-ene-3,20-dione	110.608	364.318	156.533	337.75	337.543	914.459	3919.05	6231.83	4335.07	3955.06	537.282	849.733	370.202	3304.67	8.92667	3.15812	0.0217353	1.48434	up	--	--	--	--	--	--	--	--
pos_5045	Prim-O-glucosylcimifugin	44.5822	50.739	25.3589	68.7139	106.368	236.515	758.007	856.403	496.63	458.109	72.5553	297.402	88.7128	489.851	5.52177	2.46513	0.0180468	1.46508	up	--	--	--	--	--	--	--	--
pos_5065	Hydroxyprolyl-Isoleucine	97.2837	112.593	89.8714	86.5118	75.1718	136.18	274.788	460.741	343.625	424.646	39.9262	214.621	99.602	293.058	2.94229	1.55694	0.0271125	1.46233	up	--	--	--	--	--	--	--	--
pos_5080	Botryodiplodin	18.832	27.9923	21.5442	42.9688	49.8169	60.8447	315.673	401.433	297.698	172.296	17.6639	60.4627	36.9998	210.871	5.69924	2.51077	0.0380799	1.35561	up	Tetrahydrofurans	--	--	HMDB0036594	33701	27098-03-9	Organoheterocyclic compounds	_
pos_5099	[4-(3-Benzyl-4-hydroxybenzyl)-3,5-dimethylphenoxy]acetic acid	262.719	331.849	185.968	22.0728	400.151	749.448	1711.35	2724.61	2045.51	2021.06	337.248	807.319	325.368	1607.85	4.94164	2.30499	0.0147222	1.518	up	--	--	--	--	--	--	--	--
pos_5100	Rolitetracycline	7.71131	34.5304	11.3566	6.53555e-10	14.4442	114.822	86.7341	158.644	81.6626	105.682	20.3805	70.2588	30.4773	87.227	2.86203	1.51704	0.0499155	1.1373	up	--	--	--	--	--	--	--	--
pos_5114	PGB3	19.5019	19.6811	20.2999	60.3693	64.7038	57.9581	953.869	1543.57	867.511	829.886	107.188	42.5595	40.419	724.098	17.9148	4.16308	0.0315059	1.41469	up	--	--	--	--	--	--	--	--
pos_5124	Dihydroshikonofuran	37.7548	49.7097	37.3339	30.6495	39.3305	95.7239	294.312	416.806	348.835	325.688	48.5655	96.4831	48.417	255.115	5.26912	2.39756	0.0181621	1.52386	up	--	C18135	Ubiquinone and other terpenoid-quinone biosynthesis(ko00130)	--	--	--	--	--
pos_5132	Nummularine A	4.25993	6.53555e-10	3.53908	8.25194	10.2647	12.0613	52.4318	26.737	17.2997	58.4182	5.64389	71.4174	6.39614	38.658	6.04395	2.59549	0.0275672	1.43889	up	--	--	--	--	--	--	--	--
pos_5151	Inosine,2',3'-dideoxy-	85.0137	68.695	64.2748	15.5785	135.874	164.567	422.103	731.83	324.498	425.504	49.6243	213.268	89.0005	361.138	4.0577	2.02066	0.0332242	1.35365	up	--	--	--	--	--	--	--	--
pos_5185	Seryllysine	18.9771	7.86805	4.11352	4.29862	3.00318	27.5768	131.59	175.965	143.365	112.878	19.3649	14.0642	10.9729	99.5378	9.07126	3.1813	0.0229816	1.47607	up	--	--	--	--	--	--	--	--
pos_5247	JWH 073 4-hydroxyindole metabolite-d7	25.5899	99.37	139.682	269.488	106.869	236.413	1522.07	2833.57	1780.7	1754.95	205.816	157.531	146.235	1375.77	9.40793	3.23388	0.0327165	1.41173	up	--	--	--	--	--	--	--	--
pos_5258	Tyr Val	280.959	237.984	152.86	141.564	254.582	315.933	1161.49	2017.12	1105.03	1475.82	202.475	300.091	230.647	1043.67	4.52497	2.17791	0.034906	1.39497	up	--	--	--	--	--	--	--	--
pos_5277	Arginyl-Cysteine	86.0267	132.145	105.544	109.446	117.937	258.453	902.286	1516.92	942.3	962.686	80.9015	148.12	134.925	758.869	5.62435	2.49169	0.0383086	1.3683	up	Carboxylic acids and derivatives	--	--	HMDB0028706	71355545	116854-12-7	Organic acids and derivatives	Amino acids, peptides, and analogues
pos_5296	1-Phenyl-2-hexanone	6.53555e-10	6.53555e-10	1.64778	9.7488	6.53555e-10	19.443	62.1288	127.25	101.83	167.342	2.38701	11.4031	5.13993	78.7235	15.3161	3.93697	0.0397238	1.40095	up	--	--	--	--	--	--	--	--
pos_5300	Oleoside 11-methyl ester	395.743	276.541	209.302	117.239	406.88	306.652	1405.08	2487.52	1325.15	1200.61	574.189	257.533	285.393	1208.35	4.23398	2.08201	0.0325539	1.37668	up	--	--	--	--	--	--	--	--
pos_5319	exo-5,6-Dimethylbicyclo[2.2.1]hept-5-en-2-ol	67.8744	61.6473	31.9903	52.3546	83.6996	67.0803	1518.72	2240.9	1764.7	1235.92	86.7543	48.4973	60.7744	1149.25	18.9101	4.24108	0.0314882	1.42455	up	--	--	--	--	--	--	--	--
pos_5321	Pyridostigmine	61.4514	76.2544	32.9716	34.0754	96.2502	72.3633	470.206	690.652	433.676	375.996	74.9408	99.8715	62.2277	357.557	5.74594	2.52254	0.0272515	1.43427	up	--	--	--	--	--	--	--	--
pos_5323	2-(2,4-Hexadiynylidene)-1,6-dioxaspiro(4.4)non-3-ene	96.3112	93.7898	58.9771	80.4269	135.15	111.946	622.482	942.3	721.741	639.45	74.914	120.902	96.1001	520.298	5.41412	2.43673	0.0300881	1.4335	up	--	--	--	--	--	--	--	--
pos_5324	5,7,9,11,13-tetradecapentaenoic acid	34.5907	10.0617	31.8548	31.7361	20.4115	75.9161	240.528	470.162	246.9	361.997	27.0648	56.2749	34.0952	233.821	6.8579	2.77777	0.0352557	1.39318	up	--	--	--	--	--	--	--	--
pos_5338	9alpha-Hydroxyandrosta-1,4-diene-3,17-dione	48.2477	47.3517	31.0897	59.5555	69.7042	59.3886	1227.05	1650.43	1233.72	969.204	142.259	42.5669	52.5562	877.538	16.6971	4.06153	0.0261338	1.46421	up	--	C14909	Metabolic pathways(ko01100)	--	--	--	--	--
pos_5357	Gln Asn Asp Ala	126.347	170.547	80.9526	108.652	214.839	312.074	333.087	554.93	485.156	345.766	230.792	272.7	168.902	370.405	2.19302	1.13292	0.0100337	1.4285	up	--	--	--	--	--	--	--	--
pos_5361	Hydroxyisonobilin	30.982	38.4687	28.9745	18.7368	60.1228	74.3499	252.05	496.94	355.806	339.352	70.4827	41.7871	41.9391	259.403	6.18522	2.62883	0.0289878	1.42864	up	Prenol lipids	--	--	HMDB0034475	131751567	_	Lipids and lipid-like molecules	Terpene lactones
pos_5388	13-METHYL-4,4-BISNOR-8,11,13-PODOCARPATRIEN-3-ONE	23.3465	19.2055	8.1466	25.349	16.8424	38.1954	128.495	227.498	141.089	183.336	13.9475	32.7751	21.8476	121.19	5.54707	2.47173	0.0330476	1.41382	up	--	--	--	--	--	--	--	--
pos_5389	Amprotropine	133.8	342.662	111.714	122.076	163.103	405.572	4777.32	11390	5495.99	5983.21	221.788	153.005	213.155	4670.23	21.91	4.45352	0.0478957	1.31644	up	--	--	--	--	--	--	--	--
pos_5409	N-Ribosylhistidine	6.40576	21.1375	8.72543	23.4031	35.4614	41.9153	331.818	908.161	639.681	670.969	98.0337	36.582	22.8414	447.541	19.5934	4.2923	0.0302515	1.43804	up	--	--	--	--	--	--	--	--
pos_5424	Neamine	6.53555e-10	7.76339	1.98745	8.00167	1.56641	10.2817	102.313	135.087	115.295	109.259	17.5743	9.59625	4.93343	81.5207	16.5241	4.0465	0.0173828	1.55396	up	--	C01441	Neomycin, kanamycin and gentamicin biosynthesis(ko00524)	--	--	--	--	--
pos_5431	O-Demethylencainide	59.4903	132.693	51.8234	84.4597	207.182	248.421	1391.18	1753.6	1381.02	1428.19	137.429	149.08	130.678	1040.08	7.95912	2.99261	0.0252098	1.4716	up	--	--	--	--	--	--	--	--
pos_5439	Pegvaliase	374.06	278.978	251.102	286.569	286.572	235.686	670.405	866.649	613.43	714.633	207.397	561.717	285.494	605.705	2.1216	1.08515	0.0155396	1.54913	up	--	--	--	--	--	--	--	--
pos_5468	15d PGD2	40.5371	35.4968	39.1737	56.1881	154.776	62.5836	1426.08	1738.84	1485.7	1289.43	244.119	48.7027	64.7925	1038.81	16.0329	4.00296	0.0199117	1.52424	up	--	--	--	--	--	--	--	--
pos_5469	19(R)-hydroxy-PGE1	454.278	457.302	395.98	455.576	475.456	533.286	1478.78	2357.93	1765.37	1609.19	468.016	384.244	461.98	1343.92	2.90905	1.54055	0.0380569	1.38012	up	--	--	--	--	--	--	--	--
pos_5475	4,4alpha,5,6-Tetrahydro-7-methyl-2(3H)-naphthalenone	21.4898	14.0798	24.9094	29.5248	34.8696	61.4168	291.67	336.503	271.594	224.966	28.0779	29.094	31.0484	196.984	6.34443	2.66549	0.0296136	1.42893	up	--	--	--	--	--	--	--	--
pos_5481	Miglustat	50.4262	47.6046	33.7003	32.6775	66.3983	85.9626	472.171	522.341	369.549	481.652	54.7041	42.3631	52.7949	323.797	6.1331	2.61662	0.0288994	1.45203	up	--	--	--	--	--	--	--	--
pos_549	Choline hydroxide solution	2304.67	2095.8	2028.3	2022.12	1927.88	2089.54	5204.67	3644.72	3233.06	3062.14	2917.26	6250.29	2078.05	4052.03	1.94992	0.963412	0.0161514	1.51627	up	--	--	--	--	--	--	--	--
pos_5501	Posatirelin	75.9118	76.2729	60.0707	102.608	155.122	122.144	2029.04	2889.23	1954.98	1729.65	320.291	251.417	98.6882	1529.1	15.4943	3.95366	0.0199311	1.51361	up	--	--	--	--	--	--	--	--
pos_5508	Cinnamaldehyde	407.092	334.092	329.928	246.582	478.219	240.648	237.166	230.208	276.156	207.264	219.249	211.332	339.427	230.229	0.678288	-0.560031	0.0324975	1.37287	down	Cinnamaldehydes	C00903	Metabolic pathways(ko01100);;Inflammatory mediator regulation of TRP channels(ko04750)	HMDB0003441	637511	104-55-2	Phenylpropanoids and polyketides	_
pos_5512	Histidylvaline	23.3029	32.9372	23.1569	31.2045	54.3847	76.3265	273.073	394.085	315.022	326.882	20.4779	53.2905	40.2188	230.472	5.73045	2.51865	0.029647	1.43539	up	Carboxylic acids and derivatives	--	--	HMDB0028898	7021870	76019-15-3	Organic acids and derivatives	Amino acids, peptides, and analogues
pos_5514	TILETAMINE	242.896	220.502	220.534	202.787	250.984	165.292	89.3761	57.0805	117.668	70.6194	168.717	121.808	217.166	104.212	0.479871	-1.05928	0.000365398	1.78308	down	--	--	--	--	--	--	--	--
pos_5528	1-Tert-butyl 4-ethyl 5-oxoazepane-1,4-dicarboxylate	149.075	179.114	136.659	62.9791	302.931	247.381	1514.7	2050.25	1389.01	1422.24	275.622	115.215	179.69	1127.84	6.27659	2.64998	0.0282788	1.43818	up	--	--	--	--	--	--	--	--
pos_5529	PGF3α	85.8777	94.0167	84.418	106.972	213.762	152.777	2589.23	3116.71	2454.18	2024.27	224.024	304.478	122.971	1785.48	14.5196	3.85993	0.0211246	1.50888	up	--	--	--	--	--	--	--	--
pos_5545	trans,trans-1,4-Diphenyl-1,3-butadiene	71.2226	79.6966	58.2313	54.6633	70.8516	58.3365	397.308	612.386	396.989	416.805	67.2922	50.9843	65.5003	323.627	4.94085	2.30476	0.0350091	1.40569	up	--	--	--	--	--	--	--	--
pos_5550	6E,8E,12E,14E-Hexadecatetraen-10-ynoic acid	6.71133	7.71776	13.8244	9.01717	12.9833	54.7355	224.957	367.013	201.799	224.029	10.463	15.0354	17.4982	173.883	9.93716	3.31283	0.0387129	1.35976	up	--	--	--	--	--	--	--	--
pos_5552	2,9-Dimethyl-2,9-diazatricyclo[10.2.2.25,8]octadeca-5,7,12,14,15,17-hexaene-3,10-diol, 9CI	104.067	153.98	160.238	126.396	339.004	315.962	3539.01	5363.9	3433.49	3139.54	245.568	171.222	199.941	2648.79	13.2479	3.72769	0.0325208	1.41221	up	--	--	--	--	--	--	--	--
pos_5553	Pibutidine	499.753	487.563	350.281	143.242	639.784	508.902	3643.41	5640.02	3904.36	3698.38	319.449	272.62	438.254	2913.04	6.64692	2.73269	0.037415	1.38438	up	--	--	--	--	--	--	--	--
pos_5555	5-Amino-1-[(2R,3R,4S,5R)-5-[(benzylamino)methyl]-3,4-dihydroxyoxolan-2-yl]imidazole-4-carboxamide	244.679	366.943	223.752	243.232	531.759	580.295	4595.21	7645.11	4469.29	5937.46	724.329	512.796	365.11	3980.7	10.9027	3.44662	0.0264274	1.46577	up	--	--	--	--	--	--	--	--
pos_5561	p-Mentha-1,3,5,8-tetraene	21.7143	19.7887	23.17	21.0263	23.4303	25.4939	200.947	322.29	197.427	207.487	33.87	22.2543	22.4372	164.046	7.31132	2.87013	0.0297908	1.43693	up	--	--	--	--	--	--	--	--
pos_5564	Epinepetalactone	356.747	353.642	250.573	260.306	391.833	302.717	4819.14	7113.91	3927.05	5055.11	723.752	304.294	319.303	3657.21	11.4537	3.51775	0.0273746	1.45884	up	--	--	--	--	--	--	--	--
pos_5565	(2E,8Z)-Decadiene-4,6-diyn-1-yl 3-methylbutanoate	127.62	128.925	108.516	106.222	131.524	115.191	705.012	1058.7	634.99	730.434	144.706	100.285	119.666	562.354	4.69936	2.23246	0.0328834	1.41769	up	--	--	--	--	--	--	--	--
pos_5566	Dihydropinosylvin	600.265	772.584	733.382	722.851	876.048	1488.75	11879.7	17237.8	9990.51	11603	1212.76	1082.5	865.647	8834.38	10.2055	3.35128	0.0289207	1.44199	up	--	--	--	--	--	--	--	--
pos_5567	Acetylpterosin C	32.4509	32.7149	26.0773	29.1218	55.0904	72.042	755.449	1100.63	842.945	816.782	95.3751	95.9725	41.2496	617.859	14.9786	3.90483	0.0202329	1.52187	up	--	--	--	--	--	--	--	--
pos_5571	DL-Estrone 3-methyl ether	1332.94	891.169	651.025	1117.47	1611.25	864.566	14706.8	19745	13884.8	14856.3	2039.24	393.616	1078.07	10937.6	10.1456	3.34278	0.0272269	1.46525	up	--	--	--	--	--	--	--	--
pos_5572	3-Epinobilin	377.993	374.946	205.954	124.91	773.493	571.434	53028.9	98124.4	38118	62250.7	3306.69	249.182	404.789	42513	105.025	6.71459	0.0393914	1.37142	up	--	--	--	--	--	--	--	--
pos_5576	xi-5-Isopropyl-2(5H)-furanone	58.0866	52.7563	44.8009	49.7178	53.0859	54.1848	238.655	355.448	232.906	266.278	57.7851	41.7332	52.1054	198.801	3.81536	1.93182	0.0334894	1.4181	up	--	--	--	--	--	--	--	--
pos_5578	Estra-1,3,5(10),7-tetraene-3,17alpha-diol	46.7623	176.419	91.3322	37.0924	65.0621	127.24	459.498	623.765	387.451	398.888	90.7927	57.15	90.6513	336.257	3.70935	1.89117	0.0404997	1.33784	up	--	--	--	--	--	--	--	--
pos_5580	9-Hydroxyoctadeca-2,4-dienoic acid	16.3961	19.0673	11.6752	30.3981	54.0316	31.823	934.323	743.032	544.592	754.255	155.761	36.455	27.2319	528.07	19.3916	4.27736	0.0187724	1.54592	up	--	--	--	--	--	--	--	--
pos_5586	(Z)-4-Heptenal	1.50721	1.39383	2.11482	0.916773	0.118401	5.71417	44.0915	73.8036	46.1989	62.0964	2.12125	3.08475	1.96087	38.5661	19.6679	4.29777	0.0300564	1.44724	up	--	--	--	--	--	--	--	--
pos_5594	Dinor-PGE2	30.9215	18.4585	32.9018	16.0172	48.9813	67.0899	919.702	1420.52	1104.93	641.944	17.9268	25.7861	35.7284	688.469	19.2695	4.26825	0.0388723	1.36837	up	--	--	--	--	--	--	--	--
pos_5599	17-Octadecene-9,11-diynoic acid; Erythrogenic acid; Isanic acid	104.448	95.2811	91.0033	119.29	110.951	288.116	1222.32	2084.09	1276.26	1393.07	129.733	34.8922	134.848	1023.39	7.58922	2.92395	0.0403276	1.36258	up	--	--	--	--	--	--	--	--
pos_5619	5,6,15-trihydroxy-7,9,13-Eicosatrien-11-ynoic acid	838.986	831.854	764.159	898.788	1169.57	1282.94	7189.54	11871.7	7986.83	9010.09	1021.53	1075.36	964.384	6359.18	6.59404	2.72116	0.0301266	1.44062	up	--	--	--	--	--	--	--	--
pos_5634	Apronal	64.0354	60.4605	42.5227	54.6805	57.8658	42.5389	219.994	314.454	298.602	244.272	14.288	44.8031	53.684	189.402	3.5281	1.81889	0.0494177	1.33985	up	--	--	--	--	--	--	--	--
pos_5650	Germacrenone	30.6033	58.8814	77.3759	13.2361	268.997	59.4647	381.137	566.628	265.129	458.067	55.9589	109.306	84.7598	306.038	3.61065	1.85226	0.0431772	1.26684	up	--	--	--	--	--	--	--	--
pos_5651	N-Myristoyl Asparagine	265.286	114.303	172.929	188.777	362.755	439.929	649.924	807.755	641.192	686.331	367.818	325.924	257.33	579.824	2.25323	1.172	0.00749392	1.49885	up	--	--	--	--	--	--	--	--
pos_5687	Thr Asn Thr Asn	522.988	588.779	394.693	155.377	743.726	732.166	2173.58	3779.93	2343.44	2136.89	1526.42	525.393	522.955	2080.94	3.97921	1.99248	0.0150657	1.50881	up	--	--	--	--	--	--	--	--
pos_5692	7-Hydroxyenterolactone	198.232	143.703	139.158	26.5808	132.369	62.2401	0.335226	2.95292	6.45453	17.513	20.7841	95.4573	117.047	23.9162	0.20433	-2.29103	0.0128883	1.45059	down	Furanoid lignans	--	--	HMDB0041703	_	_	Lignans, neolignans and related compounds	Tetrahydrofuran lignans
pos_5705	(6R,8Z)-6-Hydroxy-3-oxotetradecenoic acid	302.117	331.229	333.73	692.644	392.333	454.54	2021.11	2801.38	1947.96	2122.27	323.244	275.707	417.766	1581.94	3.78668	1.92093	0.0402129	1.37302	up	_	--	--	HMDB0062363	134819281	_	_	_
pos_5706	17-Methyl-18-norandrosta-4,13(17)-dien-3-one	6.53555e-10	6.53555e-10	0.0305718	2.41227	6.53555e-10	1.65829	681.326	641.425	553.214	549.42	67.2441	0.284062	0.683523	415.486	607.859	9.24759	0.0197113	1.53846	up	--	--	--	--	--	--	--	--
pos_5713	15-deoxy-δ-12,14-PGJ2	279.671	254.074	278.179	298.723	527.956	350.941	5833.44	6143.29	4735.31	4790.47	1370.38	224.319	331.591	3849.54	11.6093	3.53721	0.0170802	1.55332	up	Fatty Acyls	C14717	Arachidonic acid metabolism(ko00590)	HMDB0005079	5311211	87893-55-8	Lipids and lipid-like molecules	Eicosanoids
pos_5730	3,N(4)-Ethenodeoxycytidine	125.285	80.2443	99.926	62.0426	78.1083	77.4611	4.91563	18.6734	7.94412	10.5728	1.04842	55.8379	87.1779	16.4987	0.189253	-2.40161	0.000187328	1.80039	down	--	--	--	--	--	--	--	--
pos_5745	Naepaine	70.2815	122.566	64.9519	52.0293	170.553	103.77	605.162	782.551	669.484	685.806	105.193	50.1277	97.3587	483.054	4.96159	2.3108	0.031255	1.42982	up	--	--	--	--	--	--	--	--
pos_5752	Triton X-100	3.96801	10.9571	0.770446	24.6964	10.3032	6.63875	843.139	796.089	551.802	631.522	33.6677	5.57406	9.55566	476.966	49.9145	5.64139	0.0269875	1.47181	up	--	--	--	--	--	--	--	--
pos_5754	Xanthosine	227.913	157.026	139.44	47.3611	220.793	95.6448	27.1102	36.5977	46.9671	2.95775	25.315	69.5969	148.029	34.7575	0.234801	-2.09049	0.00937143	1.59698	down	Purine nucleosides	C01762	ABC transporters(ko02010);;Purine metabolism(ko00230);;Metabolic pathways(ko01100);;Caffeine metabolism(ko00232)	HMDB0000299	64959	146-80-5	Nucleosides, nucleotides, and analogues	_
pos_5758	Girinimbine	23.5052	25.5406	19.0818	44.9573	86.1507	49.5683	277.79	439.828	294.89	463.019	27.4983	12.137	41.4673	252.527	6.08979	2.60639	0.0451468	1.35587	up	Indoles and derivatives	--	--	HMDB0030241	96943	23095-44-5	Organoheterocyclic compounds	Carbazoles
pos_5759	Zanamivir	145.965	124.715	87.397	74.3953	141.991	73.9918	7.51486	22.5821	16.7018	20.1647	28.5688	80.2141	108.076	29.2911	0.271023	-1.88351	0.00121071	1.70837	down	--	--	--	--	--	--	--	--
pos_576	Tocopheronic acid	6.53555e-10	6.53555e-10	6.53555e-10	6.53555e-10	6.53555e-10	6.53555e-10	2.09217	1.1862	6.53555e-10	1.43559	6.53555e-10	2.95601	6.53555e-10	1.27833	1.95596e+09	30.8652	0.0433352	1.33406	up	--	--	--	--	--	--	--	--
pos_5762	Atraton	2.95096	3.68227	15.4376	2.88125	18.5253	27.0337	278.183	190.88	122.088	199.832	16.1133	179.742	11.7519	164.473	13.9955	3.80689	0.00792255	1.66411	up	--	--	--	--	--	--	--	--
pos_5768	20-carboxy Arachidonic Acid	200.274	146.147	186.509	376.145	482.647	290.047	6030.68	6059.52	5612.63	4011.62	570.545	339.667	280.295	3770.78	13.4529	3.74985	0.0240781	1.48638	up	--	--	--	--	--	--	--	--
pos_5782	Sterebin A	1667.33	1385.77	1313.29	1299.25	1458.12	3123.36	13938.7	22852	13329.4	15737.1	1074.08	1144.72	1707.85	11346	6.64343	2.73193	0.0407902	1.36324	up	--	--	--	--	--	--	--	--
pos_5798	5-Phenyl-1,3-pentadiyne	7.03902	19.0149	8.70573	28.6434	57.312	28.2141	269.033	386.038	244.212	222.982	21.7646	26.9765	24.8215	195.168	7.86283	2.97505	0.0334058	1.39375	up	--	--	--	--	--	--	--	--
pos_5800	Dehydroepiandrosterone	1.5555	0.350074	0.566373	52.5132	0.585303	5.2412	1442.21	1338.89	1497.06	1083.52	22.2699	2.59144	10.1353	897.756	88.5774	6.46887	0.0266968	1.48132	up	Steroids and steroid derivatives	C01227	Steroid hormone biosynthesis(ko00140);;Pathways in cancer(ko05200);;Metabolic pathways(ko01100);;Ovarian steroidogenesis(ko04913);;Prostate cancer(ko05215)	HMDB0000077	5881	53-43-0	Lipids and lipid-like molecules	Androstane steroids
pos_5801	trans-Dehydroandrosterone	67.6334	25.0911	31.7772	80.6443	111.2	86.9448	5659.73	4451.53	5141	2871.24	215.243	40.4449	67.2151	3063.2	45.5731	5.51011	0.0307063	1.44035	up	Steroids and steroid derivatives	C01227	Prostate cancer(ko05215);;Ovarian steroidogenesis(ko04913);;Metabolic pathways(ko01100);;Pathways in cancer(ko05200);;Steroid hormone biosynthesis(ko00140)	HMDB0000077	5881	53-43-0	Lipids and lipid-like molecules	Androstane steroids
pos_5804	Orcein	21.5129	8.79751	3.76403	6.53555e-10	5.82053	4.20932	22.9436	40.0645	39.8071	40.779	18.2425	5.8428	7.35072	27.9466	3.80188	1.92671	0.0164086	1.47777	up	Flavonoids	--	--	HMDB0039777	131752725	_	Phenylpropanoids and polyketides	O-methylated flavonoids
pos_5812	Hexadeca-7,10,13-trienoic acid	2.55685	11.1071	7.0277	39.5603	8.78365	14.4991	491.582	469.869	502.024	299.658	7.97866	2.48657	13.9224	295.6	21.2319	4.40816	0.0331214	1.42476	up	--	--	--	--	--	--	--	--
pos_5816	Lipoxin A5	612.987	633.215	715.06	558.955	1077.58	874.308	12275.6	16586	12776.2	9945.66	1374.76	979.326	745.351	8989.58	12.0609	3.59226	0.025446	1.46962	up	--	--	--	--	--	--	--	--
pos_5821	1,2-Dimethyl-4-(6-methyl-4-heptenyl)-1,3-cyclohexadiene	0.27187	7.75009	2.39032	15.0216	19.1257	16.9104	478.015	721.625	435.102	421.404	10.3045	26.3937	10.245	348.807	34.0466	5.08944	0.0307416	1.42771	up	--	--	--	--	--	--	--	--
pos_5823	5,7-Megastigmadien-9-ol glucoside	115.877	112.07	103.317	155.407	330.675	624.759	1919.85	2875.89	1792.42	1897.23	324.236	73.7836	240.351	1480.57	6.16003	2.62294	0.0356744	1.36444	up	--	--	--	--	--	--	--	--
pos_5825	Chamazulene	40.8378	55.2314	43.959	59.6616	57.891	59.224	236.329	351.326	303.415	189.49	51.9781	58.0822	52.8008	198.437	3.75821	1.91005	0.0347551	1.39369	up	Prenol lipids	--	--	HMDB0036470	10719	529-05-5	Lipids and lipid-like molecules	Sesquiterpenoids
pos_5826	8,11,14-Nonadecatriynoic acid	165.376	163.698	114.39	963.36	376.774	203.02	7130.09	9262.15	7606.07	4984.75	581.943	95.1383	331.103	4943.35	14.93	3.90014	0.0315175	1.42275	up	--	--	--	--	--	--	--	--
pos_5834	1,4,6-Trimethylnaphthalene	119.169	127.898	122.607	101.613	122.211	135.997	416.225	523.594	393.289	372.864	122.988	130.891	121.583	326.642	2.68658	1.42577	0.0274295	1.45272	up	--	--	--	--	--	--	--	--
pos_5837	PGE3	99.2416	106.461	81.8246	116.753	110.396	164.343	837.329	1020.37	880.163	678.788	124.093	93.695	113.17	605.739	5.35248	2.42021	0.0294508	1.4396	up	Fatty Acyls	--	--	HMDB0002664	5280937	802-31-3	Lipids and lipid-like molecules	Eicosanoids
pos_5838	5beta-Cholestane-3alpha,7alpha,24,26-tetrol	1419.7	495.412	327.148	1694.88	1149.41	714.475	89.1133	167.213	101.402	113.63	0.212054	539.484	966.838	168.509	0.174289	-2.52045	0.0135576	1.51249	down	--	--	--	--	--	--	--	--
pos_5843	Dibenzylsuccinate	1285.66	781.426	809.077	494.297	1404.84	468.979	3642.47	7150.87	1817.99	4348.42	3141.15	359.014	874.046	3409.99	3.90138	1.96398	0.0433513	1.30684	up	--	--	--	--	--	--	--	--
pos_5844	[8]-Dehydrogingerdione	26.8733	46.3322	22.9326	46.058	81.6443	61.6146	683.187	1580.92	1313.26	1014.88	235.305	31.8248	47.5758	809.896	17.0233	4.08944	0.0275349	1.45367	up	--	--	--	--	--	--	--	--
pos_5866	Blumealactone A	25.2214	33.3649	17.8409	25.5003	70.7719	82.375	564.003	1154.6	812.859	1067.91	102.271	45.9366	42.5124	624.596	14.6921	3.87697	0.0297848	1.45173	up	--	--	--	--	--	--	--	--
pos_5873	8beta-Angeloyloxy-15-hydroxy-1alpha,10R-dimethoxy-3-oxo-11(13)-germacren-12,6alpha-olide	562.194	507.839	476.601	359.866	692.32	569.281	1454.99	1800.05	1361.53	1400.91	401.011	584.579	528.017	1167.18	2.21049	1.14437	0.0348733	1.37957	up	--	--	--	--	--	--	--	--
pos_5878	16,16-Dimethylprostaglandin E2	65.3591	87.9759	57.67	58.1004	38.1839	121.37	222.758	293.645	235.315	196.916	93.4631	80.1784	71.4432	187.046	2.61811	1.38853	0.0181402	1.46325	up	--	--	--	--	--	--	--	--
pos_5879	O-feruloylquinate	67.3515	50.2874	76.0167	63.3634	133.723	31.6654	17.558	46.2173	30.1638	23.3887	2.87108	21.8517	70.4013	23.6751	0.336288	-1.57223	0.0196985	1.43683	down	Organooxygen compounds	--	--	HMDB0240453	_	96646-16-1	Organic oxygen compounds	Alcohols and polyols
pos_5880	4-Oxo-9-cis-retinoyl-beta-glucuronide	14.9461	37.5884	7.95203	6.53555e-10	35.6854	58.316	237.727	210.045	281.975	184.996	242.825	111.864	25.748	211.572	8.21702	3.03862	0.000265551	1.8733	up	--	--	--	--	--	--	--	--
pos_5882	beta-Thujaplicin	11.2669	5.21989	6.14942	33.4348	3.9222	0.310917	68.5109	94.8123	119.292	121.77	1.42159	2.4163	10.0507	68.0372	6.76941	2.75903	0.0480584	1.36405	up	--	--	--	--	--	--	--	--
pos_5886	Cadalene	16.3035	5.38006	10.5713	11.6925	15.4215	16.2651	108.702	133.785	175.767	146.486	112.796	7.20785	12.6057	114.124	9.0534	3.17846	0.00758859	1.68426	up	--	--	--	--	--	--	--	--
pos_5888	5α-Androst-16-en-3α-ol	0.0898914	4.50296	12.8498	33.7731	27.2093	28.227	609.218	582.478	1187.49	623.795	906.608	20.3425	17.7754	654.989	36.8481	5.20352	0.0102063	1.62977	up	--	--	--	--	--	--	--	--
pos_5889	5a-Androst-3-en-17-one	57.6537	60.5347	64.1675	179.378	88.1294	114.172	2415.47	2457.71	3765.6	2228.73	2765.4	35.0726	94.0058	2278	24.2325	4.59887	0.00727774	1.67985	up	--	--	--	--	--	--	--	--
pos_5890	11H-14,15-EETA	27.1267	32.561	22.1682	122.079	87.6157	91.2109	4750.99	4545.21	7603.62	4478.69	5502.13	18.7558	63.7935	4483.23	70.2772	6.13499	0.00726489	1.68326	up	Fatty Acyls	C14813	Arachidonic acid metabolism(ko00590);;Metabolic pathways(ko01100)	HMDB0004693	11954058	219535-29-2	Lipids and lipid-like molecules	Fatty acids and conjugates
pos_5891	(±)12-HpETE	28.9182	28.9247	18.8666	105.648	72.0628	73.2136	2021.12	2027.88	1959.02	1564.38	1301.81	49.1847	54.6056	1487.23	27.2359	4.76744	0.00580007	1.7089	up	--	--	--	--	--	--	--	--
pos_5892	Methyl (2S)-2-[[4-[[(2R)-2-amino-3-sulfanylpropyl]amino]-2-phenylbenzoyl]amino]-4-methylsulfanylbutanoate	47.2825	144.365	22.3623	31.9748	81.5341	75.6033	242.709	607.393	1198.03	795.599	122.174	206.814	67.1869	528.787	7.87038	2.97643	0.0425259	1.38492	up	--	--	--	--	--	--	--	--
pos_5897	DIMETHYLCAFFEIC ACID	806.123	685.385	627.544	820.635	840.301	414.299	213.208	271.859	207.168	178.605	60.0111	278.492	699.048	201.557	0.288331	-1.7942	0.000231448	1.84103	down	Cinnamic acids and derivatives	--	--	HMDB0034315	717531	14737-89-4	Phenylpropanoids and polyketides	Hydroxycinnamic acids and derivatives
pos_5899	2,3-Dimethyl-2-cyclohexen-1-one	4.75479	3.10629	3.99087	1.31846	4.71926	1.94083	17.4213	23.2269	14.325	19.7217	2.80008	2.2727	3.30508	13.2946	4.02248	2.00808	0.0388261	1.38276	up	--	--	--	--	--	--	--	--
pos_5903	3,6,9,12,15-octadecapentaenoic acid	64.7913	64.1316	70.3282	112.29	110.474	185.719	1901.33	2471.07	1954.41	2137.15	429.375	37.0167	101.289	1488.39	14.6945	3.87721	0.0192616	1.53764	up	--	--	--	--	--	--	--	--
pos_5908	Prenyl glucoside	1979.84	2146.06	2022.56	1835.35	1676.02	2515.95	3204.47	2889.4	2942.62	2891.12	2654.27	1914.79	2029.29	2749.44	1.35488	0.438162	0.00945912	1.49927	up	--	--	--	--	--	--	--	--
pos_5910	3',4',5'-Trimethoxyflavone	3258.92	1810.37	1999.11	1291.63	2795.75	997.08	381.383	795.499	450.773	398.657	173.704	785.893	2025.48	497.652	0.245696	-2.02505	0.00645082	1.63211	down	Flavonoids	--	--	HMDB0033639	332208	67858-30-4	Phenylpropanoids and polyketides	O-methylated flavonoids
pos_5914	4'-O-Methylisoflavone	577.875	303.885	329.271	141.617	388.753	169.394	56.3775	121.552	43.0107	56.2181	23.5724	126.295	318.466	71.171	0.223481	-2.16178	0.0112021	1.55507	down	--	--	--	--	--	--	--	--
pos_5918	5-Hexyl-3-methyl-2-furannonanoic acid	43.0307	36.9046	41.023	40.3287	87.848	61.4828	2786.11	4340.28	2244.31	1619.4	133.341	45.506	51.7696	1861.49	35.9572	5.16821	0.0428377	1.33405	up	Fatty Acyls	--	--	HMDB0112104	85564624	116627-38-4	Lipids and lipid-like molecules	Fatty acids and conjugates
pos_5924	trans-2-trans-4-Heptadien-1-ol	6.53555e-10	2.2348	3.15571	3.05188	2.23997	6.90357	22.6868	35.2891	19.2864	15.4509	4.01823	4.61469	2.93099	16.891	5.76291	2.5268	0.0332265	1.36458	up	--	--	--	--	--	--	--	--
pos_5933	2-[4-(3-Hydroxypropyl)-2-methoxyphenoxy]-1,3-propanediol	117.671	129.313	136.903	112.759	136.77	136.49	209.593	211.893	206.691	183.681	138.309	114.523	128.318	177.448	1.38288	0.46768	0.0327894	1.38204	up	--	--	--	--	--	--	--	--
pos_5943	Valaciclovir	87.2295	68.5306	67.9196	85.4747	100.57	103.569	1439.83	4521.59	3322.22	5571.04	277.833	90.3927	85.5488	2537.15	29.6574	4.89032	0.0464927	1.37095	up	Carboxylic acids and derivatives	C07184	Bile secretion(ko04976)	HMDB0014716	60773	124832-27-5	Organic acids and derivatives	Amino acids, peptides, and analogues
pos_5949	Methyl citronellate	56.2299	57.342	68.3524	61.376	58.7685	101.988	317.571	359.515	274.844	241.314	68.5192	59.033	67.3429	220.133	3.26884	1.70878	0.0320561	1.40703	up	--	--	--	--	--	--	--	--
pos_5952	5,16-Androstadien-3beta-ol	5.92697	5.38734	6.29181	97.0926	20.0732	46.1077	1957.12	1379.71	1875.83	1580.9	308.184	21.889	30.1466	1187.27	39.3833	5.29951	0.0183402	1.56289	up	--	--	--	--	--	--	--	--
pos_5953	(±)9-HEPE	52.8255	40.4643	47.1477	225.879	90.4178	118.626	3740.61	2601.94	3895.36	3273.79	696.116	63.0111	95.8934	2378.47	24.8032	4.63246	0.0183665	1.5666	up	--	--	--	--	--	--	--	--
pos_5967	L-Tyrosine	318.011	229.413	191.535	232.056	295.396	90.3292	49.5848	97.5235	67.5867	112.129	22.5874	59.0859	226.123	68.0828	0.301087	-1.73175	0.00356317	1.63459	down	Carboxylic acids and derivatives	C00082	Phenylalanine, tyrosine and tryptophan biosynthesis(ko00400);;Monobactam biosynthesis(ko00261);;2-Oxocarboxylic acid metabolism(ko01210);;Biosynthesis of amino acids(ko01230);;Phenylalanine metabolism(ko00360);;Tyrosine metabolism(ko00350);;Aminoacyl-tRNA biosynthesis(ko00970);;Cocaine addiction(ko05030);;Prolactin signaling pathway(ko04917);;Amphetamine addiction(ko05031);;Metabolic pathways(ko0…	HMDB0000158	6057	60-18-4	Organic acids and derivatives	Amino acids, peptides, and analogues
pos_5972	Zizybeoside II	2116.54	1568.25	1550.06	1932.15	2294.59	824.994	575.389	908.648	689.797	892.742	44.3256	281.864	1714.43	565.461	0.329824	-1.60023	0.00172048	1.63897	down	--	--	--	--	--	--	--	--
pos_5984	7-Oxoprostaglandin I2	28.5904	63.3152	48.0929	36.5546	68.3307	101.159	928.48	1221.43	919.69	1046.71	99.6294	50.5881	57.6738	711.088	12.3295	3.62404	0.0247285	1.48966	up	--	--	--	--	--	--	--	--
pos_5985	N-Acetyl-6-O-L-fucosyl-D-glucosamine	695.737	155.571	694.648	488.83	511.227	58.1625	0.572374	3.30774	0.520668	5.0101	6.53555e-10	59.4148	434.029	11.4709	0.026429	-5.24174	0.012017	1.53669	down	--	--	--	--	--	--	--	--
pos_5991	Furaltadone	68.7191	85.3222	68.135	79.9994	68.5193	67.5465	61.8434	46.7502	39.8659	51.2192	64.1133	72.1375	73.0403	55.9883	0.76654	-0.383567	0.018126	1.4024	down	--	--	--	--	--	--	--	--
pos_6003	5-Formiminotetrahydrofolic acid	221.709	330.439	221.2	107.205	181.684	310.686	672.426	572.621	531.896	541.811	241.914	209.838	228.82	461.751	2.01796	1.0129	0.0288501	1.37786	up	--	--	--	--	--	--	--	--
pos_6011	Ile-Val-Val	6.53555e-10	6.53555e-10	0.96151	6.53555e-10	0.0806993	4.94421	195.306	321.467	212.909	281.998	3.34277	6.53555e-10	0.997736	169.17	169.554	7.4056	0.030295	1.45315	up	--	--	--	--	--	--	--	--
pos_6021	5-Butyl-5-cycloheptenylbarbituric acid	11.1717	20.5012	18.3244	8.84158	24.2614	35.3864	233.52	503.04	289.639	514.004	40.0607	12.0974	19.7478	265.394	13.4392	3.74837	0.039022	1.39756	up	--	--	--	--	--	--	--	--
pos_6025	Diisopropanolamine	137.825	18.747	21.8876	46.8814	70.9451	62.614	650.151	1059.32	852.374	812.679	159.092	39.0424	59.8167	595.444	9.95448	3.31535	0.0232617	1.49214	up	--	--	--	--	--	--	--	--
pos_6039	Marmesin galactoside	898.53	715.675	611.503	708.239	824.525	449.46	398.901	393.037	349.184	375.72	244.64	636.611	701.322	399.682	0.569898	-0.811225	0.00506968	1.52925	down	--	--	--	--	--	--	--	--
pos_6048	N(6)-(Octanoyl)lysine	2.47537	3.26021	2.9374	35.8041	36.3564	30.5225	520.332	479.187	591.059	523.978	113.494	27.9967	18.5593	376.008	20.2598	4.34055	0.0148177	1.59511	up	--	--	--	--	--	--	--	--
pos_6052	3-(5-Methoxy-4-oxocyclohex-2-en-1-yl)prop-2-enoic acid	96.5099	67.0809	78.2071	73.3871	116.496	25.5988	5.14836	6.7264	3.18305	3.79103	6.53555e-10	5.53712	76.2134	4.06433	0.0533283	-4.22896	0.00214279	1.7864	down	--	--	--	--	--	--	--	--
pos_6053	Aethusin	43.8145	41.2789	37.1924	36.0601	34.3565	44.1733	140.278	218.314	136.049	152.557	43.6915	46.3129	39.4793	122.867	3.11219	1.63793	0.0287162	1.44268	up	--	--	--	--	--	--	--	--
pos_6056	Prometon	0.199934	0.00317491	129.549	12.9774	25.5414	26.3489	308.598	282.059	242.71	273.433	58.3381	270.182	32.4366	239.22	7.375	2.88264	0.00135581	1.76245	up	--	--	--	--	--	--	--	--
pos_6062	Galactosylpyridinoline	2978.63	2011.69	2292.01	1749.89	3377.73	1076.68	870.743	1630.4	905.99	1185.13	24.8589	189.206	2247.77	801.054	0.356377	-1.48852	0.00729394	1.49078	down	--	--	--	--	--	--	--	--
pos_6077	Isoleucyl-Methionine	377.214	301.01	303.175	239.647	338.929	269.895	796.971	1016.32	899.475	924.895	335.852	146.255	304.978	686.628	2.2514	1.17082	0.0469954	1.34693	up	--	--	--	--	--	--	--	--
pos_6089	1-Acetoxypinoresinol	5887.99	4140.09	4943.42	4336	5946.5	1959.51	981.332	1211.67	1044.13	1211.65	166.649	1192.03	4535.59	967.909	0.213403	-2.22834	0.0014202	1.76814	down	Furanoid lignans	--	--	HMDB0033280	4485133	81426-14-4	Lignans, neolignans and related compounds	_
pos_6098	Sedridine	646.655	640.172	572.032	622.064	570.433	613.199	1208.54	1049.04	1164.16	939.018	746.312	476.158	610.759	930.538	1.52358	0.607462	0.0369321	1.39707	up	--	--	--	--	--	--	--	--
pos_610	Trimethylamine	27.2177	36.7952	28.9004	37.7396	24.5828	29.3152	40.3366	37.4082	33.9511	39.7683	37.4436	52.3755	30.7585	40.2139	1.30741	0.386709	0.0196297	1.38155	up	Organonitrogen compounds	C00565	Carbon metabolism(ko01200);;Metabolic pathways(ko01100)	HMDB0000906	1146	75-50-3	Organic nitrogen compounds	Amines
pos_6107	Momilactone C	29.0526	34.663	33.0562	57.8266	82.6982	55.6546	972.211	1320.26	1472.4	1165.3	1245.61	50.8418	48.8252	1037.77	21.2549	4.40972	0.00512966	1.72155	up	--	--	--	--	--	--	--	--
pos_6128	Hexazinone	25.2709	7.40946	1.44648	12.3336	18.9396	17.6796	454.725	642.935	506.143	587.445	116.088	1.90401	13.8466	384.873	27.7955	4.79678	0.0181293	1.55371	up	--	--	--	--	--	--	--	--
pos_6130	Methylnissolin	18091.4	10820.8	9203.93	9294.6	14425.4	6009.19	767.919	1138.47	1019.46	1103.07	509.099	3591.42	11307.6	1354.91	0.119823	-3.06102	0.00184069	1.77364	down	--	--	--	--	--	--	--	--
pos_6131	Domoic acid	393.04	350.005	273.731	184.816	546.605	260.765	3562.29	5047.96	4335.81	4898.43	587.116	103.351	334.827	3089.16	9.22613	3.20573	0.0275355	1.47685	up	--	--	--	--	--	--	--	--
pos_6133	16-Hydroxy-4-carboxyretinoic acid	3015.12	1882.01	2404.23	2401.36	3025.76	1260.92	26101.5	63678.7	54140.1	95543.4	5740.05	728.17	2331.57	40988.7	17.5799	4.13585	0.0495871	1.36655	up	--	--	--	--	--	--	--	--
pos_6143	1-Naphthylmethanol	4.34056	12.4222	11.984	7.19998	27.9381	15.2906	126.987	232.268	166.279	329.145	28.8815	3.11708	13.1959	147.78	11.1989	3.48528	0.0439401	1.38538	up	Naphthalenes	--	--	HMDB0060322	20908	_	Benzenoids	_
pos_6147	Genipic acid	20978.9	13151.3	14211.1	14222.7	19086.8	6006.82	549.838	873.739	731.143	944.829	101.164	3531.67	14609.6	1122.06	0.0768032	-3.70269	0.0011438	1.80868	down	--	--	--	--	--	--	--	--
pos_6157	7-(2-Hydroxyethyl)guanine	388.505	391.949	380.774	382.217	391.057	466.586	837.639	911.466	873.984	721.196	572.061	337.223	400.181	708.928	1.77152	0.824986	0.0179685	1.51429	up	--	--	--	--	--	--	--	--
pos_6158	10-Hydroxy-3-methoxy-1,3,5,7-cadinatetraen-9-one	360.126	340.678	303.921	279.68	346.909	335.878	922.614	1724.33	1207.67	1286.72	307.634	225.308	327.866	945.713	2.88445	1.5283	0.0492717	1.32652	up	--	--	--	--	--	--	--	--
pos_6159	(3xi,6E)-1,7-Diphenyl-6-hepten-3-ol	25.9324	30.3156	30.4526	81.146	51.8012	63.9467	1269.06	2233.68	2090.18	2685.94	330.663	16.4305	47.2658	1437.66	30.4165	4.92678	0.0257274	1.50306	up	--	--	--	--	--	--	--	--
pos_6161	16-Hydroxy-4-oxoretinoic acid	573.456	370.812	446.202	247.825	691.189	446.134	12784.3	20914.6	19898.5	23886.5	3168.95	226.14	462.603	13479.8	29.1391	4.86488	0.0231981	1.52163	up	--	--	--	--	--	--	--	--
pos_6164	Phenylalanylhistidine	2595.68	1719.07	1830.32	2220.84	2253.83	899.968	326.221	620.22	716.451	829.85	8.81574	256.441	1919.95	459.666	0.239416	-2.06241	0.000814942	1.71887	down	Carboxylic acids and derivatives	--	--	HMDB0028997	9966159	33367-37-2	Organic acids and derivatives	Amino acids, peptides, and analogues
pos_6167	Ethisterone	58.8491	46.64	65.8653	59.9335	58.9082	140.072	1139.48	1450.47	1166.55	1374.68	109.897	63.1586	71.7113	884.039	12.3278	3.62384	0.0249633	1.49409	up	--	--	--	--	--	--	--	--
pos_6168	5'-Methylthioadenosine	4239.85	2268.72	2679.04	1422.88	3957.72	1155.19	144.132	262.978	319.652	527.82	52.8376	523.947	2620.57	305.228	0.116474	-3.10192	0.00631547	1.65849	down	5'-deoxyribonucleosides	C00170	Cysteine and methionine metabolism(ko00270);;Metabolic pathways(ko01100)	HMDB0001173	439176	2457-80-9	Nucleosides, nucleotides, and analogues	5'-deoxy-5'-thionucleosides
pos_6169	Fructosyl valine	151.176	168.372	138.855	110.214	188.961	203.314	473.627	801.861	591.182	615.744	162.058	110.82	160.148	459.215	2.86744	1.51976	0.0427332	1.34792	up	--	--	--	--	--	--	--	--
pos_6172	2-Methyl-3-(2-pentenyl)-2-cyclopenten-1-one	15.1993	10.9529	11.2882	18.0878	10.6701	31.9828	60.4443	93.4507	73.4363	98.8057	9.89552	16.4563	16.3635	58.7481	3.59019	1.84406	0.0403776	1.36769	up	--	--	--	--	--	--	--	--
pos_6176	ISOSTEVIOL	16.6954	32.9759	46.7086	78.8367	84.3458	118.829	3307.7	4893.01	3174.47	3700.94	463.973	69.3759	63.0652	2601.58	41.2522	5.3664	0.0226077	1.50272	up	--	--	--	--	--	--	--	--
pos_6178	PI-103	37144.7	22875	32079.2	31817.9	36770.7	14010.1	4777.13	7782.69	5507.82	6206.99	768.389	8566.29	29116.3	5601.55	0.192386	-2.37793	0.000917477	1.7982	down	--	--	--	--	--	--	--	--
pos_6187	Glutamylhydroxyproline	264.189	206.858	189.399	609.086	225.724	257.739	0.447826	11.604	101.912	13.0902	4.52774	1.94615	292.166	22.2547	0.0761714	-3.71461	0.00760726	1.59709	down	Carboxylic acids and derivatives	--	--	HMDB0011161	25227055	33740-96-4	Organic acids and derivatives	Amino acids, peptides, and analogues
pos_6199	Musanolone C	785.998	658.601	521.46	434.506	570.665	521.144	445.924	327.753	384.815	368.363	433.418	365.75	582.062	387.671	0.666029	-0.586343	0.0103173	1.54227	down	--	--	--	--	--	--	--	--
pos_6202	2,3-Bis(4-hydroxyphenyl)-1,2-propanediol	4093.05	1503.52	1512.82	366.589	2577.56	962.798	156.394	170.629	181.524	261.943	87.0875	771.825	1836.06	271.567	0.147908	-2.75723	0.0334689	1.37761	down	--	--	--	--	--	--	--	--
pos_6222	18-Nitrooctadec-9-enoic acid	1388.36	1401.24	1094.2	1182.64	1184.19	1065.61	1070.11	899.986	1008.34	880.42	900.216	846.39	1219.37	934.244	0.766167	-0.384269	0.00299756	1.60643	down	--	--	--	--	--	--	--	--
pos_6236	Cndac	96.881	48.7323	123.68	9.03164	73.338	23.0911	6.53555e-10	1.40654	6.53555e-10	12.5797	7.07309	50.2926	62.459	11.892	0.190397	-2.39292	0.0370443	1.27003	down	--	--	--	--	--	--	--	--
pos_6239	5-(Hydroxymethyl)pyrrolidin-2-one	147.17	144.723	128.048	117.713	171.126	114.365	23.912	51.5509	46.9137	32.113	69.0672	76.6502	137.191	50.0345	0.364707	-1.45519	2.90992e-05	1.9134	down	--	--	--	--	--	--	--	--
pos_6251	Helianyl octanoate	0.328788	6.53555e-10	6.53555e-10	6.53555e-10	6.53555e-10	40.4106	1025.24	516.317	658.998	836.899	1128.44	61.0653	6.78989	704.493	103.756	6.69705	0.00693753	1.68197	up	--	--	--	--	--	--	--	--
pos_6305	16-Hydroxyhexadecanoic acid	8626.16	6433.68	7029.21	6211.74	7742.35	5977.4	4866.2	5279.64	5051.19	4595.44	7424.13	3382.62	7003.42	5099.87	0.728197	-0.457599	0.0199363	1.38275	down	Fatty Acyls	C18218	Metabolic pathways(ko01100)	HMDB0006294	10466	_	Lipids and lipid-like molecules	Fatty acids and conjugates
pos_631	Ethyl 4-methylphenoxyacetate	334.616	435.468	416.642	700.726	444.832	1177.23	1894.28	1030.05	817.425	1282.45	471.006	1443.97	584.919	1156.53	1.97725	0.983493	0.0434498	1.2232	up	--	--	--	--	--	--	--	--
pos_6348	(±)11-HEPE	0.102152	1.65838	0.506204	4.55314	0.17552	4.63795	1151.23	1340.58	1239.92	1117.58	961.875	3.76125	1.93889	969.156	499.85	8.96535	0.00471822	1.73725	up	--	--	--	--	--	--	--	--
pos_6351	(+)-Vulgraon B	0.0014588	9.32529	1.73098	19.6141	3.37421	18.3052	381.516	431.084	266.132	348.755	32.8992	0.96578	8.7252	243.559	27.9144	4.80294	0.0259412	1.47732	up	--	--	--	--	--	--	--	--
pos_6352	Goshuyic acid	25.9069	53.7001	41.6581	68.2512	47.3108	195.502	718.807	1117.25	614.832	780.784	91.5639	31.29	72.0548	559.088	7.7592	2.95591	0.0361241	1.37858	up	--	--	--	--	--	--	--	--
pos_6360	Fauronyl acetate	281.877	478.546	255.338	639.411	284.868	449.459	3506.33	2353.13	2149.5	2236.04	786.639	141.977	398.25	1862.27	4.67613	2.22531	0.030769	1.43981	up	--	--	--	--	--	--	--	--
pos_6361	2-Methyl-3-phenyl-2-propenal	5.74721	7.72555	6.00845	8.43025	4.9477	15.4186	129.277	167.819	163.392	172.746	18.6483	2.80331	8.0463	109.114	13.5608	3.76137	0.024523	1.50419	up	--	--	--	--	--	--	--	--
pos_6366	Prostaglandin E1	13.172	9.31104	7.152	25.6311	13.4018	58.8966	687.995	584.321	756.877	838.562	161.753	17.2553	21.2607	507.794	23.8841	4.57798	0.016674	1.5871	up	Fatty Acyls	--	--	HMDB0001442	5280723	745-65-3	Lipids and lipid-like molecules	Eicosanoids
pos_638	Ornithine	31.6419	48.8187	29.6207	55.0637	33.504	86.3919	116.303	65.9723	77.3027	77.5886	54.5595	109.6	47.5068	83.5543	1.75879	0.81458	0.0222538	1.31213	up	Carboxylic acids and derivatives	C00515	Metabolic pathways(ko01100);;D-Arginine and D-ornithine metabolism(ko00472)	HMDB0003374	71082	348-66-3	Organic acids and derivatives	Amino acids, peptides, and analogues
pos_6395	2-Hydroxy-p-mentha-1,8-dien-6-one	169.308	145.174	144.202	109.794	205.8	188.834	1341.59	2069.28	1476.49	1893.74	264.525	104.064	160.519	1191.61	7.42353	2.89211	0.0281021	1.46684	up	--	--	--	--	--	--	--	--
pos_6396	1-Phenyl-1,3-dodecanedione	655.638	171.12	115.899	89.7943	96.2419	230.261	1520.61	2523.35	1498.93	1913.56	194.025	45.5791	226.492	1282.67	5.66321	2.50162	0.0447344	1.33508	up	--	--	--	--	--	--	--	--
pos_6400	4-Hydroxy-6-methyl-3-(1-oxobutyl)-2H-pyran-2-one	248.831	88.5869	70.2892	19.8619	82.2527	29.6674	1.50865	1.8037	0.832688	1.14494	1.25291	5.42525	89.9149	1.99469	0.0221842	-5.49432	0.0480935	1.28574	down	--	--	--	--	--	--	--	--
pos_6410	Gibberellin A14	116.193	112.188	100.307	108.745	116.392	191.374	1032.04	1525.24	1044.24	1229.48	150.162	84.7153	124.2	844.313	6.79801	2.76511	0.0305518	1.44075	up	--	--	--	--	--	--	--	--
pos_6423	S-Farnesyl Thioacetic Acid	32.5813	25.8995	27.4611	26.9602	69.1479	197.068	1018.09	1124.12	991.616	1155.23	219.423	18.1517	63.1864	754.44	11.9399	3.57772	0.0191618	1.53112	up	--	--	--	--	--	--	--	--
pos_6424	Doxercalciferol	288.724	241.735	371.239	206.614	549.07	438.586	48.9456	141.023	68.175	55.887	3.44296	37.5686	349.328	59.1737	0.169393	-2.56155	0.00185014	1.80752	down	--	--	--	--	--	--	--	--
pos_6427	(R)-1-O-b-D-glucopyranosyl-1,3-octanediol	20.034	114.615	11.0648	19.5273	37.3949	21.5741	201.514	349.166	244.022	454.594	64.193	26.0482	37.3683	223.256	5.97448	2.57881	0.0383088	1.39527	up	--	--	--	--	--	--	--	--
pos_6428	Anhydrocinnzeylanine	345.516	262.796	263.618	209.901	316.003	257.044	770.326	1020.29	946.826	964.733	219.519	200.071	275.813	686.961	2.49068	1.31654	0.0447879	1.36295	up	--	--	--	--	--	--	--	--
pos_6443	Yucalexin P17	99.58	67.4186	69.7866	127.918	109.732	180.232	1910.18	1549.68	1492.79	1514.69	635.574	113.663	109.111	1202.76	11.0233	3.46248	0.0108651	1.63426	up	--	--	--	--	--	--	--	--
pos_6447	1,2,4-Tris(methylene)cyclohexane	11.6044	27.1554	18.2636	12.1845	16.164	53.4446	193.223	169.426	198.794	148.417	27.2457	8.64983	23.1361	124.293	5.37224	2.42552	0.0319047	1.41513	up	--	--	--	--	--	--	--	--
pos_6448	Avocadyne 2-acetate	30.4285	31.4501	13.5728	141.886	33.3835	80.1118	168.678	510.121	243.611	250.623	156.531	111.315	55.1388	240.146	4.35531	2.12277	0.0230943	1.40212	up	--	--	--	--	--	--	--	--
pos_6458	Dihydroconiferin	499.408	611.038	324.737	487.707	538.505	342.836	250.461	154.28	203.019	328.452	256.786	135.522	467.372	221.42	0.473756	-1.07779	0.00166643	1.65254	down	--	--	--	--	--	--	--	--
pos_6460	Asp Glu Asp Ala	196.558	164.739	159.383	117.404	95.8982	104.392	92.1378	58.1674	89.15	140.407	89.1657	89.7801	139.729	93.1347	0.666538	-0.585242	0.0415178	1.13069	down	--	--	--	--	--	--	--	--
pos_6475	3,4-DHPEA-EA	380.951	170.255	261.685	175.296	267.93	128.857	48.6857	56.8133	24.6575	9.07524	2.70016	149.459	230.829	48.5651	0.210394	-2.24883	0.00293051	1.63573	down	Prenol lipids	--	--	HMDB0029304	56842347	_	Lipids and lipid-like molecules	Monoterpenoids
pos_6490	Steryl sulfate	14.612	28.2102	8.18533	21.6868	28.5841	64.1311	634.031	1486.66	1150.77	1648.95	284.467	8.94803	27.5683	868.971	31.5207	4.97823	0.026741	1.48562	up	--	--	--	--	--	--	--	--
pos_6492	O-(17-Carboxyheptadecanoyl)carnitine	815.859	964.009	840.895	389.138	1593.3	1460.02	280.744	532.252	379.305	297.737	38.6665	166.796	1010.54	282.583	0.279637	-1.83837	0.00858036	1.6388	down	--	--	--	--	--	--	--	--
pos_6497	Dehydroabietic acid	0.0220673	1.74469	1.62152	23.1475	22.0271	4.52733	997.601	864.461	1085.88	957.612	407.972	0.0176285	8.84837	718.924	81.2493	6.34428	0.00942839	1.66844	up	--	--	--	--	--	--	--	--
pos_6505	(+)-Myrtenyl formate	9.04024	2.86778	5.55616	7.38877	17.4301	24.4911	400.524	334.615	358.531	300.457	30.6148	13.5362	11.129	239.713	21.5394	4.42891	0.0224056	1.51245	up	--	--	--	--	--	--	--	--
pos_6507	3-(2-Methylpropylidene)-3alpha,4-dihydro-1(3H)-isobenzofuranone	18.6325	16.6133	28.6665	7.04679	188.049	66.0081	506.098	623.254	369.781	482.964	22.5165	6.53555e-10	54.1694	334.102	6.16773	2.62474	0.0472171	1.29722	up	--	--	--	--	--	--	--	--
pos_6510	15(S)-HpETE	30.8987	26.2236	38.2675	74.3722	40.4147	76.9223	549.236	881.53	705.12	782.923	194.192	70.7251	47.8498	530.621	11.0893	3.4711	0.0155887	1.57567	up	Fatty Acyls	C05966	Ovarian steroidogenesis(ko04913);;Arachidonic acid metabolism(ko00590);;Inflammatory mediator regulation of TRP channels(ko04750);;Metabolic pathways(ko01100);;Serotonergic synapse(ko04726)	HMDB0004244	5280893	70981-96-3	Lipids and lipid-like molecules	Eicosanoids
pos_6511	N-Myristoyl Lysine	92.8896	116.855	100.629	143.863	153.637	367.739	576.154	320.869	726.299	356.645	242.521	236.783	162.602	409.879	2.52074	1.33385	0.0282068	1.33824	up	--	--	--	--	--	--	--	--
pos_6516	3-methylsulfinylpropyl-glucosinolate	65.4892	46.9254	36.2651	87.9953	30.3115	90.1653	175.109	180.436	144.984	139.77	108.054	118.422	59.5253	144.463	2.42691	1.27912	0.00034617	1.76434	up	--	--	--	--	--	--	--	--
pos_6518	Ovalichromene	6.53555e-10	6.53555e-10	6.53555e-10	6.53555e-10	6.53555e-10	6.53555e-10	48.8923	97.046	72.4484	94.8367	6.53555e-10	6.53555e-10	6.53555e-10	52.2039	7.98769e+10	36.2171	0.0336629	1.43782	up	--	--	--	--	--	--	--	--
pos_6520	Isoleucyl-Glutamine	465.68	516.938	348.351	579.919	369.145	457.049	1025.62	1529.78	1246.77	1241.06	576.357	270.897	456.18	981.748	2.15211	1.10575	0.0406066	1.36682	up	--	--	--	--	--	--	--	--
pos_6525	Sphinganine-phosphate	77.6148	75.3715	74.6999	100.391	79.0205	115.406	444.093	264.431	251.057	267.286	127.955	112.307	87.084	244.522	2.80788	1.48948	0.0230999	1.48549	up	Sphingolipids	C01120	Neuroactive ligand-receptor interaction(ko04080)	HMDB0001383	644260	19794-97-9	Lipids and lipid-like molecules	Phosphosphingolipids
pos_6532	(S)-3-Octanol glucoside	302.398	338.915	269.806	377.673	367.829	551.715	1554.75	2132.81	1488.67	1752.66	398.844	265.183	368.056	1265.49	3.4383	1.7817	0.0334805	1.40723	up	--	--	--	--	--	--	--	--
pos_6538	Threoninyl-Valine	0.365855	3.315	2.84957	6.53555e-10	109.139	18.5414	166.265	200.346	146.354	189.171	27.58	6.53555e-10	22.3685	121.619	5.43708	2.44283	0.0378346	1.29538	up	Carboxylic acids and derivatives	--	--	HMDB0029074	7020901	99032-17-4	Organic acids and derivatives	Amino acids, peptides, and analogues
pos_6539	(2RS,5RS)-(E)-2-(2-Phenylethenyl)-1,3-dioxan-5-ol	69.0411	63.4156	62.9291	34.1729	213.614	131.37	466.563	451.653	597.182	594.1	186.139	21.2403	95.7571	386.146	4.03256	2.0117	0.0271632	1.43621	up	--	--	--	--	--	--	--	--
pos_6542	4-Hydroxy-5-(3',4',5'-trihydroxyphenyl)-valeric acid-O-methyl-O-glucuronide	6.53555e-10	6.53555e-10	6.53555e-10	6.53555e-10	6.53555e-10	6.53555e-10	234.222	100.82	103.827	201.926	28.7499	2.86224	6.53555e-10	112.068	1.71474e+11	37.3192	0.0303403	1.47461	up	--	--	--	--	--	--	--	--
pos_6547	1-Methylnaphthalene	42.0506	54.8697	33.6228	70.9413	107.304	53.7207	9765.44	7789.54	12836.5	11719.2	2664.92	42.0143	60.4183	7469.6	123.631	6.9499	0.0163422	1.59621	up	--	--	--	--	--	--	--	--
pos_6549	Senkyunolide	31.1916	58.8004	34.4702	44.912	113.42	93.1638	789.396	725.266	1041.51	999.118	256.096	30.9321	62.6596	640.386	10.2201	3.35333	0.0179514	1.56744	up	--	--	--	--	--	--	--	--
pos_6550	3-(3-Methylbutylidene)-1(3H)-isobenzofuranone	156.038	164.699	144.594	176.711	218.7	183.31	2201.36	1837.86	3422.79	3143.25	817.258	108.983	174.008	1921.92	11.045	3.46532	0.0210953	1.55349	up	--	--	--	--	--	--	--	--
pos_6557	Diphenhydramine N-glucuronide	6.53555e-10	6.53555e-10	6.53555e-10	6.53555e-10	6.53555e-10	6.53555e-10	293.959	190.494	405.829	390.629	149.158	6.53555e-10	6.53555e-10	238.345	3.6469e+11	38.4079	0.0133352	1.63521	up	--	--	--	--	--	--	--	--
pos_6564	4-Hydroxy-3-methyl-2-(2-propynyl)-2-cyclopentene-1-one	122.773	110.992	104.11	88.0935	164.099	124.442	375.566	355.634	387.718	415.162	132.981	72.5002	119.085	289.927	2.43463	1.2837	0.0358396	1.40777	up	--	--	--	--	--	--	--	--
pos_6570	Ac-Pro-Gly-Pro-OH	10.3882	53.7722	5.75737	26.2851	48.5881	100.211	530.932	731.865	622.558	800.657	107.6	5.40602	40.8337	466.503	11.4245	3.51405	0.0254649	1.48698	up	--	--	--	--	--	--	--	--
pos_6575	12-Hydroxy-8,10-octadecadienoic acid	18.8635	20.9584	31.036	19.2076	73.5626	43.8115	652.587	697.01	246.049	637.638	14.0806	22.6634	34.5732	378.338	10.9431	3.45195	0.0476354	1.3374	up	--	--	--	--	--	--	--	--
pos_6585	9-cis-Retinoic acid	0.00203758	0.589841	0.152591	48.5194	322.792	3.8445	1759.09	752.909	875.238	851.198	374.728	0.784869	62.65	768.992	12.2744	3.61758	0.0318396	1.40451	up	Prenol lipids	C15493	Pathways in cancer(ko05200);;Gastric cancer(ko05226);;Retinol metabolism(ko00830);;Intestinal immune network for IgA production(ko04672);;PPAR signaling pathway(ko03320);;Small cell lung cancer(ko05222);;Non-small cell lung cancer(ko05223);;Adipocytokine signaling pathway(ko04920)	HMDB0002369	449171	5300-03-8	Lipids and lipid-like molecules	Retinoids
pos_6602	(3a,5b,7a)-23-Carboxy-7-hydroxy-24-norcholan-3-yl-b-D-Glucopyranosiduronic acid	41.7644	49.47	0.00338126	28.0781	155.803	234.381	793.546	1116.54	658.085	738.176	24.2622	56.2679	84.9167	564.479	6.64744	2.7328	0.0422008	1.32283	up	--	--	--	--	--	--	--	--
pos_6605	C-6 NBD-dihydro-Ceramide	46968.3	21775.3	23988.1	10156	21315.8	16187.7	5103.01	6709.68	9968.65	3649.43	17202.3	5407.78	23398.5	8006.81	0.342193	-1.54712	0.0289653	1.3593	down	--	--	--	--	--	--	--	--
pos_661	Pentanoic acid, 4-amino-, (R)-; Valeric acid, 4-amino-, (R)-(+)-; (R)-(+)-4-Aminovaleric acid; (R)-4-Aminopentanoic acid	638.631	446.787	261.284	893.303	377.97	488.765	944.071	469.939	991.166	616.302	823.664	929.824	517.79	795.828	1.53697	0.620089	0.0494975	1.20799	up	--	--	--	--	--	--	--	--
pos_6611	Lysinoalanine	213.887	253.256	212.773	262.995	321.111	286.559	679.989	792.984	685.752	716.239	320.544	258.97	258.43	575.746	2.22786	1.15566	0.0177185	1.52518	up	--	--	--	--	--	--	--	--
pos_6614	Ser Ala Lys Lys	94.7565	441.003	109.013	21.3874	1139.53	242.417	852.851	559.886	1504.56	1418.85	1072.75	404.657	341.351	968.925	2.8385	1.50513	0.0309312	1.29075	up	--	--	--	--	--	--	--	--
pos_6623	Armillarin	471.519	560.51	652.141	453.937	318.561	521.255	878.245	624.046	644.213	973.873	657.082	642.735	496.32	736.699	1.48432	0.569804	0.0115078	1.53582	up	--	--	--	--	--	--	--	--
pos_6629	2-Propenyl cyclohexanebutanoate	217.898	258.378	184.795	266.066	200.19	264.372	361.945	350.316	393.785	333.285	330.482	214.726	231.95	330.756	1.42598	0.511956	0.00912949	1.52035	up	--	--	--	--	--	--	--	--
pos_6648	Tyrosyl-Gamma-glutamate	6.84286	21.8153	7.03334	4.81974	10.134	21.0015	399.895	365.948	315.054	369.053	31.7761	3.59533	11.9411	247.554	20.7312	4.37373	0.0239479	1.50599	up	--	--	--	--	--	--	--	--
pos_6650	Enbucrilate	28.6387	35.9272	31.5684	35.7068	38.4158	35.4185	65.713	83.2639	88.4077	73.645	42.3658	25.6449	34.2792	63.1734	1.8429	0.881981	0.0337562	1.41043	up	--	--	--	--	--	--	--	--
pos_6678	Phytosphingosine	989.615	830.966	845.045	825.761	902.803	925.876	716.186	785.132	613.387	619.79	950.139	587.747	886.678	712.064	0.803069	-0.316404	0.0261955	1.43773	down	Organonitrogen compounds	C12144	Sphingolipid metabolism(ko00600);;Metabolic pathways(ko01100)	HMDB0004628	122121	7439-92-1	Organic nitrogen compounds	Amines
pos_6681	Alfacalcidol	184.292	287.483	236.762	332.089	276.379	301.5	484.534	815.703	603.398	362.831	280.409	404.117	269.751	491.832	1.82328	0.866539	0.0363327	1.31198	up	Steroids and steroid derivatives	--	--	HMDB0015504	5282181	41294-56-8	Lipids and lipid-like molecules	Vitamin D and derivatives
pos_6698	(2R,5S,8R)-2,8-Dimethyl-5-propan-2-ylcyclodecan-1-one	0.794045	6.28368	2.3844	6.53555e-10	7.18615	21.2569	162.395	282.535	167.314	151.213	7.12145	2.40193	6.31753	128.83	20.3925	4.34996	0.0379897	1.36951	up	--	--	--	--	--	--	--	--
pos_67	L-Pipecolic acid	359.04	241.637	298.439	373.989	270.947	431.036	720.32	459.419	508.525	375.079	465.117	929.412	329.181	576.312	1.75074	0.807968	0.0323367	1.31345	up	Carboxylic acids and derivatives	C00408	Lysine degradation(ko00310);;Metabolic pathways(ko01100)	HMDB0000716	439227	3105-95-1	Organic acids and derivatives	Amino acids, peptides, and analogues
pos_6717	3H-Dopamine	31.6322	69.3645	55.6057	27.4411	109.43	115.398	1017.49	1367.54	1058.37	2416.34	414.003	17.3288	68.1454	1048.51	15.3864	3.94358	0.0339318	1.4521	up	--	--	--	--	--	--	--	--
pos_6721	L,L-Cyclo(leucylprolyl)	228.869	256.161	196.054	203.786	260.424	225.981	926.278	1255.07	898.19	1983.67	464.122	168.958	228.546	949.381	4.15401	2.0545	0.0386732	1.422	up	Carboxylic acids and derivatives	--	--	HMDB0034276	7074739	2873-36-1	Organic acids and derivatives	Amino acids, peptides, and analogues
pos_6723	Lysyl-Gamma-glutamate	12.2945	69.5039	60.1957	16.0589	72.2396	61.3782	753.445	1052.87	952.178	1124.26	225.796	14.7526	48.6118	687.217	14.1368	3.82139	0.0193714	1.54821	up	--	--	--	--	--	--	--	--
pos_6735	All-Trans-3,4-Didehydro-Retinoic acid	49.6971	548.992	90.2088	107.195	217.128	84.7049	7411.67	10378.8	7966.46	17064.3	3442.92	101.243	182.987	7727.56	42.23	5.4002	0.0250362	1.51677	up	Prenol lipids	--	--	HMDB0060092	447276	_	Lipids and lipid-like molecules	Retinoids
pos_6753	Ser-Leu-Ile-Gly-Lys-Val	488.731	859.721	349.645	339.104	517.774	1026.67	2257	3771.21	1739.81	1238.11	567.368	2905.78	596.941	2079.88	3.48423	1.80084	0.0245559	1.37868	up	--	--	--	--	--	--	--	--
pos_6787	6-Hydroxyshogaol	1068.74	670.676	751.341	425.431	807.813	508.283	626.429	306.008	333.917	459.099	278.077	280.726	705.381	380.709	0.539721	-0.889713	0.0173398	1.37279	down	--	--	--	--	--	--	--	--
pos_6790	Dihydrojasmone	6.53555e-10	5.11728	6.53555e-10	3.71427	19.8761	29.067	60.7554	101.09	193.075	181.398	31.4282	7.55187	9.6291	95.8831	9.95764	3.3158	0.0409491	1.39007	up	--	--	--	--	--	--	--	--
pos_6794	Dihydroceramide	262.569	180.255	248.666	248.293	206.875	442.277	154.436	48.2351	46.7574	22.3309	51.7763	217.284	264.822	90.1366	0.340366	-1.55484	0.00549417	1.59329	down	Carboxylic acids and derivatives	C12126	Sphingolipid metabolism(ko00600);;Sphingolipid signaling pathway(ko04071);;Metabolic pathways(ko01100)	HMDB0006752	16755624	_	Organic acids and derivatives	Carboxylic acid derivatives
pos_6799	Thiogeraniol	74.8808	88.6107	73.3062	103.149	116.38	85.6169	225.588	209.46	250.744	202.71	97.1291	63.1281	90.3238	174.793	1.93518	0.952471	0.040898	1.36249	up	--	--	--	--	--	--	--	--
pos_6802	Octadeca-2,4,6,8-tetraenoic acid	38.2543	53.9436	48.8713	43.7935	62.1145	48.5572	633.163	546.268	572.716	551.106	144.455	27.5711	49.2557	412.546	8.3756	3.06619	0.0180938	1.55949	up	--	--	--	--	--	--	--	--
pos_6803	Lysylvaline	11.982	9.32087	14.211	32.5792	62.5863	45.3699	1276.75	963.641	1286.22	1086.53	195.843	26.253	29.3416	805.874	27.4653	4.77954	0.0185638	1.55878	up	Carboxylic acids and derivatives	--	--	HMDB0028964	6992341	20556-11-0	Organic acids and derivatives	Amino acids, peptides, and analogues
pos_6811	Annosquamosin B	2535.87	3510.73	1873.33	3156.75	2577.05	2036.71	619.92	1070.79	736.187	1009.09	957.491	606.976	2615.07	833.409	0.318694	-1.64976	0.000573809	1.83931	down	Prenol lipids	--	--	HMDB0031379	51136563	177742-56-2	Lipids and lipid-like molecules	Diterpenoids
pos_6813	N-(4-Hydroxyphenyl)-eicosa-5,8,11,14-tetraenamide	7758.91	6661.7	8185.03	12250.7	9732.93	12988.4	40112.7	19544	16563.8	28056.8	16388.4	7992.82	9596.28	21443.1	2.23452	1.15997	0.0481878	1.31335	up	--	--	--	--	--	--	--	--
pos_6822	Dehydrooreadone	442.793	455.573	438.684	442.604	438.535	526.574	469.675	385.868	425.07	399.32	405.711	327.528	457.46	402.195	0.879192	-0.185751	0.0441323	1.24233	down	--	--	--	--	--	--	--	--
pos_6888	PE(22:6(5Z,8E,10Z,13Z,15E,19Z)-2OH(7S, 17S)/18:3(6Z,9Z,12Z))	131.028	127.544	239.982	132.386	126.042	194.83	487.57	249.932	174.234	291.788	203.175	580.295	158.635	331.165	2.08759	1.06184	0.0499912	1.26033	up	--	--	--	--	--	--	--	--
pos_689	1-Hexen-3-ol	3253.03	3547.25	2102.37	3104.49	3262.35	2730.94	675.861	629.974	514.11	534.893	1819.72	2950.24	3000.07	1187.47	0.395813	-1.33711	0.0047589	1.64771	down	--	--	--	--	--	--	--	--
pos_6893	Murnac-tripeptide	6.53555e-10	27.4843	4.17884	3.98307	10.0875	23.9237	153.951	249.423	271.06	268	26.5947	40.4157	11.6096	168.241	14.4916	3.85714	0.0190391	1.5487	up	--	--	--	--	--	--	--	--
pos_6898	(-)-(E)-1-(4-Hydroxyphenyl)-7-phenyl-6-hepten-3-ol	7.47208	1.74404	6.49421	5.29768	19.822	22.0343	92.8475	91.0608	102.264	90.6008	37.5157	4.52479	10.4774	69.8022	6.66218	2.73599	0.0133304	1.56913	up	--	--	--	--	--	--	--	--
pos_6902	DG(8:0/22:6(4Z,7Z,10Z,13E,15E,19Z)-OH(17)/0:0)	104.889	341.155	227.998	159.558	712.61	832.163	2816.15	2447.21	2226.36	1502.61	164.669	495.858	396.396	1608.81	4.0586	2.02098	0.0400578	1.3148	up	--	--	--	--	--	--	--	--
pos_6908	1-Hydroxytestosterone	42.4892	47.0423	52.0699	87.5923	152.862	164.546	3207.95	2706	2671.48	2558.67	352.394	32.9339	91.1003	1921.57	21.0929	4.39869	0.0215933	1.52172	up	--	--	--	--	--	--	--	--
pos_6909	2,4,12-Octadecatrienoic acid isobutylamide	7.39203	6.53555e-10	6.53555e-10	8.23028	6.53555e-10	21.2949	293.981	58.819	81.6861	361.189	193.021	215.179	6.15287	200.646	32.6101	5.02725	0.00967502	1.66355	up	--	--	--	--	--	--	--	--
pos_6917	PGF1β	2224.8	1913.52	2131.24	2235.42	2382.78	3095.34	4520.68	5402.02	4201.56	2797.39	2929.26	2330.22	2330.52	3696.86	1.58628	0.665648	0.0368091	1.27435	up	--	--	--	--	--	--	--	--
pos_6918	Vipadenant	5.03176	37.9871	10.6003	17.2812	20.4668	24.2238	197.547	340.914	316.824	265.927	22.9826	8.70802	19.2652	192.15	9.97398	3.31817	0.0330092	1.42736	up	--	--	--	--	--	--	--	--
pos_6927	(Z,Z)-2,9,16-Heptadecatriene-4,6-diyn-8-ol	123.392	233.755	187.973	122.911	398.924	268.123	14.4527	7.42675	13.2986	21.7526	49.2738	35.7194	222.513	23.654	0.106304	-3.23374	0.00510838	1.75775	down	--	--	--	--	--	--	--	--
pos_6935	PI(18:2(9Z,12Z)/PGJ2)	73.0462	290.904	253.017	1.88565	329.124	288.53	70.4147	66.0122	66.0765	92.4691	0.783363	13.4613	206.084	51.5362	0.250073	-1.99958	0.0366547	1.37613	down	--	--	--	--	--	--	--	--
pos_6943	1,4-Diethylbenzene	12.8347	10.0206	16.3737	1.46901	12.7477	13.8018	109.043	166.732	129.933	117.537	16.5454	16.4319	11.2079	92.7038	8.27128	3.04811	0.0236301	1.48828	up	--	--	--	--	--	--	--	--
pos_6945	4-Ethyl-7,11-dimethyldodeca-trans-2-trans-6-1-o-trien-1-al	36.1105	37.6737	63.7246	22.8736	68.6358	87.5428	856.752	501.126	760.421	562.953	171.189	24.7595	52.7602	479.533	9.08893	3.18411	0.0236122	1.50376	up	--	--	--	--	--	--	--	--
pos_695	Arginylhydroxyproline	662.949	989.389	612.83	398.115	358.273	502.346	240.316	495.681	276.125	483.643	50.0353	396.493	587.317	323.716	0.551177	-0.859412	0.0495013	1.1423	down	Carboxylic acids and derivatives	--	--	HMDB0028710	69045664	182002-02-4	Organic acids and derivatives	Amino acids, peptides, and analogues
pos_6950	Pristanoylglycine	271.009	267.898	229.898	234.238	332.282	253.283	1099.68	974.482	650.299	545.049	450.601	592.685	264.768	718.799	2.71483	1.44086	0.00728999	1.63351	up	--	--	--	--	--	--	--	--
pos_7000	2-Phenylethyl pentanoate	112.306	147.918	96.9272	111.825	113.539	116.143	225.56	207.079	246.637	237.18	147.834	87.4324	116.443	191.954	1.64848	0.721135	0.0297058	1.43615	up	--	--	--	--	--	--	--	--
pos_7002	5-Hydroperoxyeicosatetraenoic acid	8.38592	3.68292	2.79227	22.1682	29.1629	7.57216	10116.2	5565.86	9360.68	7985.01	5874.59	34.9912	12.2941	6489.56	527.862	9.04402	0.00736115	1.70187	up	--	--	--	--	--	--	--	--
pos_701	Tetomilast	28.3767	8.10781	31.9731	14.6025	13.4791	56.5746	145.42	195.187	53.0254	190.069	44.8821	153.927	25.519	130.418	5.11064	2.35351	0.0103285	1.57639	up	--	--	--	--	--	--	--	--
pos_7022	Nocloprost	549.942	619.068	895.618	576.652	873.813	828.354	1873.91	1093.7	1191.13	1689.52	522.303	1163.78	723.908	1255.73	1.73465	0.794644	0.0411523	1.3503	up	--	--	--	--	--	--	--	--
pos_7037	alpha-Amylcinnamyl isovalerate	21.9514	33.6642	23.4201	56.6122	87.331	58.7973	1796.86	690.973	1169.08	1071.3	736.858	14.9201	46.9627	913.331	19.448	4.28155	0.0158613	1.57662	up	--	--	--	--	--	--	--	--
pos_7147	Ganoderic acid epsilon	1121.7	1150.36	1421.06	1012.71	1052.43	1223.92	2026.52	1831.66	1574.1	1728.65	985.654	1424.71	1163.69	1595.21	1.37082	0.455038	0.0326386	1.37655	up	Prenol lipids	--	--	HMDB0036307	131751951	294674-05-8	Lipids and lipid-like molecules	Triterpenoids
pos_7171	2-Ethyl-1-hexanethiol	6.53555e-10	10.934	3.24363	9.47449	6.30062	13.1961	24.1502	23.0196	32.3275	50.2719	7.74776	14.4605	7.19146	25.3296	3.52217	1.81647	0.0292356	1.44048	up	--	--	--	--	--	--	--	--
pos_7180	cis-2-Thujen-4-ol	6.11472	19.2617	9.8942	8.49794	15.9122	32.1727	116.621	109.811	197.947	167.573	15.4595	35.0354	15.3089	107.074	6.99425	2.80617	0.0252222	1.50055	up	--	--	--	--	--	--	--	--
pos_7183	5-Androstene-3b,16b,17a-triol	167.853	174.073	115.858	170.042	260.565	254.988	3191.8	2422.68	5296.45	3890.57	442.303	173.799	190.563	2569.6	13.4842	3.7532	0.0328288	1.46006	up	--	--	--	--	--	--	--	--
pos_7189	Ethyl (±)-2-ethyl-3-phenylpropanoate	10.7404	5.53663	12.9721	9.40699	42.2916	39.3341	287.965	258.047	495.627	471.823	23.2326	3.97231	20.047	256.778	12.8088	3.67906	0.0403154	1.41485	up	--	--	--	--	--	--	--	--
pos_7190	4,7,10,13-Hexadecatetraenoic acid	5.78705	24.8687	10.567	9.33786	16.732	45.6492	164.32	153.674	192.029	185.61	11.4969	31.2806	18.8236	123.068	6.53798	2.70884	0.0237505	1.49262	up	--	--	--	--	--	--	--	--
pos_7192	Octadec-11-en-9-ynoic acid	3.78052	6.14658	6.49638	13.8141	11.0815	16.8614	239.381	278.207	241.715	329.894	21.1844	5.92462	9.69675	186.051	19.187	4.26205	0.0256918	1.50156	up	--	--	--	--	--	--	--	--
pos_7193	Ginsenoyne A	68.3337	64.5382	37.0852	53.4824	68.067	62.5312	527.685	490.101	846.199	598.316	55.6058	37.9692	59.0063	425.979	7.21922	2.85184	0.0371311	1.42582	up	--	--	--	--	--	--	--	--
pos_7205	N-Undecanoylglycine	7.30513	4.88992	13.7522	10.7814	5.03263	1.66182	280.951	439.172	220.506	256.286	4.75799	0.11879	7.23719	200.299	27.6763	4.79058	0.039212	1.37563	up	--	--	--	--	--	--	--	--
pos_7215	15:6(2Z,4E,6Z,8E,12E,14)(6Me,8Me,10Me[S],13Me)	72.1904	102.167	69.8773	77.4768	63.5878	189.879	2203.91	2392.69	2335.84	3969	892.385	135.199	95.8631	1988.17	20.7397	4.37432	0.0176962	1.58296	up	--	--	--	--	--	--	--	--
pos_7216	2,3-Dinor-11b-PGF2a	20.8254	64.1244	28.7941	25.0009	76.95	109.325	1250.27	2510.62	1613.47	2194.78	43.4556	95.2136	54.1699	1284.64	23.715	4.56773	0.0337126	1.4263	up	Fatty Acyls	--	--	HMDB0002277	53477747	_	Lipids and lipid-like molecules	Eicosanoids
pos_7221	5	37487.3	17287.6	26858.3	13943.9	24317.6	18910.9	2790.73	4446.41	5641.24	2526.51	7109.59	14692.1	23134.3	6201.1	0.268048	-1.89944	0.00281959	1.66803	down	--	--	--	--	--	--	--	--
pos_7234	N-Myristoyl Isoleucine	33.5492	62.453	91.0405	58.5893	62.6982	165.422	709.803	481.327	194.053	433.316	193.832	568.056	78.9586	430.064	5.44671	2.44538	0.00780053	1.61564	up	--	--	--	--	--	--	--	--
pos_7244	PI(PGF2alpha/18:3(6Z,9Z,12Z))	6.53555e-10	6.53555e-10	6.53555e-10	1.82407	6.53555e-10	3.17795	110.68	82.5946	65.565	74.0158	6.53555e-10	41.0416	0.83367	62.3162	74.7492	6.22399	0.0107213	1.63692	up	--	--	--	--	--	--	--	--
pos_7249	Cymather aldehyde methyl ester	317.698	326.84	293.221	283.925	346.497	328.657	746.452	858.01	636.249	714.269	355.902	195.151	316.14	584.339	1.84836	0.886243	0.0493579	1.31968	up	--	--	--	--	--	--	--	--
pos_7262	2(R)-hydroxyicosanoic acid	1283.6	958.817	1116.14	967.465	1060.45	1065.35	1039.57	888.035	692.779	788.89	1030.05	453.241	1075.3	815.427	0.758323	-0.399115	0.0371701	1.29377	down	--	--	--	--	--	--	--	--
pos_7265	(3E,5Z)-3,5-Octadien-1-ol	20.0038	13.8941	14.4729	10.9972	15.7709	21.2036	31.4868	35.6337	47.5373	35.0181	58.581	36.3776	16.0571	40.7724	2.53922	1.34438	0.00121408	1.75134	up	--	--	--	--	--	--	--	--
pos_7269	ent-8(17),13(16),14-Labdatrien-18-oic acid	31.1293	33.2132	37.6541	63.1015	66.1686	85.2015	437.077	393.889	1418.84	1059.87	2181.21	39.7683	52.7447	921.774	17.4762	4.12732	0.0435696	1.33486	up	--	--	--	--	--	--	--	--
pos_7289	2,3-bis (4-Hydroxyphenyl) Propionitrile	14.9057	35.9914	35.9192	30.7675	33.5405	60.4918	220.341	90.0017	60.2324	154.217	28.9665	256.474	35.2694	135.039	3.82878	1.93688	0.0428973	1.33013	up	--	--	--	--	--	--	--	--
pos_7294	Sorbitan laurate	36.0802	21.0344	21.9024	80.4841	73.7001	35.4839	397.201	633.296	323.2	317.189	43.0835	61.0922	44.7808	295.844	6.60648	2.72388	0.038554	1.35768	up	--	--	--	--	--	--	--	--
pos_731	Cyanidin 3-[2-(6-(E)-caffeoyl-glucoside)-glucoside] 5-glucoside	9.88444	6.53555e-10	5.90251	6.53555e-10	6.53555e-10	16.861	40.3635	39.5113	20.9484	36.1772	6.53555e-10	30.0218	5.44133	27.837	5.11585	2.35497	0.0143502	1.4811	up	--	--	--	--	--	--	--	--
pos_7325	N-Palmitoyl GABA	1229.26	1055.18	1029.82	1077.47	710.666	1591.01	1988.56	2399.7	1435.34	1499.5	1307.96	3426.4	1115.57	2009.58	1.80139	0.849114	0.0413108	1.24761	up	--	--	--	--	--	--	--	--
pos_7353	Lysylmethionine	680.357	715.305	865.552	997.036	526.77	936.107	267.379	472.34	652.206	435.712	357.807	19.2464	786.854	367.449	0.466984	-1.09855	0.00433074	1.53159	down	Carboxylic acids and derivatives	--	--	HMDB0028957	7016114	97729-52-7	Organic acids and derivatives	Amino acids, peptides, and analogues
pos_7358	Furegrelate	137.103	148.616	156.539	104.639	118.567	123.151	111.67	41.3514	36.3604	111.535	110.932	57.0417	131.436	78.1484	0.594573	-0.750073	0.0152818	1.40258	down	--	--	--	--	--	--	--	--
pos_7374	4-oxo-Retinoic acid	20.9498	42.8537	18.6075	13.7924	49.6221	67.3781	292.93	466.901	581.722	664.088	136.042	3.69908	35.5339	357.564	10.0626	3.33093	0.0282973	1.48073	up	--	--	--	--	--	--	--	--
pos_7385	3b,18b-3-Methoxy-11-oxo-12-oleanen-30-oic acid	1713.36	1152.05	1258.59	487.705	4608.67	5181.28	83.4591	300.49	95.4211	12.2989	373.328	6.53555e-10	2400.28	144.166	0.0600623	-4.0574	0.0382721	1.46471	down	--	--	--	--	--	--	--	--
pos_7404	9-F1-phytoprostane	534.209	648.098	432.551	445.719	791.254	623.646	2348.97	2950.46	2794.47	3038.6	716.101	389.557	579.246	2039.69	3.52129	1.8161	0.0287687	1.45982	up	--	--	--	--	--	--	--	--
pos_741	ADMA	97.1838	92.7081	111.387	138.307	76.4978	126.865	246.963	124.531	138.775	226.993	136.28	130.96	107.158	167.417	1.56234	0.643706	0.0425175	1.34298	up	Carboxylic acids and derivatives	--	--	HMDB0001539	123831	30315-93-6	Organic acids and derivatives	Amino acids, peptides, and analogues
pos_7417	PGP(i-24:0/20:4(5Z,8Z,11Z,14Z)-OH(20))	22.0428	19.0832	180.109	71.158	66.4616	214.11	797.919	350.288	385.659	473.823	16.0134	997.566	95.4942	503.545	5.27304	2.39863	0.0341647	1.36887	up	--	--	--	--	--	--	--	--
pos_7444	PGP(i-20:0/18:1(12Z)-O(9S,10R))	4.20436	6.9271	10.1335	6.53555e-10	11.6014	14.311	3559.86	1838.02	2198.41	1427.99	1.82702	692.686	7.86288	1619.8	206.006	7.68654	0.0242662	1.48995	up	--	--	--	--	--	--	--	--
pos_7457	CDDO-Im	499.633	727.071	1117.95	779.62	634.707	1177.8	3219.63	2013.27	978.585	1727.47	597.192	2421.68	822.796	1826.3	2.21963	1.15032	0.0495979	1.26677	up	--	--	--	--	--	--	--	--
pos_7496	(±)15-HETE	91.1262	123.238	80.1384	144.369	239.225	193.608	1873.26	1620.1	1648.77	2118.03	278.754	67.4206	145.284	1267.72	8.72581	3.12529	0.0248907	1.50575	up	--	--	--	--	--	--	--	--
pos_7502	(3xi,5Z)-1,5-Octadien-3-ol	19.8583	31.2002	19.2567	33.2086	18.7067	26.1181	318.379	128.756	222.779	185.64	49.8603	20.2553	24.7248	154.278	6.23982	2.64151	0.0358784	1.4272	up	--	--	--	--	--	--	--	--
pos_7505	Asparaginylcysteine	3.69517	11.6656	21.4742	9.80269	11.9269	13.9845	6.53555e-10	4.83286	1.83134	9.48493	5.20361	2.39674	12.0915	3.95825	0.327357	-1.61106	0.017565	1.38948	down	--	--	--	--	--	--	--	--
pos_7506	alpha-Amylcinnamyl acetate	6.53555e-10	10.9648	3.08303	1.71481	24.9142	17.078	140.999	78.9652	150.52	84.8566	27.9341	6.53555e-10	9.62579	80.5457	8.3677	3.06483	0.0328996	1.41379	up	--	--	--	--	--	--	--	--
pos_7507	Tyrosyl-Asparagine	62.0087	51.5375	57.2437	66.8185	45.888	54.39	19.9166	21.7567	21.7731	47.5723	58.7181	38.6849	56.3144	34.7369	0.61684	-0.697033	0.0208846	1.38177	down	--	--	--	--	--	--	--	--
pos_7508	16(S)-HETE	90.5499	100.984	91.296	137.607	127.461	284.579	7608.3	2739.99	5404	4681.85	954.434	86.8911	138.746	3579.25	25.7971	4.68914	0.031555	1.45784	up	--	--	--	--	--	--	--	--
pos_7579	Plastoquinone	44.8064	78.7488	68.9556	70.4765	175.271	73.4671	424.641	499.223	702.342	746.464	317.313	28.5108	85.2876	453.082	5.3124	2.40936	0.0184844	1.54778	up	Prenol lipids	C02061	Metabolic pathways(ko01100)	HMDB0030129	131750962	28974-95-0	Lipids and lipid-like molecules	Quinone and hydroquinone lipids
pos_7584	12-Hydroxy-7-oxo-8,11,13-abietatrien-18-al	156.043	147.579	133.424	150.676	129.321	158.103	5916.34	6953.52	12368.9	12578.4	5344.1	83.1251	145.858	7207.39	49.4138	5.62684	0.0145377	1.61713	up	--	--	--	--	--	--	--	--
pos_7589	(+/-)-(E)-Ethyl-2-[(E)-hydroxyimino]-5-nitro-3-hexeneamide	6.53555e-10	0.0621674	6.53555e-10	1.53879	6.53555e-10	6.53555e-10	255.44	228.359	666.1	373.69	319.24	0.00354168	0.266827	307.139	1151.08	10.1688	0.0181355	1.55921	up	--	--	--	--	--	--	--	--
pos_7591	PI(18:2(9Z,12Z)/0:0)	755.438	251.367	243.374	435.666	594.057	1208.94	2407.47	2733.97	2403.7	2966.06	379.013	826.519	581.473	1952.79	3.35835	1.74775	0.024767	1.43083	up	Glycerophospholipids	--	--	HMDB0240597	_	1425501-10-5	Lipids and lipid-like molecules	Glycerophosphoinositols
pos_7596	PI(20:2(11Z,14Z)/TXB2)	2.32437	6.53555e-10	2.84075	6.53555e-10	28.5061	8.0494	793.196	1281.99	984.231	379.962	4.17119	11.7678	6.95344	575.886	82.8203	6.37191	0.046113	1.31768	up	--	--	--	--	--	--	--	--
pos_7614	(2S)-2-Amino-3-[(2S)-2-amino-5-(diaminomethylideneamino)pentanoyl]oxypropanoic acid	63.4021	36.9623	35.3818	55.5282	45.0803	48.7477	32.6917	3.74569	43.4041	24.0845	31.614	9.18694	47.5171	24.1212	0.507631	-0.978147	0.0128857	1.40959	down	--	--	--	--	--	--	--	--
pos_7627	Ginsenoside B2	2.39618	3.77045	36.9629	6.53555e-10	22.4619	19.777	2845.89	1045.99	2668.36	618.087	78.2367	372.492	14.2281	1271.51	89.3663	6.48166	0.0495975	1.32789	up	--	--	--	--	--	--	--	--
pos_7646	Enalaprilat	2.17661	16.3712	12.3347	4.81649	54.3362	13.0574	114.271	108.116	131.449	199.49	6.03271	40.1597	17.1821	99.9196	5.81533	2.53986	0.030723	1.43822	up	Carboxylic acids and derivatives	--	--	HMDB0014722	40466924	75847-73-3	Organic acids and derivatives	Amino acids, peptides, and analogues
pos_7652	Avemectin B1	16.2186	8.66622	253.552	7.74948	229.486	68.2692	784.184	1304.13	1344.21	791.144	7.98636	315.061	97.3236	757.785	7.78624	2.96093	0.0274026	1.43593	up	--	--	--	--	--	--	--	--
pos_7727	3,7,11,15-tetramethyl-2E,6E,10E,14-hexadecatetraenal	36.0883	52.0474	51.4102	60.5591	61.8226	54.1759	381.342	340.402	690.792	509.623	579.602	51.3818	52.6839	425.524	8.07693	3.01381	0.00949258	1.65327	up	--	--	--	--	--	--	--	--
pos_7749	Glucitol-lysine	41.5425	42.2472	47.2485	33.8276	41.5319	34.7439	90.6799	87.631	67.8276	101.153	42.2072	40.3931	40.1903	71.6486	1.78274	0.834093	0.0301314	1.45777	up	--	--	--	--	--	--	--	--
pos_7765	Hoduloside I	6.53555e-10	7.39363	165.557	12.5878	17.7528	41.9169	1941.93	4003.97	2071.23	1295.83	164.114	481.811	40.8681	1659.81	40.6139	5.3439	0.0346735	1.37549	up	--	--	--	--	--	--	--	--
pos_7767	5-Hydroxycarvone	66.0662	63.0976	85.3406	70.9842	74.6619	86.5129	100.496	92.3684	93.5826	106.189	66.1602	113.936	74.4439	95.4553	1.28225	0.358672	0.0270638	1.35261	up	--	--	--	--	--	--	--	--
pos_7786	Cuminaldehyde	7.27177	7.38371	14.477	1.36603	2.70825	9.73847	47.8505	24.9975	34.1266	56.2706	11.4885	13.0007	7.15754	31.2891	4.37148	2.12812	0.0219518	1.52546	up	Prenol lipids	C06577	Metabolic pathways(ko01100)	HMDB0002214	326	122-03-2	Lipids and lipid-like molecules	Monoterpenoids
pos_7791	Serratol	61.1777	85.6408	62.85	79.7286	80.2501	140.951	245.175	143.06	118.652	185.885	123.022	308.87	85.0997	187.444	2.20264	1.13923	0.0198688	1.40969	up	Prenol lipids	--	--	HMDB0039827	101618281	67814-27-1	Lipids and lipid-like molecules	Diterpenoids
pos_7792	Stearoyllactic acid	4999.31	5785.51	5916.89	7311.21	7626.14	10096	15353.7	10409.9	8945.5	13316.1	7453.99	19645.7	6955.85	12520.8	1.80004	0.848033	0.0284788	1.34226	up	--	--	--	--	--	--	--	--
pos_7800	PGP(i-19:0/PGF1alpha)	6.53555e-10	6.53555e-10	102.588	12.2622	19.529	82.0186	741.174	266.178	144.415	463.319	7.4228	823.254	36.0663	407.627	11.3022	3.49853	0.0386389	1.36578	up	--	--	--	--	--	--	--	--
pos_7827	PS(LTE4/24:0)	6.53555e-10	6.53555e-10	15.1624	6.53555e-10	6.53555e-10	18.048	2495.76	3014.96	2120.59	1043.71	33.9102	31.9136	5.53506	1456.81	263.196	8.04	0.0388831	1.36286	up	--	--	--	--	--	--	--	--
pos_7832	splitomicin	5.96489	2.60901	9.36369	3.95838	10.1219	11.0604	66.635	43.5113	7.83157	61.8652	3.02275	69.0625	7.17971	41.988	5.84815	2.54798	0.0348449	1.39231	up	--	--	--	--	--	--	--	--
pos_7840	5-(2,3-Dihydroxy-3-methylbutyl)-4-(3,4-epoxy-4-methylpentanoyl)-3,4-dihydroxy-2-isopentanoyl-2-cyclopenten-1-one	223.415	631.672	440.816	462.383	525.35	427.075	33.7641	117.81	77.8064	72.9332	269.165	172.396	451.785	123.979	0.274421	-1.86554	0.000852408	1.77012	down	--	--	--	--	--	--	--	--
pos_7842	(3beta,5alpha,9alpha,22E,24R)-3,5,9-Trihydroxy-23-methylergosta-7,22-dien-6-one	310.284	619.849	412.38	252.251	537.762	611.988	294.45	308.551	308.233	246.18	144.486	171.732	457.419	245.605	0.536938	-0.897174	0.0195411	1.46352	down	--	--	--	--	--	--	--	--
pos_7887	3E,4Z,7,11-Tetramethyl-6,10-tridecadienal	110.391	399.253	251.943	232.615	260.158	235.388	15.8415	51.8244	36.9909	88.3168	92.6517	178.883	248.291	77.418	0.311803	-1.68129	0.00443298	1.59571	down	--	--	--	--	--	--	--	--
pos_7895	N-Isobutyl-2,4,8-decatrienamide	692.018	1079.57	746.08	298.392	661.902	709.03	10.062	47.0299	109.852	18.5366	4.03366	20.4305	697.831	34.9908	0.0501422	-4.31783	0.00110617	1.84845	down	--	--	--	--	--	--	--	--
pos_7899	PI(PGF1alpha/18:3(6Z,9Z,12Z))	59.2548	77.2369	267.565	244.56	349.442	584.451	1034.15	664.771	951.581	1414.85	210.639	473.41	263.752	791.566	3.00118	1.58553	0.0292537	1.3942	up	--	--	--	--	--	--	--	--
pos_7912	(±)17-HETE	6630.49	4450.1	3938.41	8575.15	5331.61	5302.71	2248.97	2520.46	2496.78	1943.56	1978.5	4737.05	5704.75	2654.22	0.465265	-1.10388	0.00498106	1.58048	down	--	--	--	--	--	--	--	--
pos_7923	Didemnin C	6.53555e-10	6.53555e-10	10.2362	6.53555e-10	9.52332	36.1478	509.012	822.992	564.766	550.303	17.0443	222.27	9.31787	447.731	48.0508	5.58649	0.0129317	1.59406	up	--	--	--	--	--	--	--	--
pos_7930	N-Acetylsphinganine	324.502	360.858	311.91	425.232	302.227	483.427	811.302	463.29	670.557	612.23	337.145	610.553	368.026	584.18	1.58733	0.666605	0.0222861	1.4328	up	--	--	--	--	--	--	--	--
pos_7932	PE(18:1(9Z)/0:0)	30800	27739.9	35304.1	38564.1	30942.5	44068.7	73037.2	39338.8	45584.1	52721.6	34012.9	64289.4	34569.9	51497.3	1.48966	0.574982	0.0388788	1.3125	up	--	--	--	--	--	--	--	--
pos_7940	Dicyclopentadiene	164.263	126.947	118.624	128.449	122.677	100.444	96.8137	88.8939	92.0596	89.969	72.5006	132.784	126.901	95.5035	0.752585	-0.410073	0.0240895	1.28755	down	--	--	--	--	--	--	--	--
pos_7949	Fenipentol	378.998	269.517	243.194	263.535	278.865	190.13	154.315	137.837	147.734	136.707	92.523	319.999	270.706	164.852	0.608971	-0.715554	0.0283869	1.28458	down	--	--	--	--	--	--	--	--
pos_7951	1-Phenyl-1-cyclohexene	211.576	163.076	166.559	156.842	174.18	142.008	120.225	95.3962	115.709	114.84	85.2354	173.009	169.04	117.402	0.694524	-0.525904	0.0088347	1.45612	down	--	--	--	--	--	--	--	--
pos_7955	Arachidonic Acid (peroxide free)	218.468	200.866	136.077	187.08	162.193	217.623	518.98	1128.36	428.665	319.765	493.764	492.379	187.051	563.652	3.01336	1.59137	0.0229765	1.40246	up	--	--	--	--	--	--	--	--
pos_7978	5(S)-Hydroperoxyeicosatetraenoic acid	17.4173	5.20486	12.9492	67.6071	13.4962	33.3205	1090.84	438.823	1017.94	764.453	756.886	23.6062	24.9992	682.092	27.2846	4.77001	0.00964114	1.65739	up	--	--	--	--	--	--	--	--
pos_7995	VPGPR Enterostatin	652.051	604.597	999.656	634.157	659.413	827.363	2932.68	1807.3	1671.85	1777.19	640.161	2981.54	729.54	1968.45	2.69822	1.43201	0.0176009	1.51737	up	--	--	--	--	--	--	--	--
pos_8004	Helicallenal	100.558	73.6306	72.0357	95.1984	132.079	127.972	1039.44	494.432	869.315	920.243	311.989	61.0836	100.246	616.084	6.14575	2.61959	0.0223409	1.53201	up	--	--	--	--	--	--	--	--
pos_8016	5alpha-androst-16-en-3-one	60.4748	60.8834	49.8166	101.726	65.5528	212.748	734.527	356.625	557.135	539.735	331.297	34.6646	91.8671	425.664	4.63348	2.2121	0.0184286	1.51013	up	Steroids and steroid derivatives	--	--	HMDB0034406	6852393	18339-16-7	Lipids and lipid-like molecules	Androstane steroids
pos_8028	Erucylphosphocholine	208.387	947.86	658.848	150.328	790.316	625.197	17.8165	31.573	69.7371	24.0117	48.5709	48.9264	563.489	40.1059	0.0711743	-3.8125	0.0100592	1.64253	down	--	--	--	--	--	--	--	--
pos_8048	Cortistatin A	6203.34	2296.19	2137.83	7263.25	5116.09	2689	3.25705	253.163	151.893	33.5207	11.6441	4473.81	4284.28	821.214	0.191681	-2.38322	0.0143297	1.41695	down	--	--	--	--	--	--	--	--
pos_8051	N-Acetylcysteamine	69.8106	10.6474	22.7661	92.3284	83.9307	31.8933	6.53555e-10	6.53555e-10	1.21709	6.53555e-10	2.66882	40.6053	51.8961	7.4152	0.142886	-2.80707	0.0238795	1.39764	down	--	--	--	--	--	--	--	--
pos_8062	Buddledin A	612.61	617.766	529.462	618.786	606.634	567.8	1096.43	1008.16	984.109	1101.24	633.165	829.451	592.176	942.093	1.5909	0.669843	0.00459977	1.74557	up	--	--	--	--	--	--	--	--
pos_8063	N-(1,3-Dihydroxyoctadec-4-en-2-yl)acetamide	157.551	216.79	162.925	151.159	150.613	269.474	580.785	373.015	414.285	387.963	228.796	213.532	184.752	366.396	1.98318	0.987814	0.0198763	1.45899	up	--	--	--	--	--	--	--	--
pos_8073	RIOPROSTIL	78.5149	103.886	88.816	109.239	85.8449	90.4139	147.885	86.3239	160.211	89.3915	148.954	150.613	92.7857	130.563	1.40715	0.492773	0.0385305	1.30634	up	--	--	--	--	--	--	--	--
pos_8079	SM(d18:0/PGE2)	130.109	102.583	130.667	207.64	103.64	276.248	1895.8	913.441	1150.01	883.739	242.123	141.659	158.481	871.128	5.49673	2.45857	0.0415013	1.36922	up	--	--	--	--	--	--	--	--
pos_8100	Indoline	203.469	185.821	65.6014	181.921	111.927	68.8606	63.2183	70.7993	106.507	65.6745	59.4818	48.7166	136.266	69.0662	0.506847	-0.980378	0.0445371	1.23231	down	--	--	--	--	--	--	--	--
pos_8120	Yucalexin P21	406.487	471.699	741.314	407.766	464.593	583.766	1181.52	1009.55	1335.78	1213.79	822.18	1292.65	512.604	1142.58	2.22897	1.15638	0.000109744	1.88687	up	--	--	--	--	--	--	--	--
pos_8127	Tetralin	69.0432	60.1964	65.3763	65.401	72.1815	42.8683	48.3057	52.0231	41.4121	46.2028	36.407	61.4189	62.5111	47.6283	0.761917	-0.392295	0.0234437	1.30155	down	--	--	--	--	--	--	--	--
pos_8133	Artemisinic acid	506.555	442.083	360.903	524.766	501.38	372.441	259.714	218.515	273.101	241.116	236.555	394.333	451.355	270.556	0.599431	-0.738336	0.0009593	1.69626	down	--	--	--	--	--	--	--	--
pos_8138	Asparaginyl-Leucine	39.4781	30.5268	15.9702	27.5997	25.802	31.0505	1.49632	1.45304	4.77216	6.53555e-10	4.91139	25.2299	28.4046	6.31046	0.222164	-2.1703	0.00140076	1.7054	down	--	--	--	--	--	--	--	--
pos_8139	Calendic acid	249.992	261.242	254.099	194.523	304.989	171.253	110.66	90.2114	71.8134	106.225	74.0284	233.901	239.35	114.473	0.478268	-1.06411	0.00304606	1.60466	down	Fatty Acyls	--	--	HMDB0030962	5282818	28872-28-8	Lipids and lipid-like molecules	Lineolic acids and derivatives
pos_8144	12-Methyldocosanoylcarnitine	535.137	547.478	93.7063	290.938	67.1555	180.116	14.0766	3.51391	7.77612	2.52739	25.8242	27.9594	285.755	13.6129	0.0476384	-4.39173	0.0258425	1.41342	down	--	--	--	--	--	--	--	--
pos_8146	Torvoside G	280.719	242.3	306.181	364.098	235.474	429.379	3753.61	1577.75	3309.86	1863.28	311.512	318.629	309.692	1855.77	5.99232	2.58311	0.0477258	1.3546	up	--	--	--	--	--	--	--	--
pos_8182	1,21-Heneicosanediol	1170.83	1516.08	1121.13	1617.4	1087.23	2073.1	2045.14	1869.91	1813.37	2068.09	2097.16	2053.48	1430.96	1991.19	1.39151	0.476648	0.014398	1.47135	up	--	--	--	--	--	--	--	--
pos_8196	Tuberose lactone	99.3226	93.017	103.896	117.645	129.184	173.41	678.11	369.969	719.039	880.601	173.533	109.806	119.412	488.51	4.09095	2.03243	0.0352056	1.45145	up	--	--	--	--	--	--	--	--
pos_8197	p-Menth-1-ene-8-thiol	76.729	94.0787	95.9563	89.5494	94.6171	100.872	187.798	144.759	167.684	166.71	93.7418	105.651	91.9671	144.39	1.57002	0.650785	0.0175757	1.54259	up	--	--	--	--	--	--	--	--
pos_8198	2,3-Dinor-TXB1	127.648	142.28	144.544	150.974	158.245	168.072	824.84	600.075	651.184	559.107	149.196	207.13	148.627	498.589	3.35463	1.74615	0.0229649	1.50672	up	--	--	--	--	--	--	--	--
pos_8204	Sodium oleate	84.729	116.138	115.088	103.814	208.077	196.019	401.812	347.514	406.628	431.372	317.349	253.083	137.311	359.626	2.61907	1.38905	9.86269e-05	1.84694	up	--	--	--	--	--	--	--	--
pos_8207	3-O-cis-Coumaroylmaslinic acid	1386.67	1411.8	1562.16	1338.08	1487.92	1642.32	5842.27	6246.56	6609.54	3405	1641.21	1313.64	1471.49	4176.37	2.83819	1.50497	0.0383989	1.37374	up	--	--	--	--	--	--	--	--
pos_8251	DL-Valine-4-antipyrineamide	1076.53	974.894	915.21	973.606	996.887	1043.98	1389.22	1193.84	1168.91	1265.44	1111.62	900.638	996.851	1171.61	1.17531	0.233043	0.047059	1.28865	up	--	--	--	--	--	--	--	--
pos_8292	2,3-Dihydroxypropyl octanoate	21.2034	22.3749	20.3797	13.4743	56.6522	35.8154	98.7949	122.803	158.08	118.236	20.4567	16.9057	28.3167	89.2128	3.15054	1.6556	0.0492414	1.29992	up	--	--	--	--	--	--	--	--
pos_8312	9-peroxy-5Z,7E,11Z,14Z-eicosatetraenoate	754.665	825.083	664.899	811.665	708.576	979.524	2002.18	1507.3	1620.56	1621.97	1120.97	733.391	790.735	1434.39	1.814	0.859175	0.0152621	1.54217	up	--	--	--	--	--	--	--	--
pos_8391	Persenone B	145.98	178.009	217.897	74.5791	263.253	116.953	155.338	90.708	46.097	64.223	43.5695	83.5026	166.112	80.5731	0.485052	-1.04379	0.0300051	1.32636	down	--	--	--	--	--	--	--	--
pos_8444	Lysyllysine	95.9803	127.948	91.5419	102.025	174.06	157.605	385.104	322.775	544.513	614.002	314.067	47.371	124.86	371.305	2.97378	1.5723	0.0287806	1.46358	up	Carboxylic acids and derivatives	--	--	HMDB0028956	128837	13184-13-9	Organic acids and derivatives	Amino acids, peptides, and analogues
pos_8461	Polyoxyethylene (600) monoricinoleate	604.794	827.951	281.125	1306.15	372.484	1046.95	140.883	163.504	136.503	215.722	276.619	154.802	739.91	181.339	0.245082	-2.02866	0.0178089	1.51891	down	--	--	--	--	--	--	--	--
pos_8512	DG(6 keto-PGF1alpha/12:0/0:0)	1432.44	1128.07	1395.2	1497.81	1755.17	1537.24	11902.3	4985.51	12750.8	7396.97	1667.93	1371.54	1457.65	6679.18	4.58214	2.19602	0.0481066	1.36097	up	--	--	--	--	--	--	--	--
pos_8516	Deforolimus	6.53555e-10	2.05426	4.63314	5.57575	80.5409	6.4776	6690.67	4095.06	3500.21	3787.78	125.125	3.57764	16.5469	3033.74	183.341	7.51839	0.0345872	1.42199	up	--	--	--	--	--	--	--	--
pos_8533	Alkaloid AQC2	124.946	136.989	125.526	137.755	88.9731	109.952	60.6369	107.832	75.2541	61.6775	105.387	109.037	120.69	86.6373	0.717849	-0.478248	0.0198186	1.37592	down	--	--	--	--	--	--	--	--
pos_8564	Kinetensin	13.0271	31.8422	29.8305	13.6339	462.447	67.3974	9149.26	5717.33	7749.99	3384.3	124.787	309.754	103.03	4405.9	42.7635	5.41831	0.0385739	1.38448	up	Carboxylic acids and derivatives	--	--	HMDB0012988	147043	103131-69-7	Organic acids and derivatives	Amino acids, peptides, and analogues
pos_8565	6-Pentyl-2H-pyran-2-one	151.778	104.752	97.6565	101.795	63.2535	97.8853	69.9305	65.09	75.2228	84.1681	64.3966	35.7246	102.853	65.7554	0.639313	-0.645405	0.0241195	1.28769	down	--	--	--	--	--	--	--	--
pos_8568	(6E,8E)-4,6,8-Megastigmatriene	240.046	152.521	188.504	186.737	119.144	149.619	92.5049	78.0838	100.46	69.0369	77.0564	39.0162	172.762	76.0264	0.440065	-1.18421	0.00125638	1.69545	down	--	--	--	--	--	--	--	--
pos_8569	n-iminoethyl-l-ornithine	80.4897	46.9711	63.7275	78.6186	38.0765	64.0022	14.804	27.3805	48.5267	7.97478	34.3708	6.53555e-10	61.9809	22.1761	0.357789	-1.48282	0.00273683	1.59126	down	--	--	--	--	--	--	--	--
pos_8571	1-Pentadecene	254.598	137.459	153.837	179.586	78.2512	126.801	69.368	79.4056	83.0691	75.4444	81.9743	34.494	155.089	70.6259	0.45539	-1.13482	0.0158259	1.43919	down	--	--	--	--	--	--	--	--
pos_8572	3-Gonal	14164.7	8909.92	9789.02	10830.7	6418.25	8747.59	6948.07	4783.85	6405.14	4884.5	4369.92	2596.58	9810.03	4998.01	0.509479	-0.972904	0.004295	1.5444	down	--	--	--	--	--	--	--	--
pos_8578	Oxamniquine	22.9606	42.5976	34.3873	34.3812	30.0834	38.2188	118.015	110.702	138.115	158.136	80.9438	30.9648	33.7715	106.146	3.14307	1.65217	0.010618	1.65131	up	Quinolines and derivatives	--	--	HMDB0015228	4612	21738-42-1	Organoheterocyclic compounds	Nitroquinolines and derivatives
pos_8610	5beta-1,3,7(11)-Eudesmatrien-8-one	1148.36	1153.2	1057.61	1229.8	1248.11	1306.65	812.845	738.409	851.027	823.813	928.99	874.185	1190.62	838.211	0.704012	-0.506328	2.28122e-05	1.94626	down	--	--	--	--	--	--	--	--
pos_8637	Deoxycholylisoleucine	266.28	763.926	624.184	87.3961	1226.53	371.994	44.7187	30.9875	94.4736	73.5801	58.299	59.0855	556.718	60.1907	0.108117	-3.20933	0.0308596	1.43945	down	--	--	--	--	--	--	--	--
pos_8655	N-Palmitoyl phenylalanine	587.701	507.729	272.865	833.257	98.5054	1088.5	13.3805	10.8587	32.9158	5.53658	490.362	210.016	564.76	127.178	0.22519	-2.15079	0.0321375	1.35756	down	--	--	--	--	--	--	--	--
pos_8656	Octaethyleneglycol monododecyl ether	8885.73	8800.09	8449.3	9169.77	12718.4	10823.6	8795.87	6901.83	8071.6	7659.28	7432.55	7240.22	9807.81	7683.56	0.783412	-0.352156	0.0238258	1.45894	down	--	--	--	--	--	--	--	--
pos_8663	Alfaprostolum	3189.32	3878.66	2531.82	3769.67	2281.96	3622.99	2661.45	2402.3	2258.86	2224.86	2440.74	2679.61	3212.4	2444.63	0.760999	-0.394033	0.0370071	1.33848	down	--	--	--	--	--	--	--	--
pos_8671	Allylisopropylacetamide	56.5355	52.648	42.8177	39.8507	44.8197	30.9553	34.5365	19.7926	26.4748	19.1908	26.0324	26.054	44.6045	25.3469	0.568258	-0.815382	0.00211609	1.64145	down	--	--	--	--	--	--	--	--
pos_8685	alpha-[3-[(Hydroxymethyl)nitrosoamino]propyl]-3-pyridinemethanol	262.367	186.63	175.709	149.527	229.924	161.812	124.222	139.899	130.122	157.42	111.482	157.103	194.328	136.708	0.703489	-0.507401	0.0207925	1.40817	down	Pyridines and derivatives	C19580	Chemical carcinogenesis(ko05204);;Metabolism of xenobiotics by cytochrome P450(ko00980)	HMDB0062444	53297441	_	Organoheterocyclic compounds	_
pos_8690	Peiminine	12146.2	11287.5	8903.96	11920.9	10915	13294.3	9898.74	9009.56	9985.77	10736.5	9154	9677.09	11411.3	9743.61	0.853856	-0.227936	0.0394477	1.30947	down	--	--	--	--	--	--	--	--
pos_8695	Tetraethylene glycol monododecyl ether	8174.14	6488.8	4589.05	7627.48	3987.73	9527.21	3549.96	3078.41	3598.85	3398.46	5261.62	4368.57	6732.4	3875.98	0.57572	-0.79656	0.0204958	1.46648	down	--	--	--	--	--	--	--	--
pos_8716	2-Tetradecylcyclobutanone	25.2153	30.2653	7.2809	28.5889	4.28858	27.7701	237.467	193.962	336.012	189.116	17.5721	53.9137	20.5682	171.34	8.33037	3.05838	0.0258247	1.49084	up	Organooxygen compounds	--	--	HMDB0037517	566940	35493-47-1	Organic oxygen compounds	Carbonyl compounds
pos_8725	2-Methyl-3-(1,4,5,6-tetrahydronicotinoyl)pyrazolo(1,5-a)pyridine	126.87	125.433	108.352	142.182	110.137	114.021	255.317	193.222	146.482	204.376	126.121	164.775	121.166	181.716	1.49973	0.584701	0.0224632	1.4778	up	--	--	--	--	--	--	--	--
pos_8726	2-(5,8-Tetradecadienyl)cyclobutanone	1808.77	1558.29	1319.48	2023.86	949.523	1742.8	3945.81	2691.02	2385.34	3735.65	1245.16	2379.6	1567.12	2730.43	1.74232	0.80101	0.0342722	1.39667	up	--	--	--	--	--	--	--	--
pos_8727	Methyl acetyl ricinoleate	4658.65	5005.21	4579.6	5065.33	3765.39	5853.59	9901.3	6893.78	6086.33	8264.65	4313.36	6089.46	4821.29	6924.81	1.4363	0.522355	0.0450669	1.31842	up	--	--	--	--	--	--	--	--
pos_873	2,6-Diaminopurine 2',3'-dideoxyriboside	470.402	334.925	241.891	328.626	232.987	201.374	188.498	108.177	109.246	150.226	161.22	250.166	301.701	161.256	0.534488	-0.90377	0.0161552	1.39302	down	--	--	--	--	--	--	--	--
pos_8761	gamma-Tocotrienol	17953.7	38918.3	37628	16460.9	77800.4	37026.2	15575.7	10976.5	8792.92	15613.2	16878.3	15814.5	37631.2	13941.8	0.370486	-1.43251	0.0467442	1.3635	down	Prenol lipids	C14155	Metabolic pathways(ko01100);;Ubiquinone and other terpenoid-quinone biosynthesis(ko00130)	HMDB0012958	5282349	14101-61-2	Lipids and lipid-like molecules	Quinone and hydroquinone lipids
pos_8772	24-Hydroxycalcitriol	2008.28	2503.36	1617.11	1991.58	1292.71	2139.38	1044.45	739.041	862.018	918.4	1039.64	2315.42	1925.4	1153.16	0.598918	-0.739569	0.0267727	1.3247	down	--	--	--	--	--	--	--	--
pos_8787	(Z)-7-[(1S,4R,6R)-4-[(E)-Oct-6-enyl]-2,3-diazabicyclo[2.2.1]hept-2-en-6-yl]hept-5-enoic acid	781.55	885.363	689.428	884.036	524.83	984.261	1195.88	1020.34	1318.31	1337.66	1126.3	788.474	791.578	1131.16	1.42899	0.514998	0.0108454	1.5016	up	--	--	--	--	--	--	--	--
pos_8813	PS(22:2(13Z,16Z)/6 keto-PGF1alpha)	184.411	167.042	535.39	397.374	323.409	501.483	1746.37	1980.48	2135.46	2597.48	548.653	267.035	351.518	1545.91	4.39782	2.13679	0.0247718	1.50081	up	--	--	--	--	--	--	--	--
pos_8829	N(4)-Oleylcytosine arabinoside	1237.72	888.528	1953.08	1896.64	1418.81	5111.78	18200.7	16159.6	14391.4	21600.1	5305.19	4382.14	2084.43	13339.8	6.39977	2.67802	0.0101631	1.62973	up	--	--	--	--	--	--	--	--
pos_8857	(5S)-hydroperoxy-18-hydroxy-EPE	452.397	400.715	301.041	585.078	323.846	723.268	3359.84	3636.32	3935.7	4471.62	1958.68	612.831	464.391	2995.83	6.4511	2.68955	0.00742542	1.69745	up	--	--	--	--	--	--	--	--
pos_886	cephamycin C	891.005	1038.07	636.232	577.003	1451.32	478.876	182.516	183.435	68.9633	208.645	210.716	220.85	845.417	179.187	0.211952	-2.23819	0.00599182	1.69592	down	--	C06566	Penicillin and cephalosporin biosynthesis(ko00311);;Metabolic pathways(ko01100)	--	--	--	--	--
pos_8860	Momordicoside G	884.038	945.096	1080.26	774.566	707.235	1035.64	7709.41	8608.87	9967.88	11059.6	5622.36	1307.52	904.472	7379.27	8.15865	3.02833	0.00630832	1.72969	up	--	--	--	--	--	--	--	--
pos_8887	Palmitoyl glucuronide	2930.46	2816.54	2465.97	3396.35	1779.12	3623.76	1719.81	1612.98	1569.14	1752.93	2050.45	3206.4	2835.37	1985.29	0.700187	-0.514188	0.0450189	1.2298	down	Organooxygen compounds	C03033	Pentose and glucuronate interconversions(ko00040);;Metabolic pathways(ko01100);;Bile secretion(ko04976)	HMDB0010363	196512	77463-71-9	Organic oxygen compounds	Carbohydrates and carbohydrate conjugates
pos_8906	Nb-Tricosanoyltryptamine	55032.6	37847	2631.85	37390.3	1939.41	14177.2	1199.84	2271.71	727.155	761.284	255.748	1030.73	24836.4	1041.08	0.0419174	-4.57631	0.0439387	1.28935	down	--	--	--	--	--	--	--	--
pos_8913	2-Menthene	53.4095	43.3269	42.0125	50.4318	41.4292	66.9734	108.129	54.1614	97.6417	96.6844	84.7005	82.4482	49.5972	87.2941	1.76006	0.815625	0.0027573	1.68991	up	--	--	--	--	--	--	--	--
pos_8922	2-Hexenoylcarnitine	35.12	16.3811	25.9544	29.6414	45.0182	26.1746	1204.25	338.476	1553.32	681.151	2262.89	26.0053	29.7149	1011.01	34.0238	5.08847	0.033704	1.38625	up	--	--	--	--	--	--	--	--
pos_8932	2,6-Nonadien-1-ol	6.45462	12.2277	3.12105	9.43478	15.5027	13.9957	111.334	47.3917	112.46	58.5022	14.6761	13.8991	10.1228	59.7104	5.89863	2.56038	0.039913	1.38614	up	--	--	--	--	--	--	--	--
pos_8986	p-Xylene	211.815	233.516	134.18	237.975	135.447	180.093	118.989	102.806	134.876	125.233	129.346	127.255	188.838	123.084	0.651799	-0.617501	0.0169961	1.46127	down	Benzene and substituted derivatives	C06756	Metabolic pathways(ko01100)	HMDB0059924	7809	_	Benzenoids	Xylenes
pos_8989	Santene	110.475	64.8222	49.6997	84.1637	45.8003	54.1086	15.2589	9.80491	23.156	30.0987	23.916	27.4296	68.1783	21.6107	0.316973	-1.65757	0.00477662	1.6251	down	--	--	--	--	--	--	--	--
pos_8992	3-(4-Isopropylphenyl)propanal	486.025	450.025	413.899	595.086	366.75	664.291	187.443	168.456	184.701	176.213	278.907	265.346	496.013	210.178	0.423735	-1.23877	0.000824052	1.82756	down	--	--	--	--	--	--	--	--
pos_8993	6-Methyl-5-hepten-2-one propyleneglycol acetal	831.482	646.282	428.817	845.502	463.288	538.657	243.249	212.503	251.406	252.298	272.898	237.802	625.671	245.026	0.391621	-1.35247	0.00346009	1.72182	down	--	--	--	--	--	--	--	--
pos_8994	3,5,7-Trimethyl-2E,4E,6E,8E-undecatetraene	453.972	400.234	250.77	462.768	464.594	354.041	87.3625	80.2667	88.834	105.344	121.279	169.465	397.73	108.759	0.273448	-1.87066	0.000150976	1.92034	down	--	--	--	--	--	--	--	--
pos_8995	Hexyl 2-methyl-4-pentenoate	2586.15	2440.23	1737.23	2679.24	2240.81	2246.35	1408.65	1178.62	1523.09	1378.88	1669.17	1497.98	2321.67	1442.73	0.62142	-0.686359	0.000610422	1.80342	down	--	--	--	--	--	--	--	--
pos_9010	3-Methyl-2-cyclohexen-1-one	129.408	95.3858	69.872	122.771	53.9027	74.4668	45.8278	39.7349	43.6928	33.6405	62.4771	72.1049	90.9678	49.5797	0.545024	-0.875608	0.0189826	1.3948	down	Organooxygen compounds	--	--	HMDB0031541	14511	1193-18-6	Organic oxygen compounds	Carbonyl compounds
pos_9011	xi-3-Methyl-3-cyclohexen-1-ol	146.626	114.815	81.1491	154.46	80.8058	95.6355	55.4681	48.0044	54.5889	54.3486	59.2161	48.7929	112.249	53.4032	0.475758	-1.0717	0.006296	1.63841	down	--	--	--	--	--	--	--	--
pos_9014	3-Methyl-1-pentyn-3-ol	34.6906	22.8115	19.0754	30.234	19.9902	19.9546	16.7562	11.308	9.47969	9.1279	10.5587	9.84387	24.4594	11.1791	0.457046	-1.12959	0.00263219	1.67124	down	--	--	--	--	--	--	--	--
pos_9021	Cer(t18:0/22:6(4Z,8Z,10Z,13Z,16Z,19Z)-OH(7))	13115.2	12856.2	14769.8	14252.2	12908.2	16052.9	28123.1	25830.1	28231.3	25998	15931.8	12224.6	13992.4	22723.1	1.62396	0.699518	0.0258046	1.47116	up	--	--	--	--	--	--	--	--
pos_9064	Ganglioside GM3 (d18:1/18:1(11Z))	135.465	184.147	107.233	209.77	168.354	368.564	2037.8	1939.65	1606.28	2376.05	413.643	542.092	195.589	1485.92	7.59716	2.92546	0.0116492	1.63056	up	--	--	--	--	--	--	--	--
pos_9082	3-Methyl-5-pentyl-2-furanpentadecanoic acid	11893.8	12795.2	7753.98	14044.1	12697.8	14461	19697.4	14655.7	18768.8	15778.6	15283.7	27577	12274.3	18626.9	1.51755	0.601743	0.0222382	1.35483	up	Fatty Acyls	--	--	HMDB0112082	131819623	116627-44-2	Lipids and lipid-like molecules	Fatty acids and conjugates
pos_910	DMPO	219.272	159.362	247.545	143.028	279.446	286.458	907.583	373.975	485.093	223.955	388.036	828.53	222.518	534.529	2.40218	1.26434	0.0371349	1.30771	up	--	--	--	--	--	--	--	--
pos_913	Butyl 3-hydroxy-2-methylidenebutanoate	1207.06	520.331	631.41	475.303	700.176	602.172	185.895	136.108	146.184	151.467	186.892	94.0415	689.409	150.098	0.21772	-2.19946	0.00399179	1.72903	down	--	--	--	--	--	--	--	--
pos_92	(S)-Piperidine-2-carboxamide	2.22325	1.95717	5.07798	6.53555e-10	6.53555e-10	6.53555e-10	8.57246	10.992	11.6189	3.13446	6.53555e-10	10.5078	1.54307	7.47094	4.84162	2.27549	0.027877	1.37952	up	--	--	--	--	--	--	--	--
pos_927	Caffeinol	1908.28	864.912	1116.69	873.187	1299.45	365.368	321.736	184.86	156.182	273.718	325.146	290.472	1071.31	258.686	0.241466	-2.05011	0.0115724	1.55297	down	--	--	--	--	--	--	--	--
pos_93	L,L-Cyclo(prolylalanyl)	28.1517	36.8215	33.7641	55.006	33.4559	135.599	120.018	101.937	117.774	112.984	48.6759	145.243	53.7998	107.772	2.00321	1.00231	0.0311095	1.25044	up	--	--	--	--	--	--	--	--
pos_933	(+/-)-(e)-4-Ethyl-2-[(z)-hydroxyimino]-5-nitro-3-hexen-1-yl-nicotinamide	13.7957	4.94597	13.475	3.26032	3.34288	17.9517	49.9047	63.8631	39.552	29.7402	6.32037	26.0413	9.46193	35.9036	3.79454	1.92392	0.0215177	1.42822	up	--	--	--	--	--	--	--	--
pos_959	xi-5-Acetyltetrahydro-2(3H)-furanone	127.561	68.9042	82.868	84.349	96.1968	30.7058	11.3454	3.86643	6.53555e-10	5.6616	43.922	15.6851	81.7641	13.4134	0.16405	-2.60779	0.00194632	1.6896	down	--	--	--	--	--	--	--	--
pos_969	2-Hydroxy-4-methoxyacetophenone 5-sulfate	35.1469	29.8504	21.5601	41.7253	31.8951	14.1203	10.767	4.85665	8.04853	7.66678	19.943	4.35305	29.0497	9.2725	0.319194	-1.64749	0.00277311	1.62494	down	--	--	--	--	--	--	--	--
pos_972	Shanzhiside methyl ester	489.888	159.871	255.205	154.635	278.227	16.3988	3.76264	0.88958	0.343068	1.23023	13.1875	10.3508	225.704	4.96065	0.0219786	-5.50776	0.0192669	1.47088	down	--	--	--	--	--	--	--	--
