# Supplementary material for: Change of termite hindgut metabolome and bacteria after captivity indicates the hindgut microbiota provides nutritional factors to the host
Source: Front Bioeng Biotechnol. 2024 Jan 15;11:1228918. doi: 10.3389/fbioe.2023.1228918 (PMC10823432; doi:10.3389/fbioe.2023.1228918)
Supplement: Supplementary file 4 [file Table4.XLSX]

## Sheet: AllSample_GC_Q.stat
Sample ID	Raw CCS	Clean CCS	Effective CCS	Average Length (bp)	Effective (%)
F1	13007	12986	12905	1465	99.22
F2	11165	11145	11089	1467	99.32
F3	11736	11685	11552	1465	98.43
F4	11994	11960	11921	1466	99.39
F5	10541	10522	10492	1465	99.54
L1	8987	8972	8889	1465	98.91
L2	10377	10344	10093	1461	97.26
L3	13016	12998	12896	1463	99.08
L4	12980	12941	12809	1464	98.68
L5	13066	13047	12998	1467	99.48
