# Supplementary material for: Change of termite hindgut metabolome and bacteria after captivity indicates the hindgut microbiota provides nutritional factors to the host
Source: Front Bioeng Biotechnol. 2024 Jan 15;11:1228918. doi: 10.3389/fbioe.2023.1228918 (PMC10823432; doi:10.3389/fbioe.2023.1228918)
Supplement: Supplementary file 5 [file Table1.XLSX]

## Sheet: Sheet1
ID	Name	FBF5	FBF3	FBF1	FBF2	FBF4	FBF6	HFF5	HFF3	HFF6	HFF2	HFF4	HFF1	HFL1	HFL2	HFL3	HFL4	HFL6	HFL5	KEGG annotation	KEGG pathway annotation	LM ID	Name	Systematic name	Synonyms	Category (LIPID MAPS )	Main class (LIPID MAPS )	Sub class (LIPID MAPS )	HMDB ID	Kingdom (HMDB)	Super class (HMDB)	HMDB taxonomy	Sub class (HMDB)	Pubchem compound ID (HMDB)	CAS registry number (HMDB)
neg_1004	UMBELLIFERONE	421.763	277.608	280.319	306.113	141.645	283.006	1073.1	1166.17	1134.86	940.402	986.924	1163	1731.5	1979.79	879.009	1592	5150.81	800.19	--	--	--	--	--	--	--	--	--	--	--	--	--	--	--	--
neg_1011	3.alpha.-Mannobiose	183281	210877	192566	256706	167298	150528	30838.6	13381.4	10788.5	13215.8	28514.8	14480.5	23705.4	29562.4	21914.2	10305.6	29420.1	8026.98	--	--	--	--	--	--	--	--	--	--	--	--	--	--	--	--
neg_1013	Clovamide	1155.5	1072.18	1261.68	3183.78	1085.93	774.677	1321.45	698.497	797.285	544.274	1067.78	935.569	1253.78	1643.69	1306.44	655.189	1378.84	741.286	--	--	--	--	--	--	--	--	--	HMDB0039157	Organic compounds	Organic acids and derivatives	Carboxylic acids and derivatives	Amino acids, peptides, and analogues	45934470	_
neg_1020	Uridine diphosphate-N-acetylglucosamine	15433.9	33148.2	25489.3	21461.5	18314.4	46513.7	12703.5	6705.26	14875.2	13016.3	15684.9	11896.7	6269.22	11887.3	15499.8	3071.2	2966.72	14483.4	--	--	--	--	--	--	--	--	--	--	--	--	--	--	--	--
neg_1023	Cyclic GMP	38.9234	10.7423	58.091	16.4345	15.4807	22.8911	655.585	896.583	676.935	416.902	302.699	716.974	1034.29	830.835	465.315	1334.37	1707.12	247.036	C00942	Metabolic pathways(ko01100);;Regulation of lipolysis in adipocytes(ko04923);;Platelet activation(ko04611);;Vascular smooth muscle contraction(ko04270);;Renin secretion(ko04924);;Bile secretion(ko04976);;Long-term depression(ko04730);;Aldosterone synthesis and secretion(ko04925);;Gap junction(ko04540);;Oxytocin signaling pathway(ko04921);;Purine metabolism(ko00230);;Thermogenesis(ko04714);;Phototr…	--	--	--	--	--	--	--	--	--	--	--	--	--	--
neg_1025	5-[[5-[[5-(Pyrrol-2-ylidenemethyl)pyrrol-2-ylidene]methyl]-1H-pyrrol-2-yl]methylidene]pyrrole-2-carboxylic acid	9436.28	11143.8	7947.97	11964.4	7435.65	6637.58	433.575	584.916	599.09	503.362	901.535	508.048	518.216	825.62	611.555	680.169	1176.8	399.289	--	--	--	--	--	--	--	--	--	--	--	--	--	--	--	--
neg_1026	Quercetin 3-O-xylosyl-rutinoside	5857.41	5559.37	6467.25	8053.66	5238.88	5528.39	1170.86	2053.24	1586.95	914.891	1313.09	1478.29	8160.48	4649.46	2021.16	7650.46	22095.8	903.535	--	--	--	--	--	--	--	--	--	--	--	--	--	--	--	--
neg_103	N-Monodemethylolopatadine	730.758	364.372	268.988	230.392	108.018	310.488	6.53555e-10	6.53555e-10	6.53555e-10	6.53555e-10	6.53555e-10	6.53555e-10	6.53555e-10	6.53555e-10	6.53555e-10	6.53555e-10	6.53555e-10	6.53555e-10	--	--	--	--	--	--	--	--	--	--	--	--	--	--	--	--
neg_1040	Formononetin 7-(6''-methylmalonylglucoside)	303.465	325.091	211.535	240.553	216.772	251.817	6.53555e-10	6.53555e-10	2.04937	6.53555e-10	3.00673	6.53555e-10	242.722	187.709	3.17783	271.509	991.466	6.53555e-10	--	--	--	--	--	--	--	--	--	--	--	--	--	--	--	--
neg_1046	N-(Tetrahydro-2-oxo-3-thienyl)-3-pyridinecarboxamide	24.367	27.8898	29.1211	63.3225	8.21127	10.8183	322.46	460.36	979.472	374.959	606.985	387.468	420.497	341.207	332.496	374.981	566.137	192.78	--	--	--	--	--	--	--	--	--	--	--	--	--	--	--	--
neg_1053	Uridine 5'-diphospho-N-acetylgalactosamine disodium salt	615.565	930.327	1156.65	685.232	651.225	1953.61	252.148	493.037	621.721	220.597	569.415	265.436	1604.87	1082.26	770.963	840.519	452.988	695.534	--	--	--	--	--	--	--	--	--	--	--	--	--	--	--	--
neg_1059	Spinacetin 3-(2''-feruloylgentiobioside)	306.349	411.926	203.113	293.988	167.934	173.019	117.037	155.279	73.5624	16.5381	103.027	80.5184	460.149	464.067	102.653	487.816	6250.63	38.8411	--	--	--	--	--	--	--	--	--	--	--	--	--	--	--	--
neg_1067	E-Phenylitaconyl-CoA	76.6446	24.2753	28.5092	45.2693	38.4149	80.0821	12.3817	65.2688	36.0254	6.53555e-10	6.53555e-10	5.29007	330.112	170.392	6.53555e-10	427.947	1445.91	6.53555e-10	C09818	Metabolic pathways(ko01100)	--	--	--	--	--	--	--	--	--	--	--	--	--	--
neg_107	2,5-diamino-6-(5-phospho-D-ribitylamino)pyrimidin-4(3H)-one	76.5353	83.911	38.7713	38.3556	23.895	36.6794	6.53555e-10	6.53555e-10	6.53555e-10	6.53555e-10	6.53555e-10	6.53555e-10	6.53555e-10	6.53555e-10	6.53555e-10	6.53555e-10	6.53555e-10	6.53555e-10	C18910	Riboflavin metabolism(ko00740);;Metabolic pathways(ko01100)	--	--	--	--	--	--	--	--	--	--	--	--	--	--
neg_1073	Cyanidin 3-(6''-caffeyl-6'''-ferulylsophoroside) 5-glucoside	38.3199	15.6019	60.8628	25.5801	23.9231	47.3148	6.53555e-10	6.53555e-10	6.53555e-10	6.53555e-10	6.53555e-10	6.53555e-10	25.9609	2.33365	6.53555e-10	0.723489	5.21824	6.53555e-10	--	--	--	--	--	--	--	--	--	--	--	--	--	--	--	--
neg_1084	Zileuton O-glucuronide	102.166	35.6261	79.9703	927.03	14.8503	85.8758	420.642	400.62	884.539	764.659	1066.66	729.75	746.444	1053.01	443.76	573.472	339.591	269.053	--	--	--	--	--	--	--	--	--	--	--	--	--	--	--	--
neg_1088	13-Dihydrocarminomycin	3455.14	3208.12	4356.79	57958.7	1412.22	1554	399.788	215.424	239.946	114.426	376.074	214.939	174.751	633.435	490.08	127.97	475.475	99.6079	--	--	--	--	--	--	--	--	--	--	--	--	--	--	--	--
neg_1098	Camellianin A	2884.24	3324.43	2384.92	2992.68	2000.32	2787.72	1209.78	1653.41	1326.99	767.613	724.978	1455.2	6383.69	3389.17	1185.73	5857.11	21569.7	568.468	--	--	--	--	--	--	--	--	--	--	--	--	--	--	--	--
neg_1100	Tetramethylquercetin 3-rutinoside	2989.44	3640.56	3109.08	2470.49	2111.03	3110.67	1127.21	1699.94	1283.16	708.654	789.245	1719.2	5915.35	3981.78	1313.48	5828.82	10226.3	618.995	--	--	--	--	--	--	--	--	--	--	--	--	--	--	--	--
neg_1102	6''-O-Malonylnaringin	1348.14	2068.31	1468.02	1775.41	1180.1	1396.64	2372.99	2218.23	1413.07	2035.62	1169.75	2775.62	6660.83	3666.96	1026.66	6661.12	22695.1	1407.08	--	--	--	--	--	--	--	--	--	--	--	--	--	--	--	--
neg_1104	2'',3''-Di-O-p-coumaroylafzelin	132.366	104.035	146.559	115.19	96.1738	192.651	0.36868	8.48847	14.0409	6.39601	33.9634	6.53555e-10	174.005	204.33	27.6475	46.8955	104.839	13.3165	--	--	--	--	--	--	--	--	--	--	--	--	--	--	--	--
neg_1121	(S)-Hydroxyoctanoyl-CoA	92.7179	28.0738	26.8044	94.8185	18.3758	54.0219	101.382	171.849	111.837	59.1903	40.4056	143.305	385.869	310.638	182.061	435.292	295.788	25.8664	C05266	Fatty acid elongation(ko00062);;Fatty acid metabolism(ko01212);;Metabolic pathways(ko01100);;Fatty acid degradation(ko00071)	--	--	--	--	--	--	--	--	--	--	--	--	--	--
neg_1122	3,4-Dimethylideneoctanedioyl-CoA	12.3544	6.53555e-10	21.223	20.5531	15.1147	16.378	29.0726	47.0486	24.5251	6.53555e-10	23.7887	21.4022	205.817	184.141	25.5149	99.605	88.6018	5.35175	--	--	--	--	--	--	--	--	--	--	--	--	--	--	--	--
neg_1126	Peonidin 3-feruloyl-diglucoside 5-glucoside	6.53555e-10	23.5344	15.615	148.441	3.49062	14.043	6.53555e-10	6.53555e-10	6.53555e-10	6.53555e-10	6.53555e-10	6.53555e-10	33.8692	29.3578	6.53555e-10	24.1157	57.1246	6.53555e-10	--	--	--	--	--	--	--	--	--	--	--	--	--	--	--	--
neg_1128	2-Vinylpyridine	6.53555e-10	6.53555e-10	6.53555e-10	6.53555e-10	6.53555e-10	6.53555e-10	3.58111	48.8677	2.55713	2.05227	6.53555e-10	2.45791	54.7796	68.1552	69.9089	44.0294	30.2885	74.2305	--	--	--	--	--	--	--	--	--	--	--	--	--	--	--	--
neg_1130	Cefotiam	129.584	35.5186	22.5613	119.274	7.63602	80.0293	149.2	92.0401	6.53555e-10	20.1616	6.53555e-10	44.6158	15.276	8.58842	6.53555e-10	212.406	1136.26	6.53555e-10	--	--	--	--	--	--	--	--	--	--	--	--	--	--	--	--
neg_1132	β-L-IdoA-(1→4)-α-D-GlcNAc3S-(1→4)-β-D-GlcA(1→3)-β-D-Gal(1→3)-β-D-Gal(1→4)-D-Xyl	7.94794	6.53555e-10	35.5996	7.53549	0.606776	14.1011	6.53555e-10	6.53555e-10	9.58713	6.53555e-10	6.53555e-10	0.515981	21.0838	41.8431	24.3477	162.092	69.3628	6.53555e-10	--	--	--	--	--	--	--	--	--	HMDB0062495	Organic compounds	Organic oxygen compounds	Organooxygen compounds	Carbohydrates and carbohydrate conjugates	_	_
neg_1134	4-Hydroxycyclohexylcarboxylic acid	487.579	382.32	387.036	532.069	259.877	396.184	4718.86	7588.31	2967.26	3297.29	5471.91	4850.39	5949.55	8575.16	6740.6	3822.08	5571.98	7275.05	--	--	--	--	--	--	--	--	--	--	--	--	--	--	--	--
neg_1137	Calystegine B2	190.009	107.77	100.555	1144.87	71.8697	132.242	227.167	107.144	150.479	131.128	188.114	243.849	261.323	162.338	132.554	209.24	130.779	251.69	--	--	--	--	--	--	--	--	--	--	--	--	--	--	--	--
neg_1142	dCDP	183.246	93.8916	180.713	253.512	130.41	240.482	1342.31	1307.77	1579.32	1356.44	1543.57	1615.1	1200.55	1435.28	1687.49	971.85	665.287	1500.66	C00705	Metabolic pathways(ko01100);;Pyrimidine metabolism(ko00240)	--	--	--	--	--	--	--	--	--	--	--	--	--	--
neg_1146	ADP, beta S	272.288	315	448.591	426.915	413.501	348.142	1317.96	1434.33	1838.28	1742.66	1611.71	1934.88	1134.12	1081.63	1941.01	1344.52	211.278	1702.51	--	--	--	--	--	--	--	--	--	--	--	--	--	--	--	--
neg_1152	Guanosine triphosphate	197.536	193.994	337.407	429.504	289.584	333.623	2273.29	2169.6	2399.13	2105.3	1911.16	4083.18	1771.51	2810.27	1615.35	3185.35	2314.18	1800.21	--	--	--	--	--	--	--	--	--	--	--	--	--	--	--	--
neg_1167	[4,8'':4'',8''''-Terflavan]-3,3'',3'''',4',4''',4'''',4''''',5,5'',5'''',7,7'',7''''-tridecol	897.87	1148.53	809.071	1229.8	797.77	1204.73	467.11	1030.03	220.775	187.678	119.465	215.043	4018.61	2876.98	1227.9	2397.88	11985.6	426.638	--	--	--	--	--	--	--	--	--	--	--	--	--	--	--	--
neg_1168	Triglutamate folate	2037.92	2127.38	2067.18	1837.3	1133.21	1245.83	163.001	263.057	307.857	176.537	129.958	259.966	1579.9	1073.24	207.903	1484.09	3624.63	49.4053	--	--	--	--	--	--	--	--	--	--	--	--	--	--	--	--
neg_117	Ellagic acid glucoside	9537.33	3932.66	8141.79	5895.6	4185.59	8051.14	6.53555e-10	6.53555e-10	6.53555e-10	6.53555e-10	6.53555e-10	6.53555e-10	6.53555e-10	6.53555e-10	6.53555e-10	6.53555e-10	6.53555e-10	6.53555e-10	--	--	--	--	--	--	--	--	--	--	--	--	--	--	--	--
neg_1173	3-Hydroxytetradeca-6,9,12-trienoyl-CoA	276.921	193.707	156.969	404.903	155.569	175.413	6.53555e-10	8.11982	6.53555e-10	6.53555e-10	6.53555e-10	6.53555e-10	11.2029	3.91927	6.53555e-10	7.03885	101.552	3.52111	--	--	--	--	--	--	--	--	--	--	--	--	--	--	--	--
neg_1176	Zymonic acid	259.642	245.451	205.979	112.7	152.364	266.032	72.843	43.6181	122.295	38.9908	83.4891	62.6182	63.6885	99.0317	63.2492	52.5016	74.829	42.3519	--	--	--	--	--	--	--	--	--	--	--	--	--	--	--	--
neg_1190	4-Hydroxy duloxetine glucuronide	70.4351	55.8478	47.6114	45.142	29.7048	35.9343	203.922	343.68	102.585	131.183	123.154	321.072	552.227	126.277	34.4497	476.231	1844.48	30.9447	--	--	--	--	--	--	--	--	--	--	--	--	--	--	--	--
neg_1193	Chakaflavonoside A	31.3127	28.2632	42.1052	17.2964	1.84256	22.0764	6.53555e-10	6.53555e-10	6.53555e-10	2.69658	5.15595	9.21733	71.2085	64.1712	12.0599	162.973	449.68	4.08406	--	--	--	--	--	--	--	--	--	--	--	--	--	--	--	--
neg_1195	1H,3H-Pyrimidine-4-one-2-thione, 1-methyl-	1.88319	7.57847	7.4386	4.51535	6.03098	6.72205	188.5	142.816	88.8039	128.152	121.81	255.257	43.6304	41.3143	29.4894	48.7954	80.0184	47.886	--	--	--	--	--	--	--	--	--	--	--	--	--	--	--	--
neg_1199	Sedoheptulose	768.969	764.329	794.164	888.267	470.409	914.054	63269.6	50638.6	14253.6	39510.8	39698.4	84493.8	17193	8374.62	8518.69	14802.1	13689.2	22373.7	C02076	Metabolic pathways(ko01100)	--	--	--	--	--	--	--	HMDB0003219	Organic compounds	Organic oxygen compounds	Organooxygen compounds	Carbohydrates and carbohydrate conjugates	441483	470-46-2
neg_1203	Dazmegrel	1230.59	769.019	732.819	666.441	578.181	616.398	11.2843	109.72	237.54	82.9106	87.453	12.7831	38.7998	37.1143	49.7817	43.8609	50.4322	3.97213	--	--	--	--	--	--	--	--	--	--	--	--	--	--	--	--
neg_1206	3,4-Dimethoxy-N-(4-(3-nitrophenyl)thiazol-2-yl)benzenesulfonamide	489.032	612.674	663.227	1032.93	485.52	539.442	3919.9	4914.37	5107.69	4505.74	5037.02	5389.9	6019.54	4277.87	6488.78	6164.45	2381.69	4950.64	--	--	--	--	--	--	--	--	--	--	--	--	--	--	--	--
neg_1209	(Z)-Resveratrol 3-(2''-sulfoglucoside)	11.7627	15.5107	28.8436	17.304	25.5459	8.31267	96.3011	180.451	180.798	153.895	137.421	131.673	68.713	63.5885	19.8856	68.6549	143.119	69.481	--	--	--	--	--	--	--	--	--	--	--	--	--	--	--	--
neg_1215	Nicotinamide Adenine Dinucleotide Phosphate (NADP+)	594.671	666.664	1109.21	1279.48	657.449	911.742	2847.7	2244.91	3875.28	2283.41	3168.27	2868.52	1303.75	1607.86	4913.64	1736.22	542.251	2202.98	--	--	--	--	--	--	--	--	--	--	--	--	--	--	--	--
neg_1218	ajugose	944.516	805.841	1025.25	1000.94	505.588	772.521	103.197	184.688	225.608	80.8675	67.6334	103.427	1588.43	832.625	206.665	1324.44	4937.43	69.1846	--	--	--	--	--	--	--	--	--	--	--	--	--	--	--	--
neg_122	UDP-alpha-D-xylose	4066.29	2684.41	2552.88	2342.42	1887.22	2917.07	6.53555e-10	6.53555e-10	6.53555e-10	6.53555e-10	1.00452	6.53555e-10	6.53555e-10	1.62272	6.53555e-10	6.53555e-10	6.53555e-10	0.049398	C00190	Amino sugar and nucleotide sugar metabolism(ko00520);;Metabolic pathways(ko01100)	--	--	--	--	--	--	--	--	--	--	--	--	--	--
neg_1228	Gemcitabine	7.96385	0.406197	3.6144	2.48298	12.1696	11.3084	430.64	370.62	444.937	236.384	465.314	231.064	153.859	493.052	421.692	424.606	220.166	868.351	--	--	--	--	--	--	--	--	--	--	--	--	--	--	--	--
neg_1231	Cetocycline	6174.85	3906.88	3532.12	17627.2	11062	5846.55	701.25	2356.8	1742.27	1283.4	1867.74	719.536	3519.3	3114.91	4330.07	6444.44	844.29	2703.76	--	--	--	--	--	--	--	--	--	--	--	--	--	--	--	--
neg_1233	4'-Thiothymidine	330.652	425.722	333.785	570.801	252.487	293.41	10.2272	28.0072	321.525	13.2462	7.20764	29.0624	516.939	393.279	433.334	431.535	129.864	324.362	--	--	--	--	--	--	--	--	--	--	--	--	--	--	--	--
neg_1237	Cyanidin 3-O-(2-xylosyl-6"-glucosyl-galactoside)"	492.812	154.822	483.188	2563.79	1124.51	584.154	6.53555e-10	100.026	65.7441	5.6917	6.53555e-10	6.53555e-10	26.1501	33.3138	14.925	11.0974	74.1474	38.9523	--	--	--	--	--	--	--	--	--	--	--	--	--	--	--	--
neg_1262	Negletein 6-[rhamnosyl-(1->2)-fucoside]	113.102	107.624	100.943	101.945	51.3598	44.1795	96.0107	227.028	105.304	100.175	85.1127	81.1191	1014.55	382.487	104.496	804.779	1774.83	61.3271	--	--	--	--	--	--	--	--	--	--	--	--	--	--	--	--
neg_1276	8-Azido-cyclic AMP	157.875	183.833	272.11	208.333	142.877	161.717	79.5979	128.707	332.749	115.783	156.734	64.676	136.611	113.878	35.5449	89.8804	247.07	30.4489	--	--	--	--	--	--	--	--	--	--	--	--	--	--	--	--
neg_1277	Ritipenem acetoxymethyl ester	2926.41	1642.39	167.237	113.599	97.9037	365.27	1132.54	2850.64	806.185	675.47	456.311	550.443	578.802	1832.65	245.43	38.8389	1992.18	253.068	--	--	--	--	--	--	--	--	--	--	--	--	--	--	--	--
neg_1282	Epitheaflagallin 3-O-gallate	85.0756	86.9438	92.3675	136.277	105.123	105.817	2203.63	8478.96	2547.4	2497.23	2870.49	4487.02	4715.45	6613.7	2808.59	5722.38	635.394	2138.23	--	--	--	--	--	--	--	--	--	HMDB0033288	Organic compounds	Benzenoids	Benzene and substituted derivatives	Benzoic acids and derivatives	14520971	102067-92-5
neg_1283	dUMP	63.3958	125.055	53.0431	63.1642	23.6707	42.2502	1.31366	4.09294	18.4144	6.53555e-10	9.45924	6.53555e-10	32.3113	15.8195	2.11122	30.7482	11.7478	6.53555e-10	C00365	Metabolic pathways(ko01100);;Pyrimidine metabolism(ko00240);;Antifolate resistance(ko01523)	--	--	--	--	--	--	--	--	--	--	--	--	--	--
neg_1292	Aspartyl-L-proline	0.0681003	6.53555e-10	0.266914	4.20394	0.165637	6.53555e-10	268.48	188.292	360.647	233.949	322.219	524.04	305.665	756.764	202.936	179.782	162.638	259.263	--	--	--	--	--	--	--	--	--	--	--	--	--	--	--	--
neg_1294	5-Aminoimidazole-4-carboxamide-1-β-D-ribofuranosyl 5'-monophosphate	16814.5	13176.5	6691.42	5045.13	6644.44	11956	100.445	167.101	576.985	188.669	192.687	75.9113	151.801	146.79	117.996	123.536	254.47	54.4943	--	--	--	--	--	--	--	--	--	--	--	--	--	--	--	--
neg_1303	L-Malic acid	14394.1	14078.3	14809.5	18519.1	10083.2	13968.1	7261.24	3971.61	4735.63	10755.4	7221.29	6704.47	4346.56	6271.78	4246.9	3629.61	6099.44	11026.2	C00149	Glucagon signaling pathway(ko04922);;Pathways in cancer(ko05200);;Taste transduction(ko04742);;Central carbon metabolism in cancer(ko05230);;Metabolic pathways(ko01100);;Glyoxylate and dicarboxylate metabolism(ko00630);;Carbon metabolism(ko01200);;Citrate cycle (TCA cycle)(ko00020);;Pyruvate metabolism(ko00620);;Renal cell carcinoma(ko05211);;Proximal tubule bicarbonate reclamation(ko04964)	--	--	--	--	--	--	--	HMDB0000156	Organic compounds	Organic acids and derivatives	Hydroxy acids and derivatives	Beta hydroxy acids and derivatives	222656	97-67-6
neg_1305	2-Acetyl-1-ethylpyrrole	18.6079	17.9513	21.3527	8.33243	25.7928	32.2029	94.2302	87.4804	81.3614	66.8857	84.0866	93.9195	72.1972	54.36	61.4759	44.7732	99.9558	68.9853	--	--	--	--	--	--	--	--	--	--	--	--	--	--	--	--
neg_1315	gamma-CEHC glucuronide	1886.14	1929.3	1999.68	3206.86	1806.96	1873.51	99.3741	70.8611	224.409	137.49	73.7254	39.2823	20.0847	845.52	21.9692	7.83979	191.109	59.3523	--	--	--	--	--	--	--	--	--	--	--	--	--	--	--	--
neg_1318	Ladirubicin	27.5189	13.2962	20.8523	37.7094	9.73532	35.6157	15.5042	172.405	143.251	50.9004	59.9207	25.3496	243.414	137.942	70.2095	109.611	43.1639	27.0524	--	--	--	--	--	--	--	--	--	--	--	--	--	--	--	--
neg_1323	Xanthylic acid	41.3253	6.53555e-10	4.76893	3.99166	6.53555e-10	6.53555e-10	165.416	441.481	348.634	137.922	245.228	192.765	523.161	406.171	369.813	395.862	23.24	280.292	C00655	Metabolic pathways(ko01100);;Purine metabolism(ko00230)	--	--	--	--	--	--	--	HMDB0001554	Organic compounds	Nucleosides, nucleotides, and analogues	Purine nucleotides	Purine ribonucleotides	73323	523-98-8
neg_1324	Guanosine triphosphate adenosine	0.373082	10.2395	9.45971	9.20945	6.32919	21.5648	19.1077	386.934	83.3701	22.8977	50.3548	54.049	599.44	214.61	90.4729	511.315	390.37	31.2867	--	--	--	--	--	--	--	--	--	--	--	--	--	--	--	--
neg_1335	D-Ribose 5-phosphate	2594.42	2705.93	2399.17	3817.85	1530.53	2573.51	2234.31	2010.78	4523.05	4602.19	3155.5	1928.81	649.213	1159.53	941.124	554.008	4219.37	2294.86	C00117	Metabolic pathways(ko01100);;Pentose phosphate pathway(ko00030);;Biosynthesis of amino acids(ko01230);;Purine metabolism(ko00230);;Carbon metabolism(ko01200);;Vitamin B6 metabolism(ko00750);;Phosphonate and phosphinate metabolism(ko00440);;Thyroid hormone synthesis(ko04918)	--	--	--	--	--	--	--	HMDB0001548	Organic compounds	Organic oxygen compounds	Organooxygen compounds	Carbohydrates and carbohydrate conjugates	440101	34980-65-9
neg_1344	Chartreusin	7.18817	8.20198	23.1873	26.842	8.52704	9.24963	138.121	52.2188	78.1118	96.5734	108.468	94.9054	4.29652	5.62477	3.65533	6.53555e-10	12.6625	31.7973	--	--	--	--	--	--	--	--	--	--	--	--	--	--	--	--
neg_1345	Elsamitrucin	115.658	157.472	144.048	356.927	91.2493	134.352	18.1914	51.1158	35.9253	11.6958	20.2455	13.8672	95.1698	133.61	58.1916	66.9387	149.615	5.98127	--	--	--	--	--	--	--	--	--	--	--	--	--	--	--	--
neg_1346	Guavin B	1082.96	769.551	1426.44	1260.03	646.337	1477.41	4629.7	44836.9	9072.4	6150.3	6300.98	10829.7	97240.5	29722	14619.5	77579.9	19477.3	10245.1	--	--	--	--	--	--	--	--	--	HMDB0033274	Organic compounds	Phenylpropanoids and polyketides	Tannins	Hydrolyzable tannins	78172774	94530-90-2
neg_1349	Adenosine 5'-(trihydrogen diphosphate), 2'-(dihydrogen phosphate), P'.fwdarw.5'-ester with 3-(aminocarbonyl)-1-beta-D-ribofuranosylpyridinium, inner salt	20.5248	6.53555e-10	6.53555e-10	8.59483	6.19287	2.26555	29.5593	187.233	71.6488	24.1934	38.3846	54.2485	200.011	44.296	65.286	108.677	17.1589	34.555	--	--	--	--	--	--	--	--	--	--	--	--	--	--	--	--
neg_1350	Valproic acid CoA	14.7485	4.6206	7.13028	9.57237	4.85441	6.53555e-10	0.741044	229.904	135.827	51.6368	39.8471	20.7641	1300.56	5966.86	252.807	1012.26	23.7332	100.742	--	--	--	--	--	--	--	--	--	--	--	--	--	--	--	--
neg_1352	Theadibenzotropolone A	33.8645	109.557	232.759	375.297	107.081	129.514	1109.86	1770.11	2955.56	1934.2	2099.45	2066.6	701.02	2178.27	3151.9	942.661	100.579	3251.01	--	--	--	--	--	--	--	--	--	--	--	--	--	--	--	--
neg_1354	6-Methylthioguanosine monophosphate	51.3574	47.6287	70.5274	81.7975	70.657	68.0349	543.781	626.135	715.61	461.739	496.523	504.686	701.491	674.428	470.743	681.07	660.69	371.888	C16620	Drug metabolism - other enzymes(ko00983)	--	--	--	--	--	--	--	--	--	--	--	--	--	--
neg_1357	Cytidylyl-(5'-3')-5'-inosinic acid homopolymer	471.345	586.425	1499.13	1040.8	643.898	1015.93	676.442	399.869	1388.68	1771.38	1122.38	791.321	283.737	559.87	711.375	212.871	417.29	2359.9	--	--	--	--	--	--	--	--	--	--	--	--	--	--	--	--
neg_1361	3-Indoleacryloyl-CoA	6.53555e-10	6.53555e-10	6.53555e-10	6.53555e-10	6.53555e-10	6.53555e-10	6.53555e-10	472.313	103.454	23.6767	67.638	24.1005	710.506	231.422	85.7139	579.461	114.957	48.7722	--	--	--	--	--	--	--	--	--	--	--	--	--	--	--	--
neg_1362	(+)-7-Isojasmonic acid CoA	914.437	1110.95	3663.58	2651.54	1582.05	2215.18	27.6122	3.93676	91.8016	38.0867	51.2591	4.61412	6.53555e-10	16.8385	52.9866	6.53555e-10	26.0748	20.5291	C16339	alpha-Linolenic acid metabolism(ko00592);;Metabolic pathways(ko01100)	--	--	--	--	--	--	--	--	--	--	--	--	--	--
neg_1370	Demethylated antipyrine	131.977	78.4564	122.994	86.7816	50.6921	94.2442	224.827	223.839	185.472	162.227	153.983	266.048	177.696	100.118	132.801	103.595	229.141	148.056	--	--	--	--	--	--	--	--	--	--	--	--	--	--	--	--
neg_1378	4-Dedimethylamino sancycline	65.0151	18.6159	16.163	29.2848	8.57805	78.4394	102.249	86.8917	136.013	79.0615	87.0319	94.6939	10.9401	23.7543	36.8125	19.426	66.1983	12.974	--	--	--	--	--	--	--	--	--	--	--	--	--	--	--	--
neg_1384	GDP-L-fucose	3.64277	2.86299	8.66727	6.97452	1.13917	6.44543	67.0609	187.015	147.866	32.0325	92.5109	44.6502	185.942	216.375	71.2093	211.742	187.066	33.8621	C00325	Metabolic pathways(ko01100);;Amino sugar and nucleotide sugar metabolism(ko00520);;Fructose and mannose metabolism(ko00051)	--	--	--	--	--	--	--	HMDB0001095	Organic compounds	Nucleosides, nucleotides, and analogues	Purine nucleotides	Purine nucleotide sugars	439211	15839-70-0
neg_1389	Seminaphtharhodafluor	46.091	13.2298	128.179	37.9959	18.8316	23.7586	179.756	21.3555	85.3657	70.7471	152.404	88.0168	16.2848	141.538	6.53555e-10	13.2066	15.8048	13.4507	--	--	--	--	--	--	--	--	--	--	--	--	--	--	--	--
neg_1397	Luteolin 7-[E-feruloyl-(->2)-glucuronyl-(1->2)-glucuronide] 4'-glucuronide	107.173	160.265	551.618	705.476	326.33	201.25	443.762	572.002	897.584	524.7	837.438	489.784	313.424	603.512	756.544	433.178	213.24	802.264	--	--	--	--	--	--	--	--	--	--	--	--	--	--	--	--
neg_1399	Phosphocreatinine	54.3019	77.3319	13.6793	34.4408	25.6834	77.2046	248.463	210.718	227.217	239.311	281.473	376.106	206.872	101.067	242.008	144.46	210.993	175.584	--	--	--	--	--	--	--	--	--	HMDB0041624	Organic compounds	Organic acids and derivatives	Carboxylic acids and derivatives	Amino acids, peptides, and analogues	71214	_
neg_1402	8-Oxo-dGMP	4226.33	5790.87	8348.76	13396.4	7700.74	4541.03	6903.01	18468.4	10222.2	7243.12	9337.63	10051.4	44099.1	13059.4	12000.4	30910.8	21589.3	10063.2	--	--	--	--	--	--	--	--	--	--	--	--	--	--	--	--
neg_1403	Glucocheirolin	65.4093	83.1954	133.086	227.004	127.241	85.6131	29.8804	100.084	85.6076	52.3165	56.8153	36.564	273.853	97.6737	104.651	160.68	56.4391	46.991	--	--	--	--	--	--	--	--	--	--	--	--	--	--	--	--
neg_1407	GDP-alpha-D-glucose	6.53555e-10	3.30272	1.36486	1.42328	6.53555e-10	6.53555e-10	18.2929	47.0688	22.4735	22.2515	26.6883	20.7796	43.2667	105.08	18.6377	8.96	79.5844	9.40367	C00394	Metabolic pathways(ko01100);;Amino sugar and nucleotide sugar metabolism(ko00520);;Starch and sucrose metabolism(ko00500)	--	--	--	--	--	--	--	HMDB0003351	Organic compounds	Nucleosides, nucleotides, and analogues	Purine nucleotides	Purine nucleotide sugars	644106	5750-57-2
neg_1424	Pisumflavonoside II	34.9586	396.584	275.275	222.665	219.188	124.483	13.0679	16.0641	64.7493	60.9249	15.6748	6.53555e-10	20.5979	26.7055	6.53555e-10	69.161	6.53555e-10	106.078	--	--	--	--	--	--	--	--	--	--	--	--	--	--	--	--
neg_1426	1H-Imidazole-1-ethanol, 2-nitro-alpha-((2,2,2-trifluoro-1-(trifluoromethyl)ethoxy)methyl)-	271.499	336.401	243.72	335.838	190.896	276.279	102.644	335.866	323.648	199.395	219.015	169.652	646.139	296.282	262.329	692.973	369.394	87.6442	--	--	--	--	--	--	--	--	--	--	--	--	--	--	--	--
neg_1430	dTDP	125.156	121.66	102.636	152.126	81.7987	107.728	1118.93	1290.24	1448.15	1022.62	870.643	958.957	1003.81	728.858	594.159	671.297	2262.19	571.249	C00363	Pyrimidine metabolism(ko00240);;Metabolic pathways(ko01100)	--	--	--	--	--	--	--	--	--	--	--	--	--	--
neg_1431	Myricetin 3-galactoside	65.3392	110.144	76.2346	112.714	39.6153	54.541	71.1012	170.309	144.693	76.8302	65.3623	92.5308	859.313	572.184	203.674	527.289	1555.52	83.8002	--	--	LMPK12112412	Myricetin 3-galactoside	-	-	Polyketides [PK]	Flavonoids [PK12]	Flavones and Flavonols [PK1211]	HMDB0034358	Organic compounds	Phenylpropanoids and polyketides	Flavonoids	Flavonoid glycosides	5491408	15648-86-9
neg_1432	Deoxythymidine diphosphate-L-rhamnose	34.9248	15.1369	32.853	72.3735	14.1629	137.337	2385.05	1921.27	2495.56	1732.59	2247.62	1701.21	2670.92	1916.86	2560.35	2376.46	1596.28	1999.16	C03319	Metabolic pathways(ko01100);;Polyketide sugar unit biosynthesis(ko00523)	--	--	--	--	--	--	--	HMDB0006354	Organic compounds	Nucleosides, nucleotides, and analogues	Pyrimidine nucleotides	Pyrimidine nucleotide sugars	121966	2147-59-3
neg_1433	IB-Meca	382.297	622.066	600.77	529.933	629.47	381.249	3173.52	1863.64	4704.35	5366.32	5971.97	5879.4	533.106	1446.27	3181.82	713.493	554.972	4114.01	--	--	--	--	--	--	--	--	--	--	--	--	--	--	--	--
neg_1445	4H-Pyrido(4',3':4,5)thieno(3,2-f)(1,2,4)triazolo(4,3-a)(1,4)diazepine, 7,8,9,10-tetrahydro-6-(2-chlorophenyl)-9-(cyclopropylcarbonyl)-1,4-dimethyl-, (S)-	78.0122	55.7727	90.7319	106.368	56.2911	65.4822	29.0378	62.1182	116.155	75.6104	90.627	32.6709	192.158	293.281	140.955	163.059	16.9891	89.6599	--	--	--	--	--	--	--	--	--	--	--	--	--	--	--	--
neg_1450	(4Z)-3-Hydroxytetradec-4-enedioyl-CoA	632.579	485.955	686.367	507.161	452.689	578.902	12.958	64.8467	85.7096	19.3657	82.6483	14.0677	28.9614	127.995	16.4774	64.2355	8.5677	10.2317	--	--	--	--	--	--	--	--	--	--	--	--	--	--	--	--
neg_1464	(3S)-Hydroxy-eicosa-cis,cis-11,14-dienoyl-CoA	1380.39	532.436	6175.13	1449.19	549.767	4359.63	6231.67	2980.73	19275.1	12605.6	30489.1	10477.8	2856.3	3812.95	37994.6	3770.73	4408.7	22521.1	--	--	--	--	--	--	--	--	--	--	--	--	--	--	--	--
neg_1471	Nitrotyrosine	671.067	229.195	417.315	541.532	214.1	561.211	737.445	1114.48	2750.7	1082.26	1530.32	684.704	406.518	353.974	447.524	294.707	1718.04	172.17	--	--	--	--	--	--	--	--	--	HMDB0001904	Organic compounds	Organic acids and derivatives	Carboxylic acids and derivatives	Amino acids, peptides, and analogues	65124	3604-79-3
neg_1475	N4-Acetylcytidine	379546	404957	295392	311264	228116	495900	3584.02	6214.17	11013	5771.62	8107.84	3586.56	3414.32	1810.59	2800.23	3502.03	7513.26	2091.96	--	--	--	--	--	--	--	--	--	--	--	--	--	--	--	--
neg_1486	Pyranodelphinin B	1071.54	904.458	1071.59	916.302	748.181	1137.12	118.688	175.606	322.574	111.623	228.184	56.3451	169.442	529.666	231.284	250.389	97.109	132.527	--	--	--	--	--	--	--	--	--	--	--	--	--	--	--	--
neg_1487	4'-O-Methyldelphinidin 3-O-beta-D-glucoside	175.904	249.969	75.3064	78.417	78.4858	139.897	39.2575	151.887	62.7456	29.0575	38.9706	90.1864	900.404	747.642	279.628	577.926	240.444	130.345	--	--	--	--	--	--	--	--	--	--	--	--	--	--	--	--
neg_1490	Esorubicin	2673.76	1523.28	2417.58	3176.8	1689.22	2248.51	169.765	207.246	416.351	197.262	292.209	146.125	352.542	489.466	516.534	367.826	267.842	184.896	--	--	--	--	--	--	--	--	--	--	--	--	--	--	--	--
neg_1495	Quercetin 3-(4''-acetylrhamnoside) 7-rhamnoside	847.799	1001.6	1100.19	984.583	928.585	747.286	268.949	276.41	447.799	181.884	241.612	189.463	259.433	498.883	95.4454	278.727	920.688	257.853	--	--	--	--	--	--	--	--	--	--	--	--	--	--	--	--
neg_1496	Pyranocyanin A	81.3072	65.5297	18.7914	40.5306	6.53555e-10	81.838	191.466	411.569	1217.38	339.1	398.623	476.051	237.937	316.466	184.837	1017.85	1357.62	339.001	--	--	--	--	--	--	--	--	--	--	--	--	--	--	--	--
neg_1501	Chymosin preparation, escherichia coli k-12	440.14	116.536	98.1542	29.7512	14.2643	82.2529	1148.66	1216.28	1707.03	2749.75	820.5	2782.6	309.381	621.336	1069.34	1970.32	6266.74	464.715	--	--	--	--	--	--	--	--	--	--	--	--	--	--	--	--
neg_1525	3-Carboxy-1-hydroxypropylthiamine diphosphate	6.53555e-10	6.53555e-10	18.5235	3.49614	5.59463	5.30159	5.93599	6.53555e-10	6.53555e-10	6.53555e-10	6.53555e-10	6.53555e-10	6.53555e-10	6.53555e-10	6.53555e-10	6.53555e-10	3.64122	6.53555e-10	--	--	--	--	--	--	--	--	--	--	--	--	--	--	--	--
neg_1530	Quercetin 3-(6''-malonyl-glucoside)	1.98851	0.670573	12.8126	13.8928	2.6742	14.977	2.20767	6.53555e-10	0.089929	0.393997	0.542221	1.82554	6.53555e-10	3.00254	6.53555e-10	0.245832	4.19785	6.53555e-10	--	--	--	--	--	--	--	--	--	--	--	--	--	--	--	--
neg_1547	12-Tridecene-4,6,8,10-tetraynal	242.05	252.284	270.153	249.637	178.117	376.997	4232.25	4979.99	6823.16	3633.36	4187.54	3258.42	3435.77	1575.11	1422.61	1647.93	7282.68	934.767	--	--	--	--	--	--	--	--	--	--	--	--	--	--	--	--
neg_1549	1-(2-Hydroxyethoxy)methyl-5-methyluracil	434.897	303.838	335.553	210.12	226.953	577.563	1107.01	1624.38	3176.02	1993.06	2110.17	1475.5	1861.34	1008.69	1610.79	1814.72	2961.75	258.458	--	--	--	--	--	--	--	--	--	--	--	--	--	--	--	--
neg_1555	Mycochromone	93.018	27.6624	32.7499	82.9811	6.74191	123.583	740.911	550.935	642.352	439.664	486.52	430.286	336.135	920.87	201.678	192.088	626.05	85.4487	--	--	--	--	--	--	--	--	--	--	--	--	--	--	--	--
neg_1562	Myricatin	377.07	377.455	750.377	675.848	443.882	868.145	326.493	68.9956	389.799	90.9753	397.433	234.196	26.0719	165.006	17.4259	40.9763	561.481	6.53555e-10	--	--	--	--	--	--	--	--	--	--	--	--	--	--	--	--
neg_1581	Cefatrizine	550.535	852.302	1077.8	1034.38	989.937	477.888	79.1407	20.7641	96.6956	24.4125	45.3814	190.712	54.4998	60.9703	50.6091	81.746	121.355	26.8177	--	--	--	--	--	--	--	--	--	--	--	--	--	--	--	--
neg_1589	Met Kinase Inhibitor	9101.89	6035	1073.2	1146.42	695.021	2935.76	371.233	217.822	578.049	232.718	568.591	335.166	55550.8	7691.37	230.548	527.433	189.113	143.645	--	--	--	--	--	--	--	--	--	--	--	--	--	--	--	--
neg_1595	Oxidized glutathione	3094.58	3029.48	3668.22	4428.6	2034.21	5929.74	151.068	260.233	398.973	223.752	393.959	192.081	139.821	204.361	570.341	256.904	70.3898	242.535	C00127	Metabolic pathways(ko01100);;Ferroptosis(ko04216);;Thyroid hormone synthesis(ko04918);;Glutathione metabolism(ko00480)	--	--	--	--	--	--	--	HMDB0011691	Organic compounds	Organic acids and derivatives	Carboxylic acids and derivatives	Amino acids, peptides, and analogues	65359	15718-51-1
neg_1602	1,8-Naphthyridine, 2-fluoro-	697.306	776.442	825.852	840.545	686.529	693.082	55.005	87.5556	148.896	76.4338	80.4756	62.3628	140.586	240.352	130.826	68.115	198.79	49.4442	--	--	--	--	--	--	--	--	--	--	--	--	--	--	--	--
neg_1620	dGDP	968.501	752.204	1065.89	1093.43	560.908	733.444	45.1096	70.1761	120.079	40.6273	106.6	76.0288	102.987	172.918	171.115	68.0616	193.699	50.0619	C00361	Purine metabolism(ko00230);;Metabolic pathways(ko01100)	--	--	--	--	--	--	--	--	--	--	--	--	--	--
neg_1621	2-Methyl-4-pentenal	215.111	95.5805	106.026	197.035	71.0121	115.918	9.48041	1.71304	21.71	15.7917	3.74711	19.503	33.2365	29.2926	47.4234	16.1215	13.3536	7.47689	--	--	--	--	--	--	--	--	--	--	--	--	--	--	--	--
neg_1626	Cysteine-glutathione disulfide	1241.24	359.776	632.356	912.337	120.957	448.45	482.013	669.722	646.479	317.857	509.428	395.158	613.353	240.484	292.096	481.675	1062.38	125.773	--	--	--	--	--	--	--	--	--	HMDB0000656	Organic compounds	Organic acids and derivatives	Carboxylic acids and derivatives	Amino acids, peptides, and analogues	53477713	13081-14-6
neg_1628	Cyclic ADP-ribose	14840.5	20327.8	38263.5	24327.5	20736.4	25803.5	47625	18172.7	48039	52373.9	64287.7	52661.7	5406.63	27862.9	51912.2	7443.28	2074.85	69638.5	C13050	Pancreatic secretion(ko04972);;Salivary secretion(ko04970);;Calcium signaling pathway(ko04020);;Oxytocin signaling pathway(ko04921)	--	--	--	--	--	--	--	--	--	--	--	--	--	--
neg_1632	N6-Monobutyryl-cAMP	121.076	53.8565	262.96	222.882	64.1329	138.052	43.6611	4.40893	63.7761	39.416	61.7686	30.9298	6.53555e-10	27.1358	114.516	6.53555e-10	5.53006	4.31701	--	--	--	--	--	--	--	--	--	--	--	--	--	--	--	--
neg_1638	β-Nicotinamide adenine dinucleotide hydrate	9354.07	12325.3	24423.4	15281.4	12527.7	17621	36287.4	13217.6	37387.3	38826.2	50596.4	38776.9	3658.31	20401.7	40193.8	5206.22	1749.38	54065.2	C00003	Nicotinate and nicotinamide metabolism(ko00760);;AMPK signaling pathway(ko04152);;Vitamin digestion and absorption(ko04977);;Metabolic pathways(ko01100);;Longevity regulating pathway(ko04211);;Aldosterone synthesis and secretion(ko04925);;Drug metabolism - other enzymes(ko00983);;Oxidative phosphorylation(ko00190);;Longevity regulating pathway - worm(ko04212);;Thiamine metabolism(ko00730)	--	--	--	--	--	--	--	HMDB0000902	Organic compounds	Nucleosides, nucleotides, and analogues	5')-dinucleotides	_	5892	53-84-9
neg_1644	N-Acetylgalactosamine 4,6-disulfate	6.53555e-10	6.53555e-10	10.7647	6.53555e-10	59.9848	3.50735	875.921	110.356	691.518	652.259	1074.94	621.182	16.1932	474.949	575.772	8.90423	26.9168	1218.97	--	--	--	--	--	--	--	--	--	--	--	--	--	--	--	--
neg_1646	3-Oxooctadecanoyl-CoA	174.06	65.78	386.862	99.7676	160.745	218.345	6.53555e-10	6.53555e-10	6.53555e-10	6.53555e-10	6.53555e-10	6.53555e-10	6.53555e-10	6.53555e-10	6.53555e-10	6.53555e-10	6.53555e-10	6.53555e-10	C16216	Fatty acid metabolism(ko01212)	LMFA07050248	3-oxooctadecanoyl-CoA	3'-phosphoadenosine 5'-{3-[(3R)-3-hydroxy-2,2-dimethyl-4-oxo-4-{[3-oxo-3-({2-[(3-oxooctadecanoyl)sulfanyl]ethyl}amino)propyl]amino}butyl] dihydrogen diphosphate}	3-Ketostearoyl-CoA;3-oxooctadecanoyl-coenzyme A;3-oxostearoyl-CoA;3-oxostearoyl-coenzyme A;beta-Ketostearoyl-CoA;beta-ketostearoyl-coenzyme A	Fatty Acyls [FA]	Fatty esters [FA07]	Fatty acyl CoAs [FA0705]	--	--	--	--	--	--	--
neg_1649	Carbamoyl (2R)-2,5-diaminopentanoate	553.728	142.798	330.766	385.172	88.7284	304.21	6.53555e-10	6.53555e-10	6.53555e-10	6.53555e-10	6.53555e-10	6.53555e-10	6.53555e-10	2.83119	6.53555e-10	6.53555e-10	6.53555e-10	6.53555e-10	--	--	--	--	--	--	--	--	--	--	--	--	--	--	--	--
neg_1652	4-Hydroxybenzyl isothiocyanate rhamnoside	148.63	159.008	139.804	113.959	110.884	117.655	6.53555e-10	6.53555e-10	6.53555e-10	6.53555e-10	6.53555e-10	6.53555e-10	6.53555e-10	6.53555e-10	6.53555e-10	6.53555e-10	6.53555e-10	6.53555e-10	--	--	--	--	--	--	--	--	--	--	--	--	--	--	--	--
neg_1655	Sesaminol 2-O-triglucoside	647.629	599.977	1656.75	713.461	516.244	1020.59	143.343	4.3978	193.737	103.662	195.233	52.0267	6.53555e-10	143.456	319.466	3.62869	6.53555e-10	277.964	--	--	--	--	--	--	--	--	--	--	--	--	--	--	--	--
neg_1656	Phenolphthalein glucuronide	532.45	547.893	1113.35	608.208	475.421	637.632	6.53555e-10	6.53555e-10	6.53555e-10	6.53555e-10	6.53555e-10	6.53555e-10	6.53555e-10	13.1925	21.0589	6.53555e-10	6.53555e-10	6.53555e-10	--	--	--	--	--	--	--	--	--	--	--	--	--	--	--	--
neg_1684	hept-3-enedioyl-CoA	390.299	442.436	459.646	279.954	263.752	262.964	6.53555e-10	6.53555e-10	6.53555e-10	6.53555e-10	6.53555e-10	6.53555e-10	6.53555e-10	6.53555e-10	6.53555e-10	6.53555e-10	6.53555e-10	6.53555e-10	--	--	--	--	--	--	--	--	--	--	--	--	--	--	--	--
neg_1692	5-(Methylthio)-pentanonitrile	427.506	458.927	510.083	506.275	410.263	385.64	6.53555e-10	6.53555e-10	0.848372	0.00126041	0.0577793	6.53555e-10	5.75154	70.8561	13.7508	12.4256	2.08047	2.17425	--	--	--	--	--	--	--	--	--	--	--	--	--	--	--	--
neg_1703	Nicotinic acid mononucleotide	52616.2	58844.4	67107.3	65633.2	52000	48284	1.81359	12.065	167.55	11.7573	8.36139	6.53555e-10	232.116	2907.49	485.855	97.0261	431.877	29.5066	C01185	Metabolic pathways(ko01100);;Nicotinate and nicotinamide metabolism(ko00760)	--	--	--	--	--	--	--	HMDB0001132	Organic compounds	Nucleosides, nucleotides, and analogues	Pyridine nucleotides	Nicotinic acid nucleotides	121992	321-02-8
neg_1712	Tyrphostin AG 825	409.513	550.552	678.112	779.523	681.235	298.831	6.53555e-10	6.53555e-10	6.53555e-10	6.53555e-10	6.53555e-10	6.53555e-10	6.53555e-10	6.53555e-10	6.53555e-10	6.53555e-10	6.53555e-10	6.53555e-10	--	--	--	--	--	--	--	--	--	--	--	--	--	--	--	--
neg_1719	1,2-Digalloyl-beta-D-glucopyranose	10.8012	8.7586	5.81734	3.94507	1.50887	9.4036	6.53555e-10	6.53555e-10	6.53555e-10	6.53555e-10	6.53555e-10	6.53555e-10	6.53555e-10	6.53555e-10	6.53555e-10	6.53555e-10	6.53555e-10	6.53555e-10	--	--	--	--	--	--	--	--	--	--	--	--	--	--	--	--
neg_1726	Urate radical	281.21	368.016	411.592	337.018	335.887	314.21	6.53555e-10	6.53555e-10	1.21885	6.53555e-10	6.53555e-10	6.53555e-10	24.0701	135.659	54.8736	16.7628	14.0232	9.69514	--	--	--	--	--	--	--	--	--	--	--	--	--	--	--	--
neg_173	myo-Inositol 1,3,4,5-tetrakisphosphate	24793.3	10966.1	41538.9	30580.1	24417.2	32768.6	535.568	1115.12	1063.2	989.161	652.783	411.859	1673.32	686.784	1006.11	379.593	555.219	941.974	--	--	--	--	--	--	--	--	--	--	--	--	--	--	--	--
neg_1744	Biurea	7.83965	3.41431	18.2573	15.6045	12.9646	14.0849	6.53555e-10	6.53555e-10	4.06183	6.53555e-10	6.53555e-10	6.53555e-10	6.53555e-10	6.53555e-10	6.53555e-10	6.53555e-10	6.53555e-10	6.53555e-10	--	--	--	--	--	--	--	--	--	--	--	--	--	--	--	--
neg_1745	O-Phosphoethanolamine	12.7984	7.11621	20.2307	16.5374	10.6359	7.22538	6.53555e-10	6.53555e-10	6.53555e-10	6.53555e-10	6.53555e-10	6.53555e-10	6.53555e-10	6.53555e-10	6.53555e-10	6.53555e-10	6.53555e-10	6.53555e-10	C00346	Sphingolipid metabolism(ko00600);;Sphingolipid signaling pathway(ko04071);;Glycerophospholipid metabolism(ko00564);;Metabolic pathways(ko01100)	--	--	--	--	--	--	--	--	--	--	--	--	--	--
neg_1746	Polystyrene sulfonate	244.756	270.355	252.079	258.282	219.088	217.799	6.53555e-10	6.53555e-10	8.95235	6.53555e-10	6.53555e-10	6.53555e-10	6.53555e-10	53.1611	19.1514	6.53555e-10	17.8544	6.53555e-10	--	--	--	--	--	--	--	--	--	HMDB0015435	Organic compounds	Benzenoids	Benzene and substituted derivatives	Benzenesulfonic acids and derivatives	75905	28210-41-5
neg_1748	2-[(2,4-Dinitrophenyl)diazenyl]acetic acid	9.38741	11.3079	2.42347	7.40071	6.53555e-10	32.4448	11.4268	76.4487	220.633	83.5961	23.4492	8.09377	6.53555e-10	6.53555e-10	6.53555e-10	6.53555e-10	273.141	6.53555e-10	--	--	--	--	--	--	--	--	--	--	--	--	--	--	--	--
neg_1753	Cefotetan	176.663	228.619	285.208	244.726	214.485	177.088	6.53555e-10	6.11471	8.03964	3.80987	4.79084	6.53555e-10	6.53555e-10	43.5165	2.40072	3.20818	6.53555e-10	9.49202	--	--	--	--	--	--	--	--	--	--	--	--	--	--	--	--
neg_1766	Aconitic acid	1793.49	1234.79	1457.57	1959.24	992.74	1395.19	8.34736	0.237631	32.4049	7.00578	10.0936	6.37526	6.52796	6.56968	4.14027	3.89128	13.8646	6.53555e-10	C00417	Glyoxylate and dicarboxylate metabolism(ko00630);;C5-Branched dibasic acid metabolism(ko00660);;Citrate cycle (TCA cycle)(ko00020);;Metabolic pathways(ko01100);;2-Oxocarboxylic acid metabolism(ko01210)	--	--	--	--	--	--	--	HMDB0000958	Organic compounds	Organic acids and derivatives	Carboxylic acids and derivatives	Tricarboxylic acids and derivatives	444212	4023-65-8
neg_1780	Thr-Thr-OH	496.174	369.586	361.771	467.373	306.455	427.75	4.84533	24.3859	39.7875	6.53555e-10	34.4585	2.82108	44.0009	10.0357	17.289	39.4697	371.798	6.98899	--	--	--	--	--	--	--	--	--	--	--	--	--	--	--	--
neg_1782	Flufenacet	390.492	283.819	377.301	398.761	159.851	282.418	6.53555e-10	6.53555e-10	6.53555e-10	6.53555e-10	6.53555e-10	6.53555e-10	6.53555e-10	6.53555e-10	6.53555e-10	6.53555e-10	6.53555e-10	6.53555e-10	--	--	--	--	--	--	--	--	--	--	--	--	--	--	--	--
neg_1811	Glyceric acid	16058.1	12045	6154.69	5241.03	7359.3	12769.5	266.873	624.103	329.855	277.833	262.296	236.411	1384.81	1278.1	977.536	1169.88	5838.68	645.347	C00258	Metabolic pathways(ko01100);;Glycerolipid metabolism(ko00561);;Pentose phosphate pathway(ko00030);;Carbon metabolism(ko01200);;Glyoxylate and dicarboxylate metabolism(ko00630);;Glycine, serine and threonine metabolism(ko00260)	--	--	--	--	--	--	--	--	--	--	--	--	--	--
neg_1831	N-(1-Pyrenyl)iodoacetamide	97.7314	162.144	67.9494	34.5046	84.5959	68.9052	6.53555e-10	6.53555e-10	6.53555e-10	6.53555e-10	6.53555e-10	6.53555e-10	6.53555e-10	6.53555e-10	6.53555e-10	6.53555e-10	23.6883	0.0200244	--	--	--	--	--	--	--	--	--	--	--	--	--	--	--	--
neg_1833	Glutamate nitrogen	1177.97	833.342	555.612	810.286	322.972	607.22	6.53555e-10	6.53555e-10	6.53555e-10	6.53555e-10	6.53555e-10	6.53555e-10	6.53555e-10	6.53555e-10	6.53555e-10	6.53555e-10	291.063	6.53555e-10	--	--	--	--	--	--	--	--	--	--	--	--	--	--	--	--
neg_1839	1,1-Bis(4-hydroxyphenyl)-2-phenyl-2-iodoethene	9688.84	13024.4	12153.5	10657.3	11076	11378.5	43.0093	101.981	210.436	64.3755	25.3556	4.31686	1172.7	258.017	148.862	455.952	2979.03	148.17	--	--	--	--	--	--	--	--	--	--	--	--	--	--	--	--
neg_1844	2-Picolinic acid	91.7677	71.9484	112.971	32.5326	48.8306	115.935	2.20301	6.53555e-10	0.596551	4.34241	6.53555e-10	6.53555e-10	5.3096	6.53555e-10	6.53555e-10	1.15658	3.87579	6.53555e-10	C10164	Metabolic pathways(ko01100);;Tryptophan metabolism(ko00380)	--	--	--	--	--	--	--	HMDB0002243	Organic compounds	Organoheterocyclic compounds	Pyridines and derivatives	Pyridinecarboxylic acids and derivatives	1018	98-98-6
neg_1846	Glucosamine	536.439	444.838	527.832	437.735	342.337	712.676	6.53555e-10	6.53555e-10	40.0761	6.54251	6.53555e-10	2.31357	9.34703	6.53555e-10	3.38493	6.53555e-10	91.4487	6.53555e-10	--	--	--	--	--	--	--	--	--	HMDB0030091	Organic compounds	Organic oxygen compounds	Organooxygen compounds	Carbohydrates and carbohydrate conjugates	441477	14257-69-3
neg_1848	Uridine	27157	24965.8	24159.8	21712.9	18730.5	34521.2	465.164	527.592	1873.8	1136.72	345.645	298.361	1017.42	390.189	361.806	694.78	5158.67	340.043	C00299	Pyrimidine metabolism(ko00240);;Metabolic pathways(ko01100);;ABC transporters(ko02010)	--	--	--	--	--	--	--	--	--	--	--	--	--	--
neg_1851	5'-Hydroxytenoxicam	368.308	604.639	579.818	446.02	501.989	820.581	22.3347	15.3974	13.389	19.9664	28.8966	6.53555e-10	26.6674	38.325	21.5271	6.82087	133.711	15.0438	--	--	--	--	--	--	--	--	--	--	--	--	--	--	--	--
neg_1853	Oroselone	11152.8	10963.8	11757.7	10243.6	8469.44	18338.1	7.34814	3.99379	4.52788	6.53555e-10	6.53555e-10	6.53555e-10	6.53555e-10	6.53555e-10	6.53555e-10	6.53555e-10	458.506	6.53555e-10	--	--	--	--	--	--	--	--	--	--	--	--	--	--	--	--
neg_1855	Eumelanins	5432.1	6561.15	8028.14	6630.24	6696.06	8176.28	6.53555e-10	6.53555e-10	6.53555e-10	6.53555e-10	6.03585	6.53555e-10	6.53555e-10	6.30607	6.53555e-10	6.53555e-10	545.112	6.53555e-10	--	--	--	--	--	--	--	--	--	--	--	--	--	--	--	--
neg_1868	Glutathione disulfide	1109.38	858.399	1040.25	1143.11	517.089	1145.31	6.53555e-10	6.53555e-10	6.53555e-10	6.53555e-10	6.53555e-10	6.53555e-10	6.53555e-10	6.53555e-10	6.53555e-10	6.53555e-10	75.4465	6.53555e-10	C00127	Metabolic pathways(ko01100);;Ferroptosis(ko04216);;Thyroid hormone synthesis(ko04918);;Glutathione metabolism(ko00480)	--	--	--	--	--	--	--	HMDB0003337	Organic compounds	Organic acids and derivatives	Carboxylic acids and derivatives	Amino acids, peptides, and analogues	65359	27025-41-8
neg_1873	Hypoxanthine	7792.56	7113.31	8316	7796.6	5765.85	8507.27	19.726	60.1353	68.145	26.3063	26.9201	5.40235	533.972	97.8075	115.328	269.606	1522.95	103.66	C00262	Purine metabolism(ko00230);;Metabolic pathways(ko01100)	--	--	--	--	--	--	--	--	--	--	--	--	--	--
neg_1875	4-[4-(3-Hydroxyphenyl)-3-(4-methylphenyl)-6-oxo-1,4-dihydropyrrolo[3,4-d]pyrazol-5-yl]benzoic acid	5375.07	1894.68	3218.84	4661.94	1126.06	4464.61	6.53555e-10	6.53555e-10	15.1247	6.53555e-10	6.53555e-10	6.53555e-10	6.53555e-10	6.53555e-10	6.53555e-10	6.53555e-10	27.6532	6.53555e-10	--	--	--	--	--	--	--	--	--	--	--	--	--	--	--	--
neg_1879	Rubrofusarin 6-[glucosyl-(1->3)-glucosyl-(1->6)-glucoside]	16161.2	12849.6	80551.5	55158.8	33914	60643.1	6.53555e-10	6.53555e-10	101.855	6.53555e-10	6.53555e-10	6.53555e-10	6.53555e-10	6.53555e-10	6.53555e-10	6.53555e-10	111	6.53555e-10	--	--	--	--	--	--	--	--	--	--	--	--	--	--	--	--
neg_1886	L-Homocysteic acid	452.948	376.307	307.48	328.731	216.354	365.444	6.53555e-10	6.53555e-10	11.489	6.53555e-10	6.53555e-10	6.53555e-10	6.53555e-10	6.53555e-10	6.53555e-10	6.53555e-10	56.1995	6.53555e-10	C16511	Neuroactive ligand-receptor interaction(ko04080)	--	--	--	--	--	--	--	--	--	--	--	--	--	--
neg_1893	NADHX	249.7	64.6891	428.033	1332.02	144.68	271.361	6.53555e-10	6.53555e-10	6.53555e-10	6.53555e-10	6.53555e-10	6.53555e-10	6.53555e-10	6.53555e-10	6.53555e-10	6.53555e-10	6.53555e-10	6.53555e-10	--	--	--	--	--	--	--	--	--	HMDB0059644	Organic compounds	Nucleosides, nucleotides, and analogues	Purine nucleotides	Purine nucleotide sugars	440516	116561-22-9
neg_1899	Erythronic acid	0.991929	6.53555e-10	6.53555e-10	2.97772	6.53555e-10	6.53555e-10	28.8015	23.5166	45.403	14.3632	28.2665	3.24857	35.4563	82.5239	29.8642	30.0961	20.9842	72.9817	--	--	--	--	--	--	--	--	--	HMDB0000613	Organic compounds	Organic oxygen compounds	Organooxygen compounds	Carbohydrates and carbohydrate conjugates	2781043	13752-84-6
neg_1900	Ethiin	174.977	63.3639	117.716	134.703	42.5674	106.135	6.53555e-10	6.53555e-10	19.1701	2.49277	6.53555e-10	6.53555e-10	9.52155	7.08383	6.51623	6.53555e-10	2.60673	6.53555e-10	--	--	--	--	--	--	--	--	--	HMDB0037057	Organic compounds	Organic acids and derivatives	Carboxylic acids and derivatives	Amino acids, peptides, and analogues	25202259	17795-08-3
neg_1902	Medicanine	32957.6	15516.4	25763.2	37746.7	11544.9	21723.6	2994.81	2296.09	2857.91	2493.97	2249.96	3188.69	4872.28	4084.37	5031.53	3236.12	2549.81	1808.15	--	--	--	--	--	--	--	--	--	--	--	--	--	--	--	--
neg_1905	Salicylanilide	354.238	213.369	308.526	412.83	143.631	289.367	31.7686	38.9741	74.4738	34.9328	42.1863	37.1224	106.123	99.7532	98.5121	75.2423	71.3318	11.1017	--	--	--	--	--	--	--	--	--	--	--	--	--	--	--	--
neg_1910	6-Hydroxyluteolin 7-rhamnoside	100.36	7.07115	36.1642	9.64793	3.05617	170.975	6.53555e-10	6.53555e-10	10.6916	6.53555e-10	8.77914	6.53555e-10	6.53555e-10	6.53555e-10	6.53555e-10	7.69721	49.5205	6.53555e-10	--	--	LMPK12111182	6-Hydroxyluteolin 7-rhamnoside	-	-	Polyketides [PK]	Flavonoids [PK12]	Flavones and Flavonols [PK1211]	--	--	--	--	--	--	--
neg_1911	(2S)-2-[[5-[2-[(6S)-2-Amino-4-oxo-1,6,7,8-tetrahydropyrimido[5,4-b][1,4]thiazin-6-yl]ethyl]thiophene-2-carbonyl]amino]pentanedioic acid	2359.81	1487.78	2475.88	2857.02	1228.84	1971.14	6.53555e-10	6.53555e-10	10.3415	6.53555e-10	6.53555e-10	6.53555e-10	19.3796	6.65876	6.53555e-10	6.53555e-10	174.984	6.53555e-10	--	--	--	--	--	--	--	--	--	--	--	--	--	--	--	--
neg_1912	6-(alpha-D-glucosaminyl)-1-phosphatidyl-1D-myo-inositol	3100.12	1244.56	2102.43	4349.64	618.877	1386.82	6.53555e-10	6.53555e-10	8.89366	6.53555e-10	6.53555e-10	6.53555e-10	6.53555e-10	25.3056	58.9195	10.557	44.9775	6.53555e-10	--	--	--	--	--	--	--	--	--	--	--	--	--	--	--	--
neg_1914	8-Hydroxy-3-methoxy-1-methylanthraquinone-2-carboxylic acid	2641.28	994.63	2413.11	3506.68	714.969	1800.22	6.53555e-10	6.53555e-10	6.53555e-10	6.53555e-10	6.53555e-10	6.53555e-10	5.60575	6.53555e-10	6.53555e-10	6.53555e-10	8.91959	6.53555e-10	--	--	--	--	--	--	--	--	--	--	--	--	--	--	--	--
neg_1915	D-Xylono-1,5-lactone	6.53555e-10	6.53555e-10	3.43717	2.80426	6.53555e-10	2.87412	6.25852	3.43728	10.3837	4.61842	17.8399	15.2078	24.0793	10.4151	12.3572	15.6671	16.086	12.3917	C02266	Pentose and glucuronate interconversions(ko00040);;Metabolic pathways(ko01100)	--	--	--	--	--	--	--	--	--	--	--	--	--	--
neg_1916	Paramethadione	100.012	116.75	89.5865	79.2072	81.7404	91.1029	6.53555e-10	6.53555e-10	6.01205	6.53555e-10	6.53555e-10	6.53555e-10	6.53555e-10	6.53555e-10	6.53555e-10	6.53555e-10	6.53555e-10	6.53555e-10	--	--	--	--	--	--	--	--	--	--	--	--	--	--	--	--
neg_1918	Vanilloylglycine	84.8392	79.5482	62.9224	135.676	41.2441	75.2304	123.794	111.514	172.927	83.3951	71.2554	107.332	119.837	92.2058	87.1127	155.397	182.289	77.6909	--	--	--	--	--	--	--	--	--	--	--	--	--	--	--	--
neg_1919	Eleutheroside B1	1877.97	909.369	1080.81	1783.18	502.124	1337.52	433.123	534.734	890.864	623.573	693.373	480.783	1462.2	876.172	813.48	988.767	2170.46	847.162	--	--	--	--	--	--	--	--	--	--	--	--	--	--	--	--
neg_1920	Peonidin 3-galactoside	1233.21	1115.01	1344.59	1328.72	650.493	1542.77	2.64978	10.9494	87.9639	6.53555e-10	5.58809	6.53555e-10	15.899	5.74429	6.53555e-10	18.3441	609.6	6.53555e-10	--	--	LMPK12010229	-	Peonidin 3-galactoside	-	Polyketides [PK]	Flavonoids [PK12]	Anthocyanidins [PK1201]	--	--	--	--	--	--	--
neg_1943	Flunitrazepam	26.3705	31.4066	9.85255	21.1347	2.88675	20.8925	221.107	190.82	182.701	198.523	155.727	215.673	159.359	320.81	193.311	109.869	338.239	97.7335	--	--	--	--	--	--	--	--	--	--	--	--	--	--	--	--
neg_1946	Topaquinone	876.404	939.082	976.126	940.513	452.217	942.571	748.87	664.334	956.217	741.168	710.559	819.119	735.512	620.935	819.127	750.071	1006.91	401.935	--	--	--	--	--	--	--	--	--	--	--	--	--	--	--	--
neg_1947	2-Hydroxyfluorene	6.00418	7.28723	6.53555e-10	6.53555e-10	6.53555e-10	6.53555e-10	98.8573	45.588	201.452	132.597	74.487	3.49082	69.2155	47.8828	35.1954	50.2091	218.035	6.53555e-10	--	--	--	--	--	--	--	--	--	--	--	--	--	--	--	--
neg_1953	Phlorin	3722.31	3425.75	2701.37	695.851	1766.9	2942.2	13.0129	15.3532	78.3924	24.7112	48.0141	10.9299	22.8056	15.2397	26.5981	7.44475	142.567	6.53555e-10	--	--	--	--	--	--	--	--	--	--	--	--	--	--	--	--
neg_1960	Nicotinic acid adenine dinucleotide	836.734	982.373	825.635	522.649	585.636	1175.83	6.53555e-10	6.53555e-10	26.7681	6.53555e-10	18.8435	11.6427	6.53555e-10	22.0892	7.13796	6.53555e-10	84.348	1.84983	C00857	Metabolic pathways(ko01100);;Nicotinate and nicotinamide metabolism(ko00760)	--	--	--	--	--	--	--	--	--	--	--	--	--	--
neg_1968	Arbutin	107430	106330	80023.7	13979.9	52117.4	80208.2	499.052	591.949	1612.25	857.101	448.204	217.628	488.692	475.6	227.678	320.461	2397.21	43.8259	C06186	Glycolysis / Gluconeogenesis(ko00010)	--	--	--	--	--	--	--	--	--	--	--	--	--	--
neg_1969	4-Methylumbelliferone glucuronide	1308.21	1571.75	1334.4	877.061	920.494	1297.09	202.733	484.653	644.189	243.314	180.033	59.1088	14.0721	47.3055	21.6159	15.8558	842.26	20.0235	--	--	--	--	--	--	--	--	--	HMDB0240464	Organic compounds	Phenylpropanoids and polyketides	Coumarins and derivatives	Coumarin glycosides	91553	_
neg_1970	L-alpha-amino-epsilon-keto-pimelate	289.992	170.741	114.147	7.83826	42.8169	320.083	70.1952	102.73	208.231	90.0095	67.9489	26.3515	10.0384	84.2965	22.676	22.4211	329.045	3.40096	--	--	--	--	--	--	--	--	--	--	--	--	--	--	--	--
neg_1981	Entecavir	410.775	1037.04	940.269	2900.98	1520.88	260.925	1057.51	537.329	398.928	760.763	417.349	680.622	1194.49	677.99	664.894	763.241	447.779	1096.34	--	--	--	--	--	--	--	--	--	HMDB0014585	Organic compounds	Nucleosides, nucleotides, and analogues	Nucleoside and nucleotide analogues	_	153941	142217-69-4
neg_1995	Pondaplin	70.7834	48.1958	42.0314	28.1031	20.7268	118.295	5.52948	23.0211	41.3053	4.6295	20.8061	15.3023	39.3573	26.6671	15.3822	19.9561	120.134	6.53555e-10	--	--	--	--	--	--	--	--	--	HMDB0033184	Organic compounds	Organic oxygen compounds	Organooxygen compounds	Ethers	100930994	_
neg_1996	Asparagine glutamate	169.061	209.095	203.726	207.367	120.597	207.463	5.59434	20.0317	31.1854	10.64	2.05311	5.59903	94.9952	15.6205	1.30109	41.7384	152.409	49.6833	--	--	--	--	--	--	--	--	--	--	--	--	--	--	--	--
neg_1997	Glucolepidiin	83.8382	114.022	183.959	149.844	109.422	125.605	34.2511	39.4804	41.3478	62.7765	64.5598	33.6883	158.833	57.5978	80.5636	101.058	257.436	117.639	--	--	--	--	--	--	--	--	--	--	--	--	--	--	--	--
neg_2001	thio-m-Toluthioamide	509.519	440.474	411.695	292.255	292.114	421.855	79.8566	49.1125	91.8395	52.3286	38.3873	54.3621	151.849	89.001	104.675	86.9462	624.358	59.365	--	--	--	--	--	--	--	--	--	--	--	--	--	--	--	--
neg_2004	hydroxydeoxyguanosine	2362.48	4895.43	5796.49	4310.49	4278.79	5224.22	788.346	886.636	846.459	1158.26	1038.93	755.587	2744.22	899.697	948.945	1657.71	7240.34	2062.59	--	--	--	--	--	--	--	--	--	--	--	--	--	--	--	--
neg_2016	Inosine	201680	204293	212233	204074	160081	221611	2911.93	3776.45	3784.53	3073.73	3008.02	2273.34	23135.4	7638.4	6718.9	12666.3	47715.9	6011.64	C00294	Metabolic pathways(ko01100);;Purine metabolism(ko00230);;ABC transporters(ko02010)	--	--	--	--	--	--	--	--	--	--	--	--	--	--
neg_2020	4'-Methylepicatechin 3'-sulfate	258.314	315.305	334.284	358.422	255.337	296.756	71.3603	84.6882	166.85	69.7566	78.5581	28.0688	127.943	31.1205	34.3447	83.2086	348.974	36.6545	--	--	--	--	--	--	--	--	--	--	--	--	--	--	--	--
neg_2021	Salviaflaside methyl ester	71532.3	69405.4	73504.2	71820.8	56149.1	82462.2	7.48102	34.6797	231.625	401.784	7.39149	337.564	1126.74	142.33	98.1359	435.551	7583.83	111.866	--	--	--	--	--	--	--	--	--	--	--	--	--	--	--	--
neg_2023	Nilotinib	2227.02	4476.67	5764.5	3938.47	3668.06	5723.97	6.53555e-10	1.82458	21.552	6.53555e-10	7.64978	6.53555e-10	295.878	20.6891	14.155	124.295	2742.98	49.0633	--	--	--	--	--	--	--	--	--	--	--	--	--	--	--	--
neg_2024	Delamanid	1248.7	1796.9	820.943	54.2276	358.273	1176.65	32.7286	12.9107	57.9802	51.2138	60.6198	6.53555e-10	6.53555e-10	6.53555e-10	30.8676	6.53555e-10	43.0086	7.78118	--	--	--	--	--	--	--	--	--	--	--	--	--	--	--	--
neg_2028	L-L-Homoglutathione	2531.7	1226.95	597.792	177	223.878	1003.92	6.53555e-10	6.53555e-10	11.3372	6.53555e-10	6.53555e-10	6.53555e-10	60.0894	6.53555e-10	6.53555e-10	6.53555e-10	14.5378	6.53555e-10	--	--	--	--	--	--	--	--	--	--	--	--	--	--	--	--
neg_2034	Carbohydrazide	6827.6	7202.19	7094.68	6435.14	5262.95	7409.78	265.834	252.854	309.594	285.408	254.782	213.699	802.058	357.969	347.496	483.323	1627.54	341.353	--	--	--	--	--	--	--	--	--	--	--	--	--	--	--	--
neg_2036	Dihydrotriazole	306.026	314.98	350.245	323.746	263.031	361.072	6.53555e-10	6.53555e-10	6.53555e-10	6.53555e-10	6.53555e-10	6.53555e-10	18.251	6.53555e-10	6.53555e-10	5.31468	63.1242	6.53555e-10	--	--	--	--	--	--	--	--	--	--	--	--	--	--	--	--
neg_2044	Aurantricholide B	309.599	264.313	294.631	310.193	225.258	299.115	6.53555e-10	6.53555e-10	9.86738	6.53555e-10	6.53555e-10	6.53555e-10	6.53555e-10	6.53555e-10	6.53555e-10	6.53555e-10	95.3995	3.84816	--	--	--	--	--	--	--	--	--	--	--	--	--	--	--	--
neg_2047	Melilotoside	390.47	288.786	113.848	121.228	88.4288	239.131	6.53555e-10	831.977	16.8845	6.53555e-10	6.53555e-10	6.53555e-10	6.53555e-10	6.53555e-10	6.53555e-10	6.53555e-10	662.571	6.53555e-10	--	--	--	--	--	--	--	--	--	HMDB0033581	Organic compounds	Organic oxygen compounds	Organooxygen compounds	Carbohydrates and carbohydrate conjugates	5280759	618-67-7
neg_2053	S-Adenosylhomocysteine	386.333	282.806	127.21	170.615	119.286	274.071	64.4662	97.5357	242.063	77.1562	53.6681	40.0619	281.375	18.6295	5.66786	121.796	2208.26	6.53555e-10	C00021	Biosynthesis of amino acids(ko01230);;Metabolic pathways(ko01100);;Cysteine and methionine metabolism(ko00270)	--	--	--	--	--	--	--	--	--	--	--	--	--	--
neg_2058	Etoposide	6.53555e-10	6.53555e-10	6.53555e-10	6.53555e-10	6.53555e-10	6.53555e-10	89.5468	6.53555e-10	3949.34	33.2193	542.425	7.33494	6.53555e-10	6.53555e-10	6.53555e-10	2054.69	12.0575	2999.76	C01576	Bile secretion(ko04976)	--	--	--	--	--	--	--	--	--	--	--	--	--	--
neg_2060	Sialyl Lewis<sup>a</sup> penta	16.7602	0.626515	9.27927	15.6536	0.903103	0.0229449	18.046	6.53555e-10	22.6254	54.9127	6.53555e-10	52.9819	22167.5	5439.06	6.53555e-10	23.7948	69.0737	37.4258	--	--	--	--	--	--	--	--	--	--	--	--	--	--	--	--
neg_2065	Succinylaminoimidazole carboxamide riboside	1538.82	275.617	115.009	18.4397	189.859	439.056	114.176	146.891	452.538	208.786	157.721	47.535	13.4284	6.53555e-10	4.30747	18.9212	720.09	6.53555e-10	--	--	--	--	--	--	--	--	--	HMDB0240295	Organic compounds	Nucleosides, nucleotides, and analogues	Imidazole ribonucleosides and ribonucleotides	1-ribosyl-imidazolecarboxamides	54478644	17388-80-6
neg_2073	Gluten exorphin B4	1462.06	864.519	483.516	584.819	226.322	305.765	6.53555e-10	6.53555e-10	6.53555e-10	6.53555e-10	6.53555e-10	6.53555e-10	6.53555e-10	6.53555e-10	6.53555e-10	6.53555e-10	6.53555e-10	6.53555e-10	--	--	--	--	--	--	--	--	--	--	--	--	--	--	--	--
neg_2080	13-(3,4-dimethyl-5-propylfuran-2-yl)tridecanoyl-CoA	6.53555e-10	6.53555e-10	6.53555e-10	6.53555e-10	6.53555e-10	6.53555e-10	261.119	321.595	427.267	316.988	229.773	13.5514	237.264	237.871	120.399	671.77	6.53555e-10	244.828	--	--	--	--	--	--	--	--	--	--	--	--	--	--	--	--
neg_2084	1-beta-D-Arabinofuranosyl-5-fluorocytosine	6.53555e-10	6.53555e-10	6.53555e-10	6.53555e-10	6.53555e-10	0.00512329	290.872	277.26	344.318	232.939	275.229	159.787	238.429	259.622	152.377	253.245	28.4876	301.465	--	--	--	--	--	--	--	--	--	--	--	--	--	--	--	--
neg_2085	Methyl salicylate O-[rhamnosyl-(1->6)-glucoside]	2070.69	1104.13	917.576	1283	1218.06	1371.96	6.53555e-10	6.53555e-10	6.53555e-10	6.53555e-10	6.53555e-10	6.53555e-10	6.53555e-10	6.53555e-10	6.53555e-10	6.53555e-10	6.53555e-10	6.53555e-10	--	--	--	--	--	--	--	--	--	--	--	--	--	--	--	--
neg_2093	7-(Tert-Butyl)-3-(2,5-difluorophenyl)-6-((1-methyl-1H-1,2,4-triazol-5-yl)methoxy)-[1,2,4]triazolo[4,3-b]pyridazine	684.134	391.612	50.8778	37.8324	31.3484	103.572	6.53555e-10	6.53555e-10	14.1198	6.53555e-10	3.67672	6.53555e-10	6.53555e-10	6.53555e-10	6.53555e-10	6.53555e-10	49.6461	6.53555e-10	--	--	--	--	--	--	--	--	--	--	--	--	--	--	--	--
neg_2096	Etamicastat	179.794	15.3495	0.538658	2.74267	17.114	92.9845	33.0043	57.3982	80.5754	57.176	24.4734	30.3356	6.53555e-10	7.47025	6.53555e-10	6.53555e-10	319.331	6.53555e-10	--	--	--	--	--	--	--	--	--	--	--	--	--	--	--	--
neg_2103	Tromethamine	537.213	1057.42	496.246	526.599	358.746	736.538	12.5191	23.1453	40.4478	8.49223	6.53239	2.5999	6.54291	40.948	15.5315	19.5589	11.1793	3.42639	--	--	--	--	--	--	--	--	--	HMDB0240288	Organic compounds	Organic nitrogen compounds	Organonitrogen compounds	Amines	6503	77-86-1
neg_2107	D-Phenyl alanine	7607.04	97.2457	204.501	814.933	53.3769	84.763	22.5976	34.2077	122.178	33.092	64.9357	8.71408	12.8869	10.59	99.3689	3.6075	196.133	6.53555e-10	--	--	--	--	--	--	--	--	--	--	--	--	--	--	--	--
neg_2109	Hispolon	140.046	165.808	123.519	114.176	80.0875	187.722	2.61268	17.5995	54.3109	6.86477	3.4892	6.53555e-10	6.53555e-10	7.15732	6.53555e-10	6.53555e-10	64.0017	6.53555e-10	--	--	--	--	--	--	--	--	--	--	--	--	--	--	--	--
neg_2118	Aminofurantoin	6.53555e-10	6.53555e-10	6.53555e-10	6.53555e-10	6.53555e-10	6.53555e-10	51.3286	73.7356	421.878	260.873	209.359	6.28804	48.8078	424.86	76.9231	48.0895	373.982	6.53555e-10	--	--	--	--	--	--	--	--	--	--	--	--	--	--	--	--
neg_2128	Carboxy methyl lysine	582.167	623.338	770.068	538.759	464.449	784.521	92.1036	91.1927	115.172	51.6102	94.0498	68.8468	203.255	463.223	361.242	251.937	159.971	51.0208	--	--	--	--	--	--	--	--	--	--	--	--	--	--	--	--
neg_2140	4-HYDROXY-6-METHYLPYRAN-2-ONE	178.725	160.047	146.153	157.463	140.103	169.72	161.618	174.243	187.885	172.387	155.407	186.742	178.749	158.522	153.977	143.148	173.735	147.598	--	--	--	--	--	--	--	--	--	--	--	--	--	--	--	--
neg_2147	2'-C-Methylguanosine	280.81	374.961	298.201	317.864	405.727	491.157	6.53555e-10	6.53555e-10	12.6136	5.06593	6.53555e-10	6.53555e-10	4.93819	23.7033	17.6682	5.9868	66.7199	4.9429	--	--	--	--	--	--	--	--	--	--	--	--	--	--	--	--
neg_2149	Methylpyrogallol sulfate 3	3316.78	1652.73	2992.32	3164.54	1067.23	2893.12	128.252	72.0418	245.821	93.8185	56.0054	41.4209	39.4613	36.0873	43.5553	30.9359	151.939	6.53555e-10	--	--	--	--	--	--	--	--	--	--	--	--	--	--	--	--
neg_2154	Glutamylglycine	0.241579	6.53555e-10	6.53555e-10	1.16554	6.53555e-10	6.53555e-10	20.8881	4.42815	69.588	29.7902	12.6441	22.6988	6.53555e-10	119.354	2.41994	6.53555e-10	101.519	6.53555e-10	--	--	--	--	--	--	--	--	--	HMDB0028819	Organic compounds	Organic acids and derivatives	Carboxylic acids and derivatives	Amino acids, peptides, and analogues	6427052	13716-89-7
neg_2155	Monoiodothyronine	5737.66	2517.25	2741.07	1958.82	1249.65	3762.38	92.7423	109.809	343.11	110.812	118.031	61.0947	0.0655326	2.13501	6.53555e-10	6.53555e-10	366.323	6.53555e-10	--	--	--	--	--	--	--	--	--	--	--	--	--	--	--	--
neg_2158	p-Salicylic acid	15800	3316.14	3770.47	2690.26	1520.89	6774.86	26.8739	56.2231	122.321	36.9269	12.7856	22.3899	8.80791	23.8177	8.6543	7.08647	123.605	1.36141	C00156	Ubiquinone and other terpenoid-quinone biosynthesis(ko00130);;Metabolic pathways(ko01100);;Folate biosynthesis(ko00790)	--	--	--	--	--	--	--	HMDB0000500	Organic compounds	Benzenoids	Benzene and substituted derivatives	Benzoic acids and derivatives	135	99-96-7
neg_2160	2',3'-Dideoxy-3'-fluorouridine	6.53555e-10	6.53555e-10	6.53555e-10	6.53555e-10	6.53555e-10	6.53555e-10	45.9861	90.525	595.047	401.823	137.689	33.6192	30.964	48.9692	40.9221	24.686	177.918	26.9525	--	--	--	--	--	--	--	--	--	--	--	--	--	--	--	--
neg_2164	3-O-Methylfluorescein	2352.04	645.433	691.808	546.201	275.811	1295.92	67.1652	80.0308	239.156	153.878	57.4534	19.2033	10.1986	36.5103	8.56038	12.934	506.621	6.53555e-10	--	--	--	--	--	--	--	--	--	--	--	--	--	--	--	--
neg_2165	Biochanin a 7-sulfate	2930.75	1106.89	1181.51	920.384	525.444	1757.98	151.303	134.297	352.74	181.176	109.257	98.8815	13.2705	36.8747	10.6816	2.89417	487.678	6.53555e-10	--	--	--	--	--	--	--	--	--	--	--	--	--	--	--	--
neg_2176	Iododoxorubicin	10622.3	930.24	1257.63	690.295	195.407	3607.83	6.53555e-10	6.53555e-10	46.6643	6.53555e-10	5.71548	6.53555e-10	6.53555e-10	7.5793	6.53555e-10	6.53555e-10	11.923	6.53555e-10	--	--	--	--	--	--	--	--	--	--	--	--	--	--	--	--
neg_2181	Edoxudine	95.9349	12.7517	5.28347	27.1432	6.53555e-10	63.4028	748.17	969.627	1097.03	968.62	878.841	989.93	1158.26	737.287	716.028	783.417	467.199	591.367	--	--	--	--	--	--	--	--	--	--	--	--	--	--	--	--
neg_2189	Puddumin A	4297.36	1872.35	6107.52	5912.22	408.807	595.357	166.324	110.419	621.045	188.747	115.593	44.2022	37.4005	89.3918	31.7283	7.99936	812.491	6.53555e-10	--	--	LMPK12140538	Puddumin A	7-O-(beta-D-glucopyranosyl)-5-O-methyl naringenin	-	Polyketides [PK]	Flavonoids [PK12]	Flavanones [PK1214]	--	--	--	--	--	--	--
neg_2192	Physcion 8-gentiobioside	6.53555e-10	6.53555e-10	6.53555e-10	6.53555e-10	6.53555e-10	6.53555e-10	479.922	136.113	219.431	347.519	316.989	401.604	345.945	217.51	277.487	160.123	287.168	460.679	--	--	LMPK13040012	Physcion 8-gentiobioside	-	-	Polyketides [PK]	Aromatic polyketides [PK13]	Anthracenes and phenanthrenes [PK1304]	--	--	--	--	--	--	--
neg_2193	Indoxam	6.53555e-10	6.53555e-10	6.53555e-10	6.53555e-10	6.53555e-10	6.53555e-10	292.97	59.1947	137.584	264.513	211.236	253.983	232.483	217.752	261.738	165.559	195.151	477.493	--	--	--	--	--	--	--	--	--	--	--	--	--	--	--	--
neg_2203	Auriculin	6.53555e-10	6.53555e-10	6.53555e-10	6.53555e-10	6.53555e-10	6.53555e-10	198.631	158.927	51.3326	53.6504	113.01	156.376	194.051	241.844	94.3891	91.1587	240.964	82.2446	--	--	LMPK12050316	Auriculin	-	Auriculatin 4'-methyl ether	Polyketides [PK]	Flavonoids [PK12]	Isoflavonoids [PK1205]	--	--	--	--	--	--	--
neg_2205	1-Oxo-2,3-dihydro-1H-indene-4-carboximidamide	197.992	129.814	151.29	172.31	74.3807	233.538	34.7964	55.8658	187.745	72.1633	88.787	46.1485	542.003	1198.74	643.354	601.389	237.467	10.507	--	--	--	--	--	--	--	--	--	--	--	--	--	--	--	--
neg_2211	Dephospho-CoA	522.589	972.845	957.088	475.721	351.082	1566.87	31.1319	56.0868	113.061	14.7155	11.5419	7.07423	79.6585	48.825	34.7063	11.4922	31.9175	6.53555e-10	C00882	Pantothenate and CoA biosynthesis(ko00770);;Metabolic pathways(ko01100)	LMFA07050315	Dephospho-CoA	[({[(2R,3S,4R,5R)-5-(6-amino-9H-purin-9-yl)-3,4-dihydroxyoxolan-2-yl]methoxy}(hydroxy)phosphoryl)oxy][3-hydroxy-2,2-dimethyl-3-({2-[(2-sulfanylethyl)carbamoyl]ethyl}carbamoyl)propoxy]phosphinic acid	-	Fatty Acyls [FA]	Fatty esters [FA07]	Fatty acyl CoAs [FA0705]	HMDB0001373	Organic compounds	Nucleosides, nucleotides, and analogues	Purine nucleotides	Purine ribonucleotides	444485	3633-59-8
neg_2219	2-Hydroxy-1,4-benzoxazin-3-one glucuronide	32.386	4.29343	66.0109	142.429	8.34851	133.05	344.949	1072.05	1011.18	631.521	2372.48	763.602	285.782	277.121	827.259	500.845	847.645	311.756	--	--	--	--	--	--	--	--	--	HMDB0240378	Organic compounds	Organic oxygen compounds	Organooxygen compounds	Carbohydrates and carbohydrate conjugates	_	_
neg_2220	Aminodextran	261.903	14.2915	307.515	1251.45	6.53555e-10	245.218	0.409828	2.02753	0.202495	6.53555e-10	5.27951	70.0505	222.095	93.4586	155.047	93.5131	105.8	6.53555e-10	--	--	--	--	--	--	--	--	--	--	--	--	--	--	--	--
neg_2224	L-Phenylalanine	3839.89	2592.14	4803.49	7999.66	1685.5	4267.43	2236.07	1976.77	2832.97	2369.57	2106	3926.75	5205.1	3908.45	5043.84	3722.48	6178.85	1446.2	C00079	Protein digestion and absorption(ko04974);;Aminoacyl-tRNA biosynthesis(ko00970);;Central carbon metabolism in cancer(ko05230);;Phenylalanine metabolism(ko00360);;ABC transporters(ko02010);;Metabolic pathways(ko01100);;2-Oxocarboxylic acid metabolism(ko01210);;Biosynthesis of amino acids(ko01230);;Phenylalanine, tyrosine and tryptophan biosynthesis(ko00400);;Mineral absorption(ko04978)	--	--	--	--	--	--	--	--	--	--	--	--	--	--
neg_2225	1-Nitro-3,5-dinitroso-1,3,5-triazinane	16.2738	59.5758	10.1616	27.1983	8.09646	93.7714	8.53435	50.8602	488.726	87.4384	28.8361	9.65733	53.0997	120.604	45.8278	46.4478	417.51	6.53555e-10	--	--	--	--	--	--	--	--	--	--	--	--	--	--	--	--
neg_2229	2-Amino-3-sulfanylpropanal	0.16907	0.132881	6.53555e-10	6.53555e-10	6.53555e-10	6.53555e-10	95.4245	124.638	144.335	107.837	43.1917	92.0096	6.53555e-10	20.9448	3.31739	6.53555e-10	183.381	6.53555e-10	--	--	--	--	--	--	--	--	--	--	--	--	--	--	--	--
neg_2232	N5-(3,4-Dioxo-1,5-cyclohexadien-1-yl)-L-glutamine	6.53555e-10	6.53555e-10	6.53555e-10	6.53555e-10	6.53555e-10	6.53555e-10	33.3956	42.1908	48.0794	47.3927	36.6931	54.4981	25.8106	53.113	27.8432	60.5383	136.201	2.35654	--	--	--	--	--	--	--	--	--	--	--	--	--	--	--	--
neg_2234	1-(3-Carboxypropylcarbamoyl)-5-fluorouracil	177.364	158.155	264.848	310.754	87.1838	220.634	81.669	75.1311	80.5215	83.7755	77.7624	167.627	169.88	118.918	201.904	145.617	135.243	84.9032	--	--	--	--	--	--	--	--	--	--	--	--	--	--	--	--
neg_2237	Propanoic acid, 3-((((2-(1,1-dimethylethyl)-5-methoxy-6-benzothiazolyl)amino)thioxomethyl)thio)-	1486.62	896.354	2049.39	3810.75	477.858	1707.65	905.987	728.961	1240.74	849.796	759.66	1334.19	1669.2	1215.99	1749.19	1161.89	2406.77	261.751	--	--	--	--	--	--	--	--	--	--	--	--	--	--	--	--
neg_2239	Artonin K	102.779	30.3091	146.254	350.051	16.9867	137.829	176.173	129.388	334.598	177.469	152.468	289.25	262.306	216.445	84.048	44.1718	440.327	106.831	--	--	LMPK12111521	Artonin K	-	-	Polyketides [PK]	Flavonoids [PK12]	Flavones and Flavonols [PK1211]	--	--	--	--	--	--	--
neg_2242	3''-O-Acetylafzelin	1.51857	6.53555e-10	1.07188	1.93278	6.53555e-10	5.15408	11.6736	15.8028	50.8585	16.8046	11.606	5.23006	31.0022	18.0104	6.15968	19.0046	78.5129	6.53555e-10	--	--	--	--	--	--	--	--	--	--	--	--	--	--	--	--
neg_2243	Diosmetin 7-O-beta-D-glucuronopyranoside	87.2089	19.7271	47.4569	123.476	7.1723	60.0641	73.0328	65.0317	158.357	66.6996	65.4543	97.6301	55.1402	22.8237	72.0236	42.6643	219.143	6.53555e-10	--	--	--	--	--	--	--	--	--	--	--	--	--	--	--	--
neg_2245	Carminomycin I	165.736	55.5484	248.795	765.447	20.4297	202.844	30.5226	22.4987	58.9509	30.6322	20.9558	140.33	230.636	121.817	234.416	138.373	391.757	6.53555e-10	--	--	--	--	--	--	--	--	--	--	--	--	--	--	--	--
neg_2250	3-Methoxy-4-hydroxyphenylglycolaldehyde	0.256704	2.88494	6.94607	23.3493	0.421753	9.30897	4329.92	10114.1	7139.52	7668.99	2753.9	7134.69	37.3149	123.621	77.3934	65.6747	12250.5	19.1288	C05583	Tyrosine metabolism(ko00350);;Metabolic pathways(ko01100)	--	--	--	--	--	--	--	--	--	--	--	--	--	--
neg_2254	Cytidine 2',3'-cyclic phosphate	2523.75	2133.91	948.835	978.942	964.705	6443.45	6.53555e-10	6.17062	49.3056	13.881	20.6774	6.53555e-10	93.3856	27.7989	20.9858	6.53555e-10	16.8763	3.76221	--	--	--	--	--	--	--	--	--	--	--	--	--	--	--	--
neg_2255	1-Methoxy-3-(4-hydroxyphenyl)-2E-propenal 4'-glucoside	972.477	758.278	473.286	150.89	196.569	802.035	72.8516	117.243	353.905	141.005	142.596	66.9491	20.833	40.4428	67.4492	49.768	433.261	1.94323	--	--	--	--	--	--	--	--	--	--	--	--	--	--	--	--
neg_2259	2,4(1H,3H)-Pyrimidinedione, 1-(2,3-dihydro-2-furanyl)-5-fluoro-	6.53555e-10	6.53555e-10	6.53555e-10	6.53555e-10	6.53555e-10	4.97678	170.561	123.037	188.928	175.524	158.209	164.692	25.286	76.2704	14.9125	12.0289	263.721	6.53555e-10	--	--	--	--	--	--	--	--	--	--	--	--	--	--	--	--
neg_2261	Theogallin	229.849	35.6387	65.2016	14.4554	8.0022	129.372	232.054	304.248	784.399	254.062	325.639	153.53	27.0871	62.7449	22.9268	26.3313	956.875	14.3926	--	--	--	--	--	--	--	--	--	--	--	--	--	--	--	--
neg_2266	Petunidin 3-gentiobioside	226.714	129.691	122.49	84.5007	55.7945	150.254	32.1442	5.00772	58.7701	32.6822	47.0684	32.9641	7.86048	12.2209	27.5395	19.0129	19.6575	31.8976	--	--	LMPK12010351	-	Petunidin 3-gentiobioside	-	Polyketides [PK]	Flavonoids [PK12]	Anthocyanidins [PK1201]	--	--	--	--	--	--	--
neg_2269	Avocadene	6.53555e-10	3.58304	6.53555e-10	6.53555e-10	6.53555e-10	6.53555e-10	26.877	56.149	264.758	73.8419	233.938	99.8095	72.2049	40.7468	47.945	60.0536	172.198	240.284	--	--	LMFA05000639	Avocadene	heptadec-16-ene-1,2,4-triol	-	Fatty Acyls [FA]	Fatty alcohols [FA05]	-	--	--	--	--	--	--	--
neg_2291	17-Octadecynoic acid	71.8382	51.9193	55.7817	10.8954	34.8348	43.9963	14.4271	25.1209	14.084	20.821	12.1345	2.48743	153.871	8.511	25.2203	48.323	233.603	6.84987	--	--	LMFA01030575	17-octadecynoic acid	17-octadecynoic acid	17-Octadecynoic acid	Fatty Acyls [FA]	Fatty Acids and Conjugates [FA01]	Unsaturated fatty acids [FA0103]	--	--	--	--	--	--	--
neg_2294	(2S,3As,6aS)-1-[(2R)-2-carboxy-2-[[(2S)-1-ethoxy-1-oxo-4-phenylbutan-2-yl]amino]acetyl]-3,3a,4,5,6,6a-hexahydro-2H-cyclopenta[b]pyrrole-2-carboxylic acid	2.88176	2.16009	5.20927	9.95892	5.07997	6.53555e-10	11.1971	11.5556	3113.74	58.8318	17.6789	5.09001	89.9926	57.7985	41.1533	68.5656	0.363869	12.7615	--	--	--	--	--	--	--	--	--	--	--	--	--	--	--	--
neg_2302	Mangalkanyl glucoside	21.0769	7.09557	54.9123	50.8473	25.6985	43.1875	61.6453	91.6645	81.9757	115.239	70.4547	150.055	126.256	155.018	171.876	141.583	214.056	83.2695	--	--	--	--	--	--	--	--	--	--	--	--	--	--	--	--
neg_2304	PE-NMe2(16:1(9Z)/18:3(9Z,12Z,15Z))	680439	583036	271581	390557	423781	340052	1.57054e+06	982311	195882	338043	162999	210567	336798	437561	162672	156381	85848.9	144885	--	--	--	--	--	--	--	--	--	HMDB0113968	Organic compounds	Lipids and lipid-like molecules	Glycerophospholipids	Glycerophosphoethanolamines	131821077	_
neg_2311	Oxyphenonium	6.53555e-10	6.53555e-10	6.53555e-10	6.53555e-10	6.53555e-10	6.53555e-10	6.53555e-10	6.53555e-10	5.33433	2603.59	5.38126	6.53555e-10	16.5681	3.65165	7.7847	68.3224	3.23105	13.3064	--	--	--	--	--	--	--	--	--	HMDB0014364	Organic compounds	Benzenoids	Benzene and substituted derivatives	_	5749	50-10-2
neg_2316	Yuzu lactone	46.6419	96.8072	120.355	71.6086	21.1963	93.7059	131.133	147.566	170.656	308.172	222.774	90.2215	266.784	191.834	448.386	154.881	63.4234	173.071	--	--	--	--	--	--	--	--	--	--	--	--	--	--	--	--
neg_2322	Cholylproline	2.11158	3.58621	6.53555e-10	6.53555e-10	6.53555e-10	6.53555e-10	4392.61	4242.26	5088.13	2823.52	2901.58	2239.33	5811.89	978.7	912.534	1974.93	4639.06	1835.7	--	--	--	--	--	--	--	--	--	--	--	--	--	--	--	--
neg_2323	Tepotinib	6.53555e-10	0.330905	6.53555e-10	6.53555e-10	6.53555e-10	6.53555e-10	6.53555e-10	5.90472	2053.26	24.9954	2.64586	6.53555e-10	6.53555e-10	23.6349	2.09307	15.3103	49.4035	12.2278	--	--	--	--	--	--	--	--	--	--	--	--	--	--	--	--
neg_2341	DG(10:0/PGF2alpha/0:0)	30.8875	28.6322	19.6418	40.0089	25.9873	22.7707	409.471	376.221	556.373	449.162	663.508	538.625	57.3225	31.9296	31.7382	37.5775	120.795	203.224	--	--	--	--	--	--	--	--	--	--	--	--	--	--	--	--
neg_2346	N-Lauroyl Lysine	6.53555e-10	6.53555e-10	6.53555e-10	1.47021	6.53555e-10	6.53555e-10	6.53555e-10	82.0965	1381	1806.08	10482.7	185.114	2.35451	12.3283	8.41934	1.99986	8.89048	10.6311	--	--	LMFA08020262	N-lauroyl lysine	N-dodecanoyl lysine	N-lauroyl-L-lysine; (S)-6-Amino-2-dodecanamidohexanoic acid	Fatty Acyls [FA]	Fatty amides [FA08]	N-acyl amines [FA0802]	--	--	--	--	--	--	--
neg_2349	N-(3-(Dimethylamino)propyl)acrylamide	1168.74	1230.95	1357.53	1353.75	983.41	1298.83	4894.45	7047.78	7115.1	8947.33	4954.78	10971.3	14935.8	5319.9	11971.4	6456.54	17623.4	7835.66	--	--	--	--	--	--	--	--	--	--	--	--	--	--	--	--
neg_2359	Piperazin-1-yl(piperidin-3-yl)methanone	2.21948	6.53555e-10	6.53555e-10	6.53555e-10	0.900312	0.175427	221.915	208.035	315.399	306.63	402.329	325.998	105.923	40.5531	41.4503	58.5642	193.35	302.18	--	--	--	--	--	--	--	--	--	--	--	--	--	--	--	--
neg_2365	DG(10:0/18:1(12Z)-2OH(9,10)/0:0)	93.8266	25.2166	9.01055	400.881	49.9016	334.722	1716.07	1137.45	1788.85	1961.93	2916.51	2297.3	2092.19	1771.6	743.783	975.174	1504.09	2134.98	--	--	--	--	--	--	--	--	--	--	--	--	--	--	--	--
neg_2367	PA(2:0/20:5(5Z,8Z,11Z,14Z,16E)-OH(18R))	6.53555e-10	6.53555e-10	6.53555e-10	6.53555e-10	6.53555e-10	6.53555e-10	6.53555e-10	2.50987	12.0399	25.9296	36.2685	38.5084	104.68	222.002	1101.78	813.393	1.79703	424.93	--	--	--	--	--	--	--	--	--	--	--	--	--	--	--	--
neg_2371	Buformin	58.2872	45.3137	110.9	80.5868	62.5768	78.785	2965.65	1207.99	703.491	996.819	1047.73	2125.64	2303.45	1216.51	873.982	2062.3	942.566	5805.2	--	--	--	--	--	--	--	--	--	--	--	--	--	--	--	--
neg_2373	25-Hydroxyvitamin D2	18.7601	8.57194	16.0565	20.2461	6.53555e-10	22.5965	22697.4	10807.1	5442.05	8564.93	6531.93	18492.9	23328.9	12265.1	7327.06	20754.7	7092.92	59740.2	--	--	--	--	--	--	--	--	--	HMDB0001438	Organic compounds	Lipids and lipid-like molecules	Steroids and steroid derivatives	Vitamin D and derivatives	22833566	21343-40-8
neg_2383	Deoxycholylglutamic acid	6.53555e-10	6.53555e-10	9.98128	6.53555e-10	6.53555e-10	6.53555e-10	33.6182	9.17439	24.8534	6.53555e-10	31.1717	19.8417	12.196	17.4543	39.7734	43.3413	12.0882	7155.49	--	--	--	--	--	--	--	--	--	--	--	--	--	--	--	--
neg_2386	DG(8:0/0:0/8:0)	5.82801	6.53555e-10	27.0289	58.7375	6.53555e-10	6.53555e-10	6.25586	60.5923	82.6973	1401.89	3957.33	25.5222	25.9278	6.53555e-10	29.9202	16.5149	12.3864	1.55043	--	--	--	--	--	--	--	--	--	HMDB0092900	Organic compounds	Lipids and lipid-like molecules	Glycerolipids	Diradylglycerols	_	_
neg_2404	3-Hydroxy-1-phenyl-1-hexadecanone	20.5392	30.1686	38.9326	66.3314	18.3398	30.2372	860.095	762.312	1795.96	1599.25	1628.82	1438.89	1055.12	723.843	997.919	649.852	1601.22	610.651	--	--	--	--	--	--	--	--	--	--	--	--	--	--	--	--
neg_2406	3-Hydroxydecanedioylcarnitine	4.15861	6.53555e-10	6.53555e-10	5.85588	3.88405	6.53555e-10	152.15	198.622	555.619	245.638	261.704	191.708	198.831	155.315	187.193	105.739	334.111	123.342	--	--	--	--	--	--	--	--	--	--	--	--	--	--	--	--
neg_2407	Dehydropipernonaline	2.74722	6.53555e-10	6.53555e-10	6.53555e-10	2.65863	6.53555e-10	135.344	177.035	248.402	305.907	301.313	219.222	183.751	132.952	196.461	130.198	348.754	84.8345	--	--	--	--	--	--	--	--	--	HMDB0040811	Organic compounds	Organoheterocyclic compounds	Benzodioxoles	_	6439947	107584-38-3
neg_2425	6b-Hydroxymethandienone	1226.73	743.324	1498.03	1564.07	1009.31	885.008	624.757	1472.96	1293.81	1252.06	783.554	1659.16	1854.03	1109.29	1558.45	872.184	741.617	806.702	--	--	--	--	--	--	--	--	--	--	--	--	--	--	--	--
neg_2437	2-Aminobenzylstatine	160661	151835	210503	222375	162160	213550	141156	157749	144802	181380	183565	201205	237025	154255	174145	140813	116065	150009	--	--	--	--	--	--	--	--	--	--	--	--	--	--	--	--
neg_2446	Chenodeoxycholylcitrulline	4.65187	6.53555e-10	12.8534	9.95791	6.51666	7.49001	227.563	297.78	123.253	269.293	275.42	293.793	719.592	302.413	365.038	485.187	773.685	194.831	--	--	--	--	--	--	--	--	--	--	--	--	--	--	--	--
neg_2447	cis-Goniothalamicin	17.9783	6.53555e-10	3.31349	4.29339	6.53555e-10	6.53555e-10	82.413	108.039	154.573	82.4174	266.443	140.353	2755.78	1764.67	4626.38	4691.34	319.059	368.592	--	--	--	--	--	--	--	--	--	--	--	--	--	--	--	--
neg_2465	Sorbitan palmitate	2774.17	1288.59	543.283	925.065	958.719	729.37	1597.6	762.135	4360.58	2369.6	794.05	1967.15	1408.83	1686.77	1623.39	1903.43	1842.83	1787.35	--	--	LMFA07011019	Sorbitan palmitate	2-(3,4-dihydroxyoxolan-2-yl)-2-hydroxyethyl hexadecanoate	-	Fatty Acyls [FA]	Fatty esters [FA07]	Wax monoesters [FA0701]	--	--	--	--	--	--	--
neg_2467	1,25-Dihydroxy-16-ene-23-yne-vitamin D3	6.53555e-10	6.53555e-10	6.53555e-10	6.53555e-10	6.53555e-10	6.53555e-10	1.92749	0.672453	145.863	7.41823	6.53555e-10	7.9538	0.819802	2.43222	5.01142	2.36197	8.97626	2.56235	--	--	--	--	--	--	--	--	--	--	--	--	--	--	--	--
neg_2468	(8alpha,10alpha,13alpha,17beta)-17-[(4-Hydroxyphenyl)carbonyl]androsta-3,5-diene-3-carboxylic acid	6.30005	2.77439	38.3484	35.9974	15.4903	32.6368	520.505	167.867	33437.2	331.912	190.296	251.961	49.3786	128.714	59.5761	35.739	254.326	63.6181	--	--	--	--	--	--	--	--	--	--	--	--	--	--	--	--
neg_2469	Arzoxifene	0.586611	0.241992	6.53555e-10	6.53555e-10	0.0216731	6.53555e-10	0.521868	1.45558	167.119	1.21975	3.19891	1.36524	1.61198	4.73725	3.80021	2.89181	2.04467	3.8419	--	--	--	--	--	--	--	--	--	--	--	--	--	--	--	--
neg_2472	DG(8:0/PGF2alpha/0:0)	6.53555e-10	6.53555e-10	6.53555e-10	6.53555e-10	6.53555e-10	6.53555e-10	6.53555e-10	431.008	6.53555e-10	102.513	39.1686	1890.11	6.53555e-10	6.53555e-10	38.1502	89.0149	10.7429	14.2233	--	--	--	--	--	--	--	--	--	--	--	--	--	--	--	--
neg_2474	4-Hydroxyantipyrine	70.8605	118.938	92.4482	101.656	66.399	95.298	24.3798	53.8326	30.3505	55.2084	71.6742	62.2087	22.1603	23.8966	44.7437	50.2116	19.7629	66.8471	--	--	--	--	--	--	--	--	--	--	--	--	--	--	--	--
neg_2478	Sorbitan oleate	460.256	287.859	190.2	232.38	217.604	173.489	1800.57	1038.96	1173.96	1628.57	3626.06	2327.16	5770.47	8681.47	11276.3	11727.1	1200.62	3885.25	--	--	LMFA07011018	Sorbitan oleate	2-(3,4-dihydroxyoxolan-2-yl)-2-hydroxyethyl (9E)-octadec-9-enoate	-	Fatty Acyls [FA]	Fatty esters [FA07]	Wax monoesters [FA0701]	--	--	--	--	--	--	--
neg_2485	Timegadine	420.592	336.883	277.773	248.71	251.267	273.472	110.038	122.914	120.333	235.152	164.401	282.927	460.54	209.41	263.828	89.4001	522.822	67.3737	--	--	--	--	--	--	--	--	--	--	--	--	--	--	--	--
neg_2489	(1R,2S,5S,6R,9S,10S)-3,6,17,20-Tetrahydroxy-6-(2-hydroxyacetyl)-1,5-dimethylpentacyclo[11.8.0.02,10.05,9.016,21]henicosa-13,16,18,20-tetraen-15-one	0.254536	1.46269	6.53555e-10	0.00909838	6.53555e-10	6.53555e-10	6.53555e-10	0.00261964	855.662	21.622	5.49135	2.64516	6.53555e-10	1.88977	0.0391589	6.53555e-10	5.84088	1.03444	--	--	--	--	--	--	--	--	--	--	--	--	--	--	--	--
neg_2491	N-(3-(3-Hydroxy-4-methoxyphenyl)propyl)-L-alpha-aspartyl-L-phenylalanine	6.03996	13.5133	8.60393	20.3449	14.0838	12.4325	30.5107	23.8055	18587.7	58.9905	36.4386	30.3105	25.0468	16.4892	11.8679	12.8066	54.8136	19.2122	--	--	--	--	--	--	--	--	--	--	--	--	--	--	--	--
neg_2493	Homocastasterone	43.7667	33.6067	53.5812	133.81	52.2805	20.5164	80.0813	115.166	48.2664	92.1717	77.4533	252.894	239.095	153.611	178.501	184.787	74.5015	99.4216	--	--	--	--	--	--	--	--	--	--	--	--	--	--	--	--
neg_2500	Dehydroxypaxilline	29.5401	7.18748	5.75768	30.8299	5.80174	6.53555e-10	228.456	266.706	168.718	231.26	93.5434	240.628	39.0065	11.5896	23.354	6.13671	119.371	6.53555e-10	--	--	--	--	--	--	--	--	--	--	--	--	--	--	--	--
neg_2501	Antibiotic LL-AB 664	6.53555e-10	6.53555e-10	6.53555e-10	6.53555e-10	6.53555e-10	8.88037	1785.79	862.272	372.394	776.544	141.702	2791.04	6.95694	6.53555e-10	3.96098	6.53555e-10	172.237	33.7419	--	--	--	--	--	--	--	--	--	--	--	--	--	--	--	--
neg_2510	6-Methylprednisone	318.192	286.379	411.557	408.873	274.285	387.488	300.019	264.172	329.268	413.694	447.742	495.536	353.904	217.6	248.463	159.969	397.391	200.56	--	--	--	--	--	--	--	--	--	--	--	--	--	--	--	--
neg_2518	Escitalopram	6.53555e-10	6.53555e-10	6.53555e-10	6.53555e-10	6.53555e-10	6.53555e-10	503.765	514.241	263.676	369.857	279.504	238.119	558.781	316.016	419.245	243.084	695.546	125.593	C07572	Drug metabolism - cytochrome P450(ko00982)	--	--	--	--	--	--	--	HMDB0005038	Organic compounds	Benzenoids	Benzene and substituted derivatives	Phenylbutylamines	2771	59729-33-8
neg_2519	(1RS,2RS)-2-(4-Hydroxyphenyl)-2-methyl-1-(9-(4,4,5,5,5-pentafluoropentyl)sulfinylnonyl)-1,2,3,4-tetrahydronaphth-6-ol	6.53555e-10	6.53555e-10	6.53555e-10	6.53555e-10	6.53555e-10	6.53555e-10	1051.23	117.335	230.775	289.4	77.7562	209.671	1035.29	319.983	100.435	319.511	203.794	608.598	--	--	--	--	--	--	--	--	--	--	--	--	--	--	--	--
neg_2526	3,4-Dimethyl-5-propyl-2-furantridecanoic acid	6.53555e-10	6.53555e-10	6.53555e-10	6.53555e-10	6.53555e-10	2.1085	63.6761	94.8509	14750	33.3969	67.8451	108.925	75.716	41.6714	59.8875	7.47907	42.159	20.4272	--	--	LMFA01150019	13-(3,4-dimethyl-5-propylfuran-2-yl)-tridecanoic acid	13-(5-propyl-3,4-dimethylfuran-2-yl)-tridecanoic acid	13D3; 3,4-dimethyl-5-propyl-2-furantridecanoic acid	Fatty Acyls [FA]	Fatty Acids and Conjugates [FA01]	Heterocyclic fatty acids [FA0115]	--	--	--	--	--	--	--
neg_2529	Flupenthixol	6.53555e-10	6.53555e-10	6.53555e-10	6.53555e-10	6.53555e-10	6.53555e-10	26.943	24.0586	52.5372	22.7558	76.0549	38.3655	39.948	38.6079	51.0178	13.9692	15.0371	28.172	--	--	--	--	--	--	--	--	--	--	--	--	--	--	--	--
neg_2538	Sufentanil	6.53555e-10	6.53555e-10	6.53555e-10	6.53555e-10	6.53555e-10	6.53555e-10	29.3178	9.79282	66.8867	40.2937	12.018	6.9048	27.3924	29.8724	19.4224	9.56645	31.7991	6.53555e-10	--	--	--	--	--	--	--	--	--	--	--	--	--	--	--	--
neg_2539	Triethylene glycol monohexyl ether	6.53555e-10	6.53555e-10	6.53555e-10	6.53555e-10	6.53555e-10	6.53555e-10	106.147	14.5747	50.5391	57.1235	58.7334	74.4773	276.377	159.724	207.858	154.539	9.09036	24.8337	--	--	--	--	--	--	--	--	--	--	--	--	--	--	--	--
neg_2547	Diflorasone	6.53555e-10	6.53555e-10	6.53555e-10	6.53555e-10	6.53555e-10	6.53555e-10	152.276	6.53555e-10	5.99236	6.53555e-10	13991.4	3.11244	6.53555e-10	6.53555e-10	6.53555e-10	6.53555e-10	6.53555e-10	6.53555e-10	--	--	--	--	--	--	--	--	--	--	--	--	--	--	--	--
neg_2550	Seocalcitol	6.53555e-10	6.53555e-10	1.77908	6.53555e-10	6.53555e-10	6.53555e-10	718.197	472.784	387.297	418.13	601.963	652.331	525.854	550.691	399.803	376.212	53.4641	864.833	--	--	--	--	--	--	--	--	--	--	--	--	--	--	--	--
neg_2552	DG(13:0/20:3(5Z,8Z,14Z)-O(11S,12R)/0:0)	6.53555e-10	6.53555e-10	6.53555e-10	6.53555e-10	6.53555e-10	6.53555e-10	6.53555e-10	3.79619	12.6827	6.53555e-10	7.88392	6.53555e-10	1494.12	2215.08	2540.72	3110.65	0.960848	34.871	--	--	--	--	--	--	--	--	--	--	--	--	--	--	--	--
neg_2559	Polidocanol	6.53555e-10	6.53555e-10	6.53555e-10	6.53555e-10	6.53555e-10	6.53555e-10	187.213	101.266	268.178	224.887	213.666	193.679	96.2014	111.876	107.483	162.263	172	291.03	--	--	--	--	--	--	--	--	--	--	--	--	--	--	--	--
neg_2561	Ramiprilat	6.53555e-10	6.53555e-10	6.53555e-10	6.53555e-10	6.53555e-10	6.53555e-10	167.841	208.498	368.139	210.713	56.3353	230.861	28.8141	6.53555e-10	6.53555e-10	6.53555e-10	668.681	43.3741	--	--	--	--	--	--	--	--	--	--	--	--	--	--	--	--
neg_2564	5-Methoxytryptamine	6.53555e-10	6.53555e-10	6.53555e-10	6.53555e-10	6.53555e-10	6.53555e-10	5.0087	6.53555e-10	20.8046	6.53555e-10	994.155	5.71026	9.84498	6.53555e-10	6.53555e-10	6.53555e-10	6.53555e-10	6.53555e-10	C05659	Tryptophan metabolism(ko00380)	--	--	--	--	--	--	--	HMDB0004095	Organic compounds	Organoheterocyclic compounds	Indoles and derivatives	Tryptamines and derivatives	1833	608-07-1
neg_2572	Dihydroetorphine	6.53555e-10	6.53555e-10	6.53555e-10	6.53555e-10	6.53555e-10	6.53555e-10	32.484	60.6823	64.6099	25.4204	30.0853	44.764	68.2879	82.1453	62.424	20.5483	16.4534	24.5948	--	--	--	--	--	--	--	--	--	--	--	--	--	--	--	--
neg_2573	Capsicoside A1	117.499	146.458	97.9817	127.067	111.369	93.2117	43.1252	87.4683	89.3322	95.3815	52.4803	125.804	91.7375	71.8645	60.4466	39.6837	36.9012	131.218	--	--	--	--	--	--	--	--	--	--	--	--	--	--	--	--
neg_2586	Tetracosatetraenoic acid (24:4n-6)	8.31559	6.53555e-10	2.93169	3.723	6.53555e-10	6.53555e-10	444.601	470.521	545.692	379.578	531.323	650.059	1042.54	646.78	831.661	493.384	463.728	467.22	--	--	--	--	--	--	--	--	--	--	--	--	--	--	--	--
neg_2588	alpha-Cyperol	6.53555e-10	6.53555e-10	6.53555e-10	6.53555e-10	6.53555e-10	6.53555e-10	911.322	247.963	553.761	500.642	6.53555e-10	524.209	6.53555e-10	6.53555e-10	6.53555e-10	6.53555e-10	6.53555e-10	6.53555e-10	--	--	--	--	--	--	--	--	--	--	--	--	--	--	--	--
neg_2593	dehydrokahweol	27.8277	71.1056	48.2133	32.9841	40.8109	42.5249	46.4074	38.2758	91.5975	120.791	50.788	105.144	157.738	39.4483	93.9033	90.8579	175.225	103.324	--	--	--	--	--	--	--	--	--	--	--	--	--	--	--	--
neg_2594	[(2S,3As,7aS)-Octahydro-1-[[(1R,2R)-2-phenylcyclopropyl]carbonyl]-1H-indol-2-yl]-3-thiazolidinyl--methanone	580.364	605.734	559.381	691.373	540.94	544.726	2729.37	2472.31	3432.64	3786.12	3032.27	4058.11	5776.05	3044.81	4200.39	4109.95	6996.01	1617.64	--	--	--	--	--	--	--	--	--	--	--	--	--	--	--	--
neg_2600	Hydromorphone-3-glucoside	38.6867	47.3523	29.2393	61.6913	58.3514	47.8461	182.593	171.57	176.067	263.298	301.157	266.193	190.166	122.159	161.02	149.647	230.431	122.576	--	--	--	--	--	--	--	--	--	--	--	--	--	--	--	--
neg_2605	1,4-Dihydro-2-methylbenzoicacid	6.53555e-10	6.53555e-10	6.53555e-10	6.53555e-10	6.53555e-10	6.53555e-10	32.3254	45.878	46.0007	151.007	50.9238	201.113	53.6598	6.53555e-10	23.1101	50.3944	340.759	8.23184	--	--	--	--	--	--	--	--	--	--	--	--	--	--	--	--
neg_2619	Oleyl acetate	6.53555e-10	6.53555e-10	6.53555e-10	6.53555e-10	6.53555e-10	6.53555e-10	1188.34	1605.36	1347.47	1546.92	2641.23	2075.87	380.566	222.942	271.228	282.491	931.396	770.571	--	--	--	--	--	--	--	--	--	--	--	--	--	--	--	--
neg_2622	PA(2:0/18:2(10E,12Z)+=O(9))	3.52438	6.53555e-10	6.53555e-10	6.53555e-10	6.53555e-10	6.53555e-10	6.53555e-10	6.53555e-10	6.53555e-10	4720.26	12.2501	27.8331	6.53555e-10	6.53555e-10	6.53555e-10	2.2954	6.53555e-10	6.53555e-10	--	--	--	--	--	--	--	--	--	--	--	--	--	--	--	--
neg_2625	N-Propylamphetamine	6.53555e-10	6.53555e-10	6.53555e-10	6.53555e-10	6.53555e-10	6.53555e-10	316.131	236.376	241.852	94.5191	502.95	274.508	6.53555e-10	6.53555e-10	6.53555e-10	10.0386	78.8176	159.866	--	--	--	--	--	--	--	--	--	--	--	--	--	--	--	--
neg_2641	Momordol	6.53555e-10	6.53555e-10	6.53555e-10	6.53555e-10	6.53555e-10	1.99629	210.858	3036.91	17.1878	79.5033	53.3107	6.53555e-10	14.0296	8.46504	6.4187	6.06941	2.87039	6.53555e-10	--	--	--	--	--	--	--	--	--	--	--	--	--	--	--	--
neg_2661	MG(5-iso PGF2VI/0:0/0:0)	19.5541	6.53555e-10	6.53555e-10	12.3187	4.00117	2.67065	1316.53	1637.79	3265.17	2610.04	1936.91	3437.16	1862.81	1070.75	2269.88	2690.19	9784.37	2072.37	--	--	--	--	--	--	--	--	--	--	--	--	--	--	--	--
neg_2679	Divanillyltetrahydrofuran ferulate	6.53555e-10	6.53555e-10	6.53555e-10	6.53555e-10	6.53555e-10	6.53555e-10	6.53555e-10	6.53555e-10	6.53555e-10	6.53555e-10	7460.48	6.53555e-10	6.53555e-10	6.53555e-10	6.53555e-10	6.53555e-10	6.53555e-10	6.53555e-10	--	--	--	--	--	--	--	--	--	--	--	--	--	--	--	--
neg_2688	15S-HETE-d8	0.246876	1.78169	0.457697	0.120395	0.779258	0.411606	1672.52	1876.2	1911.31	1619.18	2577.04	2296.29	1179.38	529.664	610.205	663.462	1446.25	1126.57	C04742	Inflammatory mediator regulation of TRP channels(ko04750)	LMFA03060080	15S-HETE-d8	15S-hydroxy-5Z,8Z,11Z,13E-eicosatetraenoic acid-d8	-	Fatty Acyls [FA]	Eicosanoids [FA03]	Hydroxy/hydroperoxyeicosatetraenoic acids [FA0306]	--	--	--	--	--	--	--
neg_2690	Pactimibe	29.2912	2.88024	6.53555e-10	4.96561	3.08615	6.53555e-10	550.013	598.318	581.848	558.94	758.188	844.208	363.741	181.32	233.801	212.506	539.251	369.295	--	--	--	--	--	--	--	--	--	--	--	--	--	--	--	--
neg_2695	N-Palmitoyl tyrosine	6.53555e-10	6.53555e-10	6.53555e-10	6.53555e-10	6.53555e-10	6.53555e-10	371.932	467.137	644.558	465.681	752.505	786.613	239.988	80.5648	135.724	158.821	473.821	311.801	--	--	LMFA08020098	N-palmitoyl tyrosine	N-hexadecanoyl-tyrosine	-	Fatty Acyls [FA]	Fatty amides [FA08]	N-acyl amines [FA0802]	--	--	--	--	--	--	--
neg_2709	DG(16:0/16:1(9Z)/0:0)	6.53555e-10	6.53555e-10	6.53555e-10	6.53555e-10	6.53555e-10	6.53555e-10	3.69364	478.533	3933.65	38.0349	187.746	5117.28	225.591	66.777	11482.2	7796.68	6.53555e-10	215.591	C00165	Amoebiasis(ko05146);;VEGF signaling pathway(ko04370);;Sphingolipid signaling pathway(ko04071);;Salivary secretion(ko04970);;ErbB signaling pathway(ko04012);;C-type lectin receptor signaling pathway(ko04625);;T cell receptor signaling pathway(ko04660);;Endocrine and other factor-regulated calcium reabsorption(ko04961);;Pathways in cancer(ko05200);;NF-kappa B signaling pathway(ko04064);;B cell rece…	--	--	--	--	--	--	--	HMDB0007099	Organic compounds	Lipids and lipid-like molecules	Glycerolipids	Diradylglycerols	9543678	_
neg_2712	(2S,3R)-3-(4-Hydroxyphenyl)-2-(4-{[(2S)-2-pyrrolidin-1-ylpropyl]oxy}phenyl)-2,3-dihydro-1,4-benzoxathiin-6-OL	3.70986	6.53555e-10	18.9063	35.7542	20.7976	26.4856	110.84	102.408	104.192	108.936	140.917	142.947	72.3865	18.477	9.85904	31.5739	64.2705	165.127	--	--	--	--	--	--	--	--	--	--	--	--	--	--	--	--
neg_2719	NORETHINDRONE ACETATE	41957.8	40849.8	54546.8	58489.4	43479.2	53018.4	36133.9	41590.2	35740.1	44578.3	45695	51012.5	60481.9	41895.6	44017.3	35012.7	24557.9	38297.8	--	--	--	--	--	--	--	--	--	--	--	--	--	--	--	--
neg_2727	12-Hydroperoxy-icosatetraenoic acid	1988.08	2055.98	5198.89	3211.55	2113.81	2900.58	2282.96	1783.21	1706.08	2212.99	3308.72	2515.81	3134.1	1690.15	2089.65	1952.15	1164.57	2043.43	--	--	--	--	--	--	--	--	--	--	--	--	--	--	--	--
neg_2728	Lanabecestat	6.53555e-10	6.53555e-10	6.53555e-10	6.53555e-10	6.53555e-10	6.53555e-10	1681.8	1110.85	1446.52	1404.53	1255.84	1731.61	260.171	241.249	216.275	237.123	206.658	702.866	--	--	--	--	--	--	--	--	--	--	--	--	--	--	--	--
neg_2732	Sarsasapogenin	3.19372	14.9481	0.902821	6.53555e-10	6.53555e-10	2.66988	221.545	182.586	177.992	172.909	266.648	191.53	241.021	92.5569	58.9919	89.878	152.726	467.29	--	--	LMST01080007	Sarsasapogenenin	(25S)-5beta-spirostan-3beta-ol	Parigenin; Sarsasapogenin	Sterol Lipids [ST]	Sterols [ST01]	Spirostanols and derivatives [ST0108]	HMDB0030048	Organic compounds	Lipids and lipid-like molecules	Prenol lipids	Triterpenoids	91439	126-18-1
neg_2736	(2Z,6E)-3,7,11,15,19-Pentamethyl-2,6-eicosadien-1-ol	6.53555e-10	6.53555e-10	6.53555e-10	6.53555e-10	6.53555e-10	6.53555e-10	672.366	761.717	778.663	195.15	2344.83	675.735	381.985	193.077	215.614	161.75	243.319	736.854	--	--	--	--	--	--	--	--	--	--	--	--	--	--	--	--
neg_2739	N-Arachidonoyl Histidine	6.53555e-10	6.53555e-10	6.53555e-10	6.53555e-10	6.53555e-10	6.53555e-10	73.3278	57.2367	78.8423	22.6718	67.2614	63.4423	92.3261	11.2377	52.7592	43.1612	15.7833	51.3419	--	--	LMFA08020131	N-arachidonoyl histidine	N-(5Z,8Z,11Z,14Z-eicosatetraenoyl)-histidine	-	Fatty Acyls [FA]	Fatty amides [FA08]	N-acyl amines [FA0802]	--	--	--	--	--	--	--
neg_2740	Ascorbyl palmitate	5.07811	6.41444	78.5369	10.657	5.06133	16.8434	254.529	373.342	341.844	282.579	327.91	372.673	93.3324	25.7657	40.556	21.6545	143.688	316.668	--	--	LMFA07010788	Ascorbyl palmitate	2-(3,4-dihydroxy-5-oxo-2,5-dihydrofuran-2-yl)-2-hydroxyethyl hexadecanoate	-	Fatty Acyls [FA]	Fatty esters [FA07]	Wax monoesters [FA0701]	--	--	--	--	--	--	--
neg_2750	Tuberoside	6.53555e-10	6.53555e-10	6.53555e-10	6.53555e-10	6.53555e-10	6.53555e-10	237.287	113.347	89.2732	190.869	80.6145	286.22	578.144	179.735	240.198	358.578	353.767	187.079	--	--	--	--	--	--	--	--	--	--	--	--	--	--	--	--
neg_2751	3-Epipapyriferic acid	6.53555e-10	6.53555e-10	6.53555e-10	6.53555e-10	6.53555e-10	6.53555e-10	995.662	251.118	339.98	399.462	325.656	438.401	577.643	389.673	368.525	343.251	189.369	326.742	--	--	--	--	--	--	--	--	--	--	--	--	--	--	--	--
neg_2755	Gitoxigenin	72.3827	94.9287	96.2439	106.949	105.864	96.9331	2047.33	2326.23	2042.75	1670.38	2730.84	2526.82	2162.65	2251.61	2404.52	1403.76	2087.33	2396.5	--	--	LMST01120003	gitoxigenin	3beta,14,16beta-trihydroxy-5beta-card-20(22)-enolide	16beta-Hydroxydigitoxigenin	Sterol Lipids [ST]	Sterols [ST01]	Cardanolides and derivatives [ST0112]	--	--	--	--	--	--	--
neg_2762	Colupox a	85.5818	30.5658	16.5374	39.0104	27.1818	11.0311	10471.4	6252.34	6526.46	8503.15	6446.65	9656.41	2338.08	1459.24	1199.62	1282.33	2555.6	2797.86	--	--	--	--	--	--	--	--	--	--	--	--	--	--	--	--
neg_2767	Heptaethylene glycol monododecyl ether	6.53555e-10	6.53555e-10	6.53555e-10	6.53555e-10	6.53555e-10	6.53555e-10	251.557	127.158	100.465	263.934	186.165	228.24	370.327	343.26	191.777	142.945	67.5168	278.584	--	--	--	--	--	--	--	--	--	--	--	--	--	--	--	--
neg_2776	mepitiostane	1170.04	1139.98	2968.43	1750.52	1179.67	1635.91	1059.84	892.108	908.947	1166.46	1775.16	1391.52	1788.64	1083.69	1254.09	1179.21	592.87	1034.11	--	--	--	--	--	--	--	--	--	--	--	--	--	--	--	--
neg_2779	Eburicoic acid	6.53555e-10	6.53555e-10	6.53555e-10	6.53555e-10	6.53555e-10	6.53555e-10	465.411	260.357	275.735	523.775	314.572	469.349	290.594	214.492	245.435	160.565	215.494	524.902	--	--	--	--	--	--	--	--	--	--	--	--	--	--	--	--
neg_2782	trans-16-Octadecenoic acid	6.53555e-10	6.53555e-10	6.53555e-10	6.53555e-10	6.53555e-10	6.53555e-10	135.666	119.068	85.6837	57.1381	30.5824	151.423	433.277	107.791	47.718	186.794	126.315	361.624	--	--	LMFA01030081	16E-octadecenoic acid	16E-octadecenoic acid	trans-16-octadecenoic acid; C18:1n-2	Fatty Acyls [FA]	Fatty Acids and Conjugates [FA01]	Unsaturated fatty acids [FA0103]	--	--	--	--	--	--	--
neg_2783	9(S)-HODE-d4	6.53555e-10	6.53555e-10	6.53555e-10	6.53555e-10	6.53555e-10	6.53555e-10	501.043	545.725	454.839	262.42	220.038	648.43	1578.24	455.24	263.185	644.388	486.724	1500.01	--	--	--	--	--	--	--	--	--	--	--	--	--	--	--	--
neg_2785	6,8-Tricosanedione	28.5872	16.7271	18.0832	39.1551	16.3545	20.8464	7076.69	7558.11	5986.85	3987.1	3889.88	8840.81	20411.7	7371.91	5031.87	8388.98	6497.62	18382.4	--	--	--	--	--	--	--	--	--	--	--	--	--	--	--	--
neg_2789	Lucidenic acid H	6.53555e-10	6.53555e-10	6.53555e-10	6.53555e-10	6.53555e-10	6.53555e-10	3913.08	6145.76	4281.48	2475.45	2784.48	10009.9	11834.1	5182.09	3705.63	5951.77	4810.56	13309.2	--	--	--	--	--	--	--	--	--	--	--	--	--	--	--	--
neg_2790	1-Stearoylglycerophosphoglycerol	6.53555e-10	6.53555e-10	6.53555e-10	6.53555e-10	6.53555e-10	6.53555e-10	2083.17	1590.1	1297.44	1760.03	56.7235	3189.71	122.616	45.8998	60.4075	95.2699	126.187	291.855	--	--	--	--	--	--	--	--	--	--	--	--	--	--	--	--
neg_2795	Mauritine A	6.53555e-10	6.53555e-10	6.53555e-10	6.53555e-10	6.53555e-10	6.53555e-10	184.505	117.267	101.623	225.629	6.53555e-10	511.447	6.53555e-10	6.53555e-10	6.53555e-10	6.53555e-10	6.53555e-10	6.53555e-10	--	--	--	--	--	--	--	--	--	--	--	--	--	--	--	--
neg_2801	DG(10:0/22:6(4Z,8Z,10Z,13Z,16Z,19Z)-OH(7)/0:0)	6.53555e-10	6.53555e-10	6.53555e-10	6.53555e-10	6.53555e-10	6.53555e-10	12956	4217.73	5351.56	5345.47	4945.92	5989.22	7111.28	4985.57	4957	4238.21	3639.86	3988.01	--	--	--	--	--	--	--	--	--	--	--	--	--	--	--	--
neg_2802	Lansioside B	6.53555e-10	6.53555e-10	6.53555e-10	6.53555e-10	6.53555e-10	6.53555e-10	1852.41	622.07	856.737	849.281	756.719	911.341	842.48	726.931	689.237	520.825	495.583	491.289	--	--	--	--	--	--	--	--	--	--	--	--	--	--	--	--
neg_2806	Digoxigenin bisdigitoxoside	14.1401	14.7143	4.67757	1.38172	6.0677	6.78692	4425.66	768.225	1068.52	931.699	591.678	1283.67	2170.56	1277.33	1019.76	1104.72	671.89	538.453	--	--	--	--	--	--	--	--	--	--	--	--	--	--	--	--
neg_2812	(R)-3,4-Dihydro-8-hydroxy-3-tridecyl-1H-2-benzopyran-1-one	155.747	25.099	186.822	208.997	84.6514	55.1306	13.9306	273.53	186.878	164.195	37.5118	210.298	282.476	195.628	217.201	74.761	57.0252	51.8819	--	--	--	--	--	--	--	--	--	--	--	--	--	--	--	--
neg_2816	N-Eicosapentaenoyl Tryptophan	6.53555e-10	6.53555e-10	6.53555e-10	6.53555e-10	6.53555e-10	6.53555e-10	196.364	871.627	818.437	167.923	451.09	430.562	2803.13	2479.6	1150.97	1387.27	918.517	2171.37	--	--	--	--	--	--	--	--	--	--	--	--	--	--	--	--
neg_2817	Myrcenol	6.53555e-10	6.53555e-10	6.53555e-10	6.53555e-10	6.53555e-10	6.53555e-10	6.53555e-10	44.3564	48.0147	6.53555e-10	4.7611	6.53555e-10	259.594	195.199	101.522	194.368	123.522	269.881	--	--	--	--	--	--	--	--	--	--	--	--	--	--	--	--
neg_2821	Robustocin	10.7489	7.68618	11.3445	11.9514	6.92035	12.3286	852.879	704.182	1093.95	397.569	621.208	197.987	474.028	215.074	374.76	195.061	195.94	215.232	--	--	--	--	--	--	--	--	--	--	--	--	--	--	--	--
neg_2828	Etamiphylline	3.41965	6.53555e-10	6.53555e-10	2.35022	6.53555e-10	1.15507	192.368	105.956	115.923	162.734	89.7882	202.259	262.456	53.2445	70.2701	103.623	117.132	119.953	--	--	--	--	--	--	--	--	--	--	--	--	--	--	--	--
neg_2832	DG(8:0/18:1(12Z)-2OH(9,10)/0:0)	6.53555e-10	6.53555e-10	6.53555e-10	6.53555e-10	6.53555e-10	1.66979	33779.3	11700.4	13183.6	24678.9	10665.9	26094.5	28546.6	10141	9674.93	12153.7	14364	13208.5	--	--	--	--	--	--	--	--	--	--	--	--	--	--	--	--
neg_2839	Polyoxyethylene 40 monostearate	6.53555e-10	0.0131727	6.53555e-10	0.629337	6.53555e-10	0.84637	493.213	563.917	435.124	247.558	406.123	725.099	2965.8	929.069	690.291	1036.91	686.098	1965.9	--	--	--	--	--	--	--	--	--	--	--	--	--	--	--	--
neg_2841	N-Nitrosotomatidine	238.274	288.741	212.876	252.007	119.808	311.972	809.969	987.441	755.554	777.976	889.782	934.105	2246.05	1088.95	884.964	944.334	722.029	2234.07	--	--	--	--	--	--	--	--	--	HMDB0034102	Organic compounds	Lipids and lipid-like molecules	Steroids and steroid derivatives	Steroidal alkaloids	_	4847-05-6
neg_2844	DG(2:0/22:6(5Z,8E,10Z,13Z,15E,19Z)-2OH(7S, 17S)/0:0)	6.53555e-10	6.53555e-10	6.53555e-10	6.53555e-10	6.53555e-10	6.53555e-10	1544.19	2541.02	2214.48	765.175	2106.82	2199.61	6499.91	3051.35	2397.24	3172.34	2214.31	6888.52	--	--	--	--	--	--	--	--	--	--	--	--	--	--	--	--
neg_2846	DG(8:0/18:1(12Z)-O(9S,10R)/0:0)	6.53555e-10	6.53555e-10	6.53555e-10	6.53555e-10	6.53555e-10	6.53555e-10	6513.89	3207.12	3323.06	3836.43	4177.4	3877.18	2036.68	2392.78	1306.45	1190.18	1547.87	2584.17	--	--	--	--	--	--	--	--	--	--	--	--	--	--	--	--
neg_2848	Isofucosterol glucoside	5.63528	6.70683	2.60568	4.33601	1.49493	2.54517	592.605	314.546	398.596	366.276	425.193	357.578	105.317	175.298	67.3315	56.2574	84.5131	171.458	--	--	--	--	--	--	--	--	--	--	--	--	--	--	--	--
neg_2851	DG(15:0/0:0/PGF1alpha)	0.760568	1.65914	6.53555e-10	2.67073	12.7923	6.53555e-10	132.262	104.465	12.4387	13.8282	1.80579	11.3593	20.2647	6.78354	13.3558	33.9297	21.4164	139.66	--	--	--	--	--	--	--	--	--	--	--	--	--	--	--	--
neg_2853	MG(PGF2alpha/0:0/0:0)	0.304269	6.53555e-10	6.53555e-10	6.53555e-10	6.53555e-10	1.50444	560.132	622.85	298.903	349.271	359.432	601.774	325.319	288.757	204.592	162.281	350.779	698.124	--	--	--	--	--	--	--	--	--	--	--	--	--	--	--	--
neg_2857	Murisolin	6.53555e-10	6.53555e-10	6.53555e-10	6.53555e-10	6.53555e-10	6.53555e-10	94.9952	285.385	308.883	63.3865	334.671	106.251	360.196	218.821	249.391	262.904	215.053	301.648	--	--	--	--	--	--	--	--	--	--	--	--	--	--	--	--
neg_2859	3beta-Acetoxy-19alpha-hydroxy-12-ursene	6.53555e-10	6.53555e-10	6.53555e-10	6.53555e-10	6.53555e-10	6.53555e-10	1190.78	564.032	368.148	1087.05	560.499	769.415	685.443	509.241	427.876	661.998	506.782	1221.9	--	--	--	--	--	--	--	--	--	--	--	--	--	--	--	--
neg_2863	20-Tetracosene-1,18-diol	6.53555e-10	6.53555e-10	6.53555e-10	6.53555e-10	6.53555e-10	6.53555e-10	6.53555e-10	27.6382	30.7761	6.53555e-10	111.541	4.64322	35.6077	6.53555e-10	2.74451	1.69216	2.10172	22.8359	--	--	--	--	--	--	--	--	--	--	--	--	--	--	--	--
neg_2869	Glycohyocholate	8363.49	9047.17	6113.7	6604.22	4497.74	6605.24	8046.83	5909.16	7403.4	8333.1	7183.43	9220.5	5379.58	5113.67	7696.81	4562.3	5633.32	7401.65	--	--	--	--	--	--	--	--	--	HMDB0240607	Organic compounds	Lipids and lipid-like molecules	Steroids and steroid derivatives	Bile acids, alcohols and derivatives	71361462	32747-08-3
neg_2873	DG(18:0/16:0/0:0)	218.088	353.314	6.53555e-10	5956.87	6.53555e-10	6.53555e-10	441.73	3359.58	549365	115448	561940	779121	1515.02	1547.04	2.38298e+06	1.81946e+06	999101	463166	C00165	Calcium signaling pathway(ko04020);;Rap1 signaling pathway(ko04015);;Oxytocin signaling pathway(ko04921);;Th17 cell differentiation(ko04659);;African trypanosomiasis(ko05143);;Thermogenesis(ko04714);;cAMP signaling pathway(ko04024);;Growth hormone synthesis, secretion and action(ko04935);;Axon regeneration(ko04361);;Neurotrophin signaling pathway(ko04722);;Inflammatory mediator regulation of TRP …	LMGL02010003	DG(18:0/16:0/0:0)	1-octadecanoyl-2-hexadecanoyl-sn-glycerol	DG(34:0); DG(16:0_18:0)	Glycerolipids [GL]	Diradylglycerols [GL02]	Diacylglycerols [GL0201]	HMDB0007156	Organic compounds	Lipids and lipid-like molecules	Glycerolipids	Diradylglycerols	3246945	_
neg_2889	Antibiotic X 14889C	6.53555e-10	6.53555e-10	6.53555e-10	6.53555e-10	6.53555e-10	6.53555e-10	86.4297	25.8224	41.876	46.6734	28.936	85.6319	93.8876	9.27082	17.8557	18.349	62.0862	23.1197	--	--	--	--	--	--	--	--	--	--	--	--	--	--	--	--
neg_2892	Caffeoylcycloartenol	6.53555e-10	6.53555e-10	6.53555e-10	6.53555e-10	6.53555e-10	6.53555e-10	1745.3	779.551	834.051	941.19	913.302	685.891	405.36	523.764	318.542	292.481	344.252	504.24	--	--	--	--	--	--	--	--	--	--	--	--	--	--	--	--
neg_2897	n-[2(r)-Hydroxy-1(s)-indanyl]-2(r)-phenylmethyl-4(s)-hydroxy-5-[4-[2-benzofuranylmethyl]-2(s)-[tert-butylaminocarbonyl]-piperazinyl]-pentaneamide	1.7633	6.53555e-10	6.53555e-10	6.53555e-10	0.846767	2.13178	3533.24	381.408	872.496	336.749	342.973	1366.75	1634.53	378.694	365.837	244.816	1077.8	612.698	--	--	--	--	--	--	--	--	--	--	--	--	--	--	--	--
neg_2905	5,7-Tetracosanedione	6.53555e-10	6.53555e-10	6.53555e-10	6.53555e-10	6.53555e-10	6.53555e-10	2840.07	3440.38	2647.03	1534.94	2532.87	3466.12	10223.4	7053.69	5220.75	3917.26	2342.38	5401.67	--	--	--	--	--	--	--	--	--	--	--	--	--	--	--	--
neg_2906	Macrocarpal I	6.53555e-10	6.53555e-10	6.53555e-10	6.53555e-10	6.53555e-10	6.53555e-10	2615.05	3147.72	4042.09	1080.36	3533.24	4883.75	7594.87	5760.43	5189.99	3749.72	3657.65	8224.01	--	--	--	--	--	--	--	--	--	HMDB0041587	Organic compounds	Lipids and lipid-like molecules	Prenol lipids	Sesquiterpenoids	56776316	179388-54-6
neg_2907	2-O-Glutaroyl-1-O-palmitoyl-sn-glycero-3-phosphocholine	6.53555e-10	6.53555e-10	6.53555e-10	6.53555e-10	6.53555e-10	6.53555e-10	2745.97	491.293	1002.39	1130.72	659.843	805.996	251.16	382.257	97.8894	221.316	684.97	891.825	--	--	--	--	--	--	--	--	--	--	--	--	--	--	--	--
neg_2910	N-Eicosapentaenoyl Glutamine	24.9146	80.9527	21.0788	36.9944	9.72456	111.885	306.209	419.538	221.252	334.302	449.312	909.367	65.2902	37.7607	67.9998	6.53555e-10	162.144	1086.1	--	--	--	--	--	--	--	--	--	--	--	--	--	--	--	--
neg_2912	DG(12:0/PGJ2/0:0)	6.53555e-10	6.53555e-10	6.53555e-10	0.00222607	6.53555e-10	6.53555e-10	943.669	349.011	310.328	634.434	366.679	336.616	120.447	217.356	88.1046	115.475	152.136	355.981	--	--	--	--	--	--	--	--	--	--	--	--	--	--	--	--
neg_2916	N-Nervonoyl Tryptophan	6.53555e-10	2.45844	6.53555e-10	6.53555e-10	6.53555e-10	3.63063	11012.3	4916.85	4976.6	8386.08	3387.4	9858.57	14606.8	4177.16	3795.23	3886.63	8317.6	4145.35	--	--	--	--	--	--	--	--	--	--	--	--	--	--	--	--
neg_2917	(3b,7b,22x)-Cucurbita-5,24-diene-3,7,23-triol 7-glucoside	6.53555e-10	6.53555e-10	6.53555e-10	6.53555e-10	6.53555e-10	6.53555e-10	3290.84	1071.74	1301.85	1981.2	923.206	2090.28	2191.72	797.278	660.79	790.596	1841.73	1060.47	--	--	--	--	--	--	--	--	--	--	--	--	--	--	--	--
neg_2919	(3S,5R,6R,6'S)-6,7-Didehydro-5,6-dihydro-3,5,6'-trihydroxy-13,14,20-trinor-3'-oxo-beta,epsilon-caroten-19',11'-olide 3-acetate	7.39868	6.14242	6.53555e-10	6.53555e-10	3.44541	6.53555e-10	2958.74	878.632	1777.3	2143.58	588.699	3394.03	3429.46	626.03	980.777	1371.23	4492.31	1126.05	--	--	--	--	--	--	--	--	--	--	--	--	--	--	--	--
neg_2927	(8S,9S,10R,11S,13S,14S,17S)-11,17-Dihydroxy-10,13-dimethyl-17-prop-1-ynyl-9,11,12,14,15,16-hexahydro-8H-cyclopenta[a]phenanthren-3-one	413.226	490.833	558.49	686.545	507.795	537.646	127.792	370.229	690.458	254.799	821.013	608.6	245.565	315.048	999.861	802.147	367.881	885.098	--	--	--	--	--	--	--	--	--	--	--	--	--	--	--	--
neg_2932	DG(15:0/19:0/0:0)	145.735	279.567	6.53555e-10	543.696	6.53555e-10	6.53555e-10	98.5018	1061.24	8464.41	1453.27	6939.34	6814.27	523.156	645.281	19719.8	17917.9	12063.6	6704.82	--	--	--	--	--	--	--	--	--	HMDB0093534	Organic compounds	Lipids and lipid-like molecules	Glycerolipids	Diradylglycerols	_	_
neg_2934	TG(8:0/8:0/a-13:0)[rac]	6.53555e-10	6.53555e-10	6.53555e-10	6.53555e-10	6.53555e-10	6.53555e-10	926.926	658.142	890.977	952.304	632.587	797.12	659.515	331.374	265.695	346.139	217.152	369.938	--	--	--	--	--	--	--	--	--	HMDB0071246	Organic compounds	Lipids and lipid-like molecules	Glycerolipids	Triradylcglycerols	131778053	_
neg_2936	Goshonoside F6	6.53555e-10	6.53555e-10	6.53555e-10	6.53555e-10	6.53555e-10	6.53555e-10	321.755	259.533	3080.02	1121.2	1422.59	771.605	176.762	41.877	500.036	440.84	161.359	253.912	--	--	--	--	--	--	--	--	--	--	--	--	--	--	--	--
neg_2938	DG(14:0/PGF1alpha/0:0)	6.53555e-10	6.53555e-10	6.53555e-10	6.53555e-10	6.53555e-10	6.53555e-10	71.5646	28.7945	83.1832	16.6084	36.7898	13.3831	251.124	298.63	272.061	134.587	22.0426	42.3958	--	--	--	--	--	--	--	--	--	--	--	--	--	--	--	--
neg_2942	FAHFA(18:0/9-O-18:0)	6.53555e-10	6.53555e-10	6.53555e-10	6.53555e-10	6.53555e-10	6.53555e-10	949.849	1075.12	68856.1	5267.64	71449.4	187401	2021.46	2761	619882	330567	163155	301182	--	--	LMFA07090012	FAHFA(18:0/9-O-18:0)	9-octadecanoyloxy-octadecanoic acid	9-SAHSA	Fatty Acyls [FA]	Fatty esters [FA07]	Fatty acid estolides [FA0709]	HMDB0112112	Organic compounds	Lipids and lipid-like molecules	Fatty Acyls	Fatty acids and conjugates	72190299	1895916-79-6
neg_2953	DG(14:0/0:0/PGF1alpha)	6.53555e-10	6.53555e-10	6.53555e-10	6.53555e-10	6.53555e-10	6.53555e-10	72.0308	52.7849	100.532	1.65741	26.4007	37.2604	448.367	341.987	424.359	534.695	87.4015	60.4353	--	--	--	--	--	--	--	--	--	--	--	--	--	--	--	--
neg_2962	Cavipetin D	21.3082	26.4084	20.6879	38.2442	30.0647	39.0003	1487.58	979.164	1639.11	856.585	745.769	1127.51	1261.75	906.879	1209.23	634.473	349.015	767.026	--	--	--	--	--	--	--	--	--	--	--	--	--	--	--	--
neg_2970	Asimilobin	3.97063	4.40405	10.6204	11.0872	6.85079	12.6871	1451.51	442.176	501.638	339.716	348.133	259.726	600.438	378.431	541.962	618.26	153.769	283.139	--	--	--	--	--	--	--	--	--	--	--	--	--	--	--	--
neg_2974	Oryzanol A	6.53555e-10	6.53555e-10	6.53555e-10	1.98423	6.53555e-10	6.53555e-10	310.086	130.816	119.335	94.1441	103.193	72.0514	45.9464	14.7586	12.3651	17.8935	40.8922	27.2891	--	--	--	--	--	--	--	--	--	--	--	--	--	--	--	--
neg_2991	N-Myristoyl Tryptophan	1934.66	573.84	2121.46	2114.3	1116.08	699.43	654.204	3113.2	2229.27	1994.56	856.324	3078.99	3027.63	2386.2	3068.58	1332.19	1051.25	1067.84	--	--	--	--	--	--	--	--	--	--	--	--	--	--	--	--
neg_3147	PE(16:0/18:2(9Z,12Z))	26835.5	30595.6	20269.4	14718	11528.3	28829.3	80046.7	63761.5	3590.4	13052.5	3599.68	13686.3	5553.47	13579.7	8172.9	6305.19	6356.46	4414.27	--	--	LMGP02010042	PE(16:0/18:2(9Z,12Z))	1-hexadecanoyl-2-(9Z,12Z-octadecadienoyl)-sn-glycero-3-phosphoethanolamine	9,12-Octadecadienoic acid (Z,Z)-, 1-[[[(2-aminoethoxy)hydroxyphosphinyl]oxy]methyl]-2-[(1-oxohexadecyl)oxy]ethyl ester, (R)-; Ethanol, 2-amino-, dihydrogen phosphate (ester) monoester with 1-palmito-2-linolein, L-; Linolein, 1-palmito-2-, 2-aminoethyl hydr; PE(16:0/18:2); PE(34:2); PE(16:0_18:2)	Glycerophospholipids [GP]	Glycerophosphoethanolamines [GP02]	Diacylglycerophosphoethanolamines [GP0201]	HMDB0008928	Organic compounds	Lipids and lipid-like molecules	Glycerophospholipids	Glycerophosphoethanolamines	9546747	26662-95-3
neg_3148	Spirolide F	17465.8	14465.1	4550.09	8718	15031.7	3879.39	20415.5	16073.6	2579.93	5114.98	1864.66	2824.77	2774.38	2987.99	1086.06	2241.72	1752.45	1370.65	--	--	--	--	--	--	--	--	--	--	--	--	--	--	--	--
neg_3149	PE(15:0/20:2(11Z,14Z))	26918.1	12526.3	15776.3	13688.7	8612.24	19414.8	2102.65	2625	1611.96	1358.59	2042.03	1342.44	2749.31	1015.07	3526.02	2908.5	1278.53	3814.71	--	--	LMGP02010465	PE(15:0/20:2(11Z,14Z))	1-pentadecanoyl-2-(11Z,14Z-eicosadienoyl)-glycero-3-phosphoethanolamine	PE(35:2); PE(15:0_20:2)	Glycerophospholipids [GP]	Glycerophosphoethanolamines [GP02]	Diacylglycerophosphoethanolamines [GP0201]	HMDB0008901	Organic compounds	Lipids and lipid-like molecules	Glycerophospholipids	Glycerophosphoethanolamines	52924168	_
neg_3152	PE-NMe2(20:4(8Z,11Z,14Z,17Z)/16:0)	14802.9	15512.2	11565.3	9012.94	12399.8	8715.38	7384.17	7670.23	3005.27	4083.76	3690.7	4909.01	9412.1	7167.41	7187.32	5570.19	3571.14	5547.37	--	--	--	--	--	--	--	--	--	HMDB0114355	Organic compounds	Lipids and lipid-like molecules	Glycerophospholipids	Glycerophosphoethanolamines	131821462	_
neg_3153	PS(18:0/18:2(9Z,12Z))	3500.73	2886.83	2944.45	3860.36	2638.08	2731.43	3341.18	2818.79	2265.12	2770.37	1614.4	2118.24	1413.26	3525.68	1420.52	1331.65	1181.58	1737.2	--	--	LMGP03010031	PS(18:0/18:2(9Z,12Z))	1-octadecanoyl-2-(9Z,12Z-octadecadienoyl)-sn-glycero-3-phosphoserine	L-Serine, 2-[(1-oxo-9,12-octadecadienyl)oxy]-3-[(1-oxooctadecyl)oxy]propyl hydrogen phosphate (ester), [R-(Z,Z)]-; PS(18:0/18:2); PS(36:2); PS(18:0_18:2)	Glycerophospholipids [GP]	Glycerophosphoserines [GP03]	Diacylglycerophosphoserines [GP0301]	HMDB0012380	Organic compounds	Lipids and lipid-like molecules	Glycerophospholipids	Glycerophosphoserines	9547091	132014-81-4
neg_3154	SM(d19:1/20:4(8Z,11Z,14Z,17Z)-2OH(5S,6R))	2584.31	3617.63	12729	15621.5	8504.76	13847.1	4206.07	3500.77	8446.86	23605.1	12266.7	10599.7	8223.95	6268.53	9210.9	11653.4	8286.88	18574.5	--	--	--	--	--	--	--	--	--	--	--	--	--	--	--	--
neg_3155	PE-NMe(18:3(9Z,12Z,15Z)/20:0)	5653.88	8374.32	8769.07	5842.25	6145.17	7153.64	2258.99	1800.22	2113.26	3599.39	3697.18	3947.12	4116.16	2725.71	4397.51	4799.44	2946.79	4499.21	--	--	--	--	--	--	--	--	--	HMDB0113233	Organic compounds	Lipids and lipid-like molecules	Glycerophospholipids	Glycerophosphoethanolamines	131820346	_
neg_3184	PE(15:0/22:1(13Z))	4280.65	1247.87	3665.62	62751.7	4786.18	9382.8	3756.19	2512.02	12736.9	5582.18	23067	7301.3	1307.87	3550.88	2115.93	2998.97	2420.33	20092	--	--	--	--	--	--	--	--	--	HMDB0008908	Organic compounds	Lipids and lipid-like molecules	Glycerophospholipids	Glycerophosphoethanolamines	53479578	_
neg_3185	PS(15:0/20:4(6Z,8E,10E,14Z)-2OH(5S,12R))	951.291	2210.77	3284.62	2084.71	1651.98	3247.1	953.798	1018.92	2013.29	2866.53	3233.89	2882.54	1998.88	1411.29	3524.02	2372.94	1804.02	4371.38	--	--	--	--	--	--	--	--	--	--	--	--	--	--	--	--
neg_3361	5-Hydroxy-2-furoic acid	516.757	609.528	541.272	607.886	479.287	554.146	561.999	490.314	412.944	556.656	492.157	626.65	522.463	488.754	483.716	481.357	388.356	572.593	--	--	--	--	--	--	--	--	--	--	--	--	--	--	--	--
neg_3363	D-(-)-3-Phosphoglyceric acid disodium salt	9097.42	10446.8	9664.58	9811.11	7982.96	9233.5	9193.7	8170.21	6929.54	8819.93	8487.68	9826.71	8942.76	8384.29	8755.41	8073.51	6745.1	9520.41	--	--	--	--	--	--	--	--	--	--	--	--	--	--	--	--
neg_3413	Bendroflumethiazide	1110.39	855.151	436.458	87.779	133.599	550.029	74.7574	108.005	88.6927	42.9385	2.15609	20.4332	6.53555e-10	3.7433	6.20265	6.53555e-10	289.235	6.53555e-10	--	--	--	--	--	--	--	--	--	--	--	--	--	--	--	--
neg_3416	Nor-NOHA	598.27	361.304	614.731	244.737	334.366	964.569	12.5034	13.4602	43.5358	27.1273	12.3005	6.53555e-10	38.0553	20.6394	13.5193	23.2326	66.937	6.39824	--	--	--	--	--	--	--	--	--	--	--	--	--	--	--	--
neg_3417	Porphobilinogen	424.131	246.528	465.869	161.536	247.897	714.94	6.53555e-10	14.1983	135.127	22.4439	50.4462	6.53555e-10	275.997	261.48	211.107	202.335	77.0422	6.53555e-10	C00931	Porphyrin and chlorophyll metabolism(ko00860);;Metabolic pathways(ko01100)	--	--	--	--	--	--	--	HMDB0000245	Organic compounds	Organic nitrogen compounds	Organonitrogen compounds	Amines	1021	487-90-1
neg_3419	Glutamylproline	10935.5	6857.53	11306.1	4443.3	6439.5	16493.5	40.3769	101.504	170.466	92.6797	93.4697	49.8129	90.2891	135.936	65.1475	30.3716	148.462	2.25758	--	--	--	--	--	--	--	--	--	HMDB0028827	Organic compounds	Organic acids and derivatives	Carboxylic acids and derivatives	Amino acids, peptides, and analogues	11218768	41745-47-5
neg_3424	Glabrene	25664.8	24224.1	10958.8	8041.3	9769.02	20858.9	1256.29	1479.81	3410.02	1875.88	1401.98	918.097	825.753	667.047	461.677	736.995	4859.99	92.3053	--	--	LMPK12080060	Glabrene	-	-	Polyketides [PK]	Flavonoids [PK12]	Isoflavans [PK1208]	HMDB0029530	Organic compounds	Phenylpropanoids and polyketides	Isoflavonoids	Pyranoisoflavonoids	480774	60008-03-9
neg_3429	Apigenin 7-arabinoside	0.158588	6.53555e-10	6.53555e-10	2.22708	6.53555e-10	8.06825	729.421	1054.51	986.498	350.494	681.7	634.77	495.64	487.575	774.406	428.348	996.594	415.61	--	--	--	--	--	--	--	--	--	--	--	--	--	--	--	--
neg_3431	Hydrazoic acid	22.1792	16.2862	19.9559	3.09572	2.29504	44.3173	41.7396	66.796	71.9079	46.2078	75.3255	89.0997	56.1887	50.0722	82.9953	73.9227	89.7841	25.5044	--	--	--	--	--	--	--	--	--	--	--	--	--	--	--	--
neg_3434	(E)-8-Hydroxy-2-octene-4,6-diynoic acid	6.53555e-10	6.53555e-10	6.53555e-10	6.53555e-10	6.53555e-10	6.53555e-10	30.8468	22.2621	343.254	40.3924	44.9618	27.902	82.5634	107.215	105.685	26.7374	80.6469	6.53555e-10	--	--	--	--	--	--	--	--	--	--	--	--	--	--	--	--
neg_3435	2,3-Dihydroxy-5-methylthio-4-pentenoic acid	146.76	11.0235	137.655	158.347	80.2388	52.335	51.6855	144.729	199.554	136.573	75.5611	157.28	179.985	151.466	208.512	80.6789	97.6501	41.6063	--	--	--	--	--	--	--	--	--	--	--	--	--	--	--	--
neg_3436	Glycyl-Glutamate	4.80289	12.7224	8.20704	15.8138	4.18217	13.1872	242.967	162.905	321.518	312.201	97.4582	149.981	173.441	348.849	129.389	167.497	484.22	19.579	--	--	--	--	--	--	--	--	--	--	--	--	--	--	--	--
neg_3450	3-Phenyl-1H-pyrazole	6.53555e-10	6.53555e-10	6.53555e-10	6.53555e-10	6.53555e-10	6.53555e-10	58.1774	131.604	124.437	48.441	80.9587	46.5103	234.16	403.28	220.02	289.481	95.1519	6.53555e-10	--	--	--	--	--	--	--	--	--	--	--	--	--	--	--	--
neg_3453	Amoxicillin	6.53555e-10	6.53555e-10	6.53555e-10	6.53555e-10	6.53555e-10	6.53555e-10	317.925	230.453	318.525	240.448	535.684	333.245	6.53555e-10	33.3963	755.227	51.7432	1.10478	366.247	--	--	--	--	--	--	--	--	--	HMDB0015193	Organic compounds	Organoheterocyclic compounds	Lactams	Beta lactams	33613	26787-78-0
neg_3456	Glycylhydroxyproline	34.1305	9.31758	12.9748	5.11243	9.04734	12.0478	104.035	112.915	413.681	150.656	114.665	44.9819	511.587	1773.23	501.242	538.161	394.082	1.27377	--	--	--	--	--	--	--	--	--	HMDB0011173	Organic compounds	Organic acids and derivatives	Carboxylic acids and derivatives	Amino acids, peptides, and analogues	11862107	24587-32-4
neg_3461	Formyl-5-hydroxykynurenamine	6.53555e-10	6.53555e-10	6.53555e-10	6.53555e-10	6.53555e-10	6.53555e-10	98.9158	84.0382	358.301	193.77	198.105	19.6252	103.391	122.084	88.7644	115.127	249.984	10.018	C05647	Tryptophan metabolism(ko00380)	--	--	--	--	--	--	--	--	--	--	--	--	--	--
neg_3463	5-Hydroxy-3-[[5-(4-nitrophenyl)furan-2-yl]methylideneamino]-1H-imidazol-2-one	321.616	56.7909	79.294	45.3101	132.853	387.628	43.6276	49.0196	204.188	128.664	42.5633	84.5358	30.8192	9.08258	87.4169	56.1413	296.717	58.7711	--	--	--	--	--	--	--	--	--	--	--	--	--	--	--	--
neg_3469	Prolyl-Valine	56.1766	46.2009	58.7989	188.792	58.1758	121.103	117.645	18.8853	167.057	91.9833	119.309	73.9911	353.041	395.339	316.958	321.636	177.344	98.6078	--	--	--	--	--	--	--	--	--	--	--	--	--	--	--	--
neg_3472	Glycyl-histidyl-arginyl-proline	1993.21	1449.51	1001.83	379.699	893.587	2318.48	6.53555e-10	6.53555e-10	1.78798	6.53555e-10	6.53555e-10	6.53555e-10	5.88652	4.64525	4.05602	15.8037	43.2565	6.53555e-10	--	--	--	--	--	--	--	--	--	--	--	--	--	--	--	--
neg_3478	(+)-Setoclavine	37.0477	11.4138	18.2465	20.2428	13.4289	14.9686	7.42867	14.6006	97.9381	20.8669	1712.47	7.95777	6.53555e-10	13.9435	2.24466	21.986	56.7484	0.693845	--	--	--	--	--	--	--	--	--	--	--	--	--	--	--	--
neg_3481	4,5-Dimethyloxazole	6.53555e-10	6.53555e-10	6.53555e-10	6.53555e-10	6.53555e-10	6.53555e-10	120.364	76.6735	24.7499	32.452	88.9584	113.09	19.3067	8.09224	15.138	72.0931	17.863	24.1789	--	--	--	--	--	--	--	--	--	--	--	--	--	--	--	--
neg_3482	2-Deoxy-L-ribono-1,4-lactone	6.53555e-10	6.53555e-10	6.53555e-10	6.53555e-10	6.53555e-10	6.53555e-10	524.137	345.166	150.435	155.951	351.743	444.607	135.981	86.079	97.2784	314.427	99.3197	166.49	--	--	--	--	--	--	--	--	--	--	--	--	--	--	--	--
neg_3483	Norfuraneol	6.53555e-10	6.53555e-10	6.53555e-10	6.53555e-10	6.53555e-10	3.57891	1564.34	1065.75	443.467	547.012	1242.32	1546.74	383.347	294.409	334.016	1053.36	336.47	554.039	--	--	--	--	--	--	--	--	--	HMDB0031859	Organic compounds	Organoheterocyclic compounds	Dihydrofurans	Furanones	4564493	19322-27-1
neg_3485	Deferiprone	36.9208	62.9684	30.4426	59.0247	45.7643	115.175	14104	10329.8	4120.2	5240.71	10566	13516.7	4216.3	3548.19	3907.87	9337.72	3292.65	5752.12	--	--	--	--	--	--	--	--	--	--	--	--	--	--	--	--
neg_3490	Pegorgotein	158.093	206.941	223.081	157.1	255.077	219.451	3.79198	6.78598	17.9856	4.86833	3.55408	2.58107	9.99048	10.4326	6.53555e-10	8.24341	19.5684	6.53555e-10	--	--	--	--	--	--	--	--	--	--	--	--	--	--	--	--
neg_3493	2-Benzamido-2-iodoacetic acid	7.02963	12.8356	1.39966	0.0945161	0.743112	2.87258	896.568	658.261	220.513	351.546	686.358	884.938	260.435	191.064	209.675	546.718	137.009	432.683	--	--	--	--	--	--	--	--	--	--	--	--	--	--	--	--
neg_3497	IDP	6.53555e-10	6.53555e-10	6.53555e-10	6.53555e-10	6.53555e-10	6.53555e-10	1130.44	652.439	208.995	205.804	699.685	904.588	117.787	30.2133	32.5852	398.199	196.452	180.247	C00104	Purine metabolism(ko00230);;Metabolic pathways(ko01100)	--	--	--	--	--	--	--	--	--	--	--	--	--	--
neg_3502	Benzoxazine-6-carboxylic acid	3.4584	4.25613	4.86579	4.14928	0.446641	1.86794	208.589	153.168	82.7296	31.0332	129.223	170.401	15.2966	29.0101	13.8222	133.882	71.0324	37.9665	--	--	--	--	--	--	--	--	--	--	--	--	--	--	--	--
neg_3506	1beta-Methylcarbapenem	6.53555e-10	6.53555e-10	6.53555e-10	0.975124	6.53555e-10	6.53555e-10	115.226	531.673	250.784	104.178	135.558	177.353	288.493	393.069	502.531	288.262	200.285	121.684	--	--	--	--	--	--	--	--	--	--	--	--	--	--	--	--
neg_3510	5-Hydroxypentanoic acid	6.53555e-10	6.53555e-10	6.53555e-10	6.53555e-10	6.53555e-10	6.53555e-10	444.24	676.035	802.161	537.9	497.573	493.252	18.389	6.04912	2.34846	3.95375	1368.35	6.53555e-10	--	--	--	--	--	--	--	--	--	--	--	--	--	--	--	--
neg_3512	DL-3,4-Dihydroxymandelic acid	0.76134	6.53555e-10	6.53555e-10	6.53555e-10	9.34508	6.53555e-10	13578.6	19213.4	23410.8	15880.2	15670.3	15129	706.785	322.59	170.902	343.441	36559.9	57.5752	--	--	--	--	--	--	--	--	--	--	--	--	--	--	--	--
neg_3515	5-Butyltetrahydro-2-oxo-3-furancarboxylic acid	6.53555e-10	6.53555e-10	6.53555e-10	6.53555e-10	6.53555e-10	1.49902	11.8733	46.6769	136.765	128.955	54.03	6.53555e-10	240.987	257.354	191.186	485.497	96.264	6.53555e-10	--	--	--	--	--	--	--	--	--	--	--	--	--	--	--	--
neg_3517	Wharangin	12.5522	6.53555e-10	3.56274	9.94029	6.53555e-10	6.53555e-10	357.501	599.738	677.753	489.477	435.486	328.074	3.99516	16.1951	40.0577	26.5843	888.762	6.53555e-10	--	--	LMPK12113260	Wharangin	-	-	Polyketides [PK]	Flavonoids [PK12]	Flavones and Flavonols [PK1211]	--	--	--	--	--	--	--
neg_352	Methylpyrazine	164.83	122.043	92.0281	99.8587	45.051	85.5019	5.17563	14.0791	13.1656	9.25579	11.5746	16.3766	11.4664	3.8556	12.6395	3.61647	14.1756	5.57186	--	--	--	--	--	--	--	--	--	--	--	--	--	--	--	--
neg_3520	Glucocleomin	211.624	42.8854	271.722	93.7302	131.108	313.787	91.6433	346.769	412.734	274.522	375.938	305.955	1473.51	673.597	431.824	312.216	4926.39	401.432	--	--	--	--	--	--	--	--	--	--	--	--	--	--	--	--
neg_3522	CDP-DG(a-13:0/i-12:0)	161.748	150.989	6.53555e-10	6.53555e-10	6.53555e-10	189.783	6.53555e-10	6.53555e-10	6.53555e-10	6.53555e-10	6.53555e-10	6.53555e-10	6.53555e-10	6.53555e-10	6.53555e-10	6.53555e-10	6.53555e-10	6.53555e-10	--	--	--	--	--	--	--	--	--	HMDB0116068	Organic compounds	Lipids and lipid-like molecules	Glycerophospholipids	CDP-glycerols	131822724	_
neg_3528	iodo tyrosine	6.53555e-10	6.53555e-10	6.53555e-10	6.53555e-10	6.53555e-10	6.53555e-10	178.3	244.719	213.798	189.709	210.053	215.218	6.53555e-10	3.3836	0.330731	0.947041	298.565	6.53555e-10	--	--	--	--	--	--	--	--	--	--	--	--	--	--	--	--
neg_3534	Alanylthreonine	6.53555e-10	6.53555e-10	6.53555e-10	13.6687	6.53555e-10	6.53555e-10	29.3104	84.3249	204.782	105.355	13.7561	36.4629	6.46115	429.751	22.848	10.2899	211.74	3.2524	--	--	--	--	--	--	--	--	--	--	--	--	--	--	--	--
neg_3545	Liqcoumarin	6.53555e-10	11.1733	6.53555e-10	3.21388	2.39637	6.53555e-10	133.855	190.817	384.678	138.248	51.6915	90.9426	14.068	36.3323	33.6661	14.1318	292.421	6.53555e-10	--	--	--	--	--	--	--	--	--	--	--	--	--	--	--	--
neg_3547	3-O-p-Coumaroylquinic acid	12.5654	10.2525	21.781	24.8466	2.41885	32.1614	1139.51	855.149	555.133	596.856	449.152	1304.95	5.26648	73.4335	49.6318	66.7074	555.609	6.42661	--	--	--	--	--	--	--	--	--	--	--	--	--	--	--	--
neg_3549	Fluoroquinolone carboxylic	6.53555e-10	6.53555e-10	6.53555e-10	6.53555e-10	6.53555e-10	6.53555e-10	143.336	113.989	431.859	92.7727	119.266	86.4206	6.53555e-10	11.5206	6.53555e-10	2.78622	192.012	6.53555e-10	--	--	--	--	--	--	--	--	--	--	--	--	--	--	--	--
neg_3556	Tetrahydro-2-furanmethanol	43.3394	137.811	45.199	23.0541	16.0417	33.6684	7.48045	2.39097	13.3961	2.94423	6.53555e-10	6.53555e-10	6.53555e-10	1.47359	2.47379	6.53555e-10	18.5374	6.53555e-10	--	--	--	--	--	--	--	--	--	HMDB0031175	Organic compounds	Organoheterocyclic compounds	Tetrahydrofurans	_	7360	97-99-4
neg_3558	Cyclacillin	6.53555e-10	6.53555e-10	6.53555e-10	6.53555e-10	6.53555e-10	6.53555e-10	4.15735	1.99659	12.7498	6.53555e-10	6.53555e-10	6.53555e-10	17.0745	6.53555e-10	7.36151	6.53555e-10	127.945	6.53555e-10	--	--	--	--	--	--	--	--	--	--	--	--	--	--	--	--
neg_3563	Nitrofurazone	3834.3	10892.8	4414.67	2308.58	1415.13	2777.07	320.89	643.462	149.973	86.0775	36.8903	93.091	64.8012	227.791	117.285	31.2499	109.635	10.7432	--	--	--	--	--	--	--	--	--	--	--	--	--	--	--	--
neg_3565	PIP(16:0/20:5(7Z,9Z,11E,13E,17Z)-3OH(5,6,15))	242.983	133.998	30.8395	28.2598	34.9519	333.407	6.53555e-10	6.53555e-10	6.53555e-10	6.53555e-10	6.53555e-10	6.53555e-10	69.2774	9.75954	9.16147	109.81	23.2049	6.53555e-10	--	--	--	--	--	--	--	--	--	--	--	--	--	--	--	--
neg_3568	Gentisic acid	122.118	238.952	138.852	87.9544	52.0239	120.148	440.257	404.069	645.758	488.115	220.422	527.234	178.541	255.144	175.564	145.651	545.834	106.832	C00628	Tyrosine metabolism(ko00350);;Metabolic pathways(ko01100)	--	--	--	--	--	--	--	HMDB0059999	Organic compounds	Benzenoids	Benzene and substituted derivatives	Benzoic acids and derivatives	161488	_
neg_3571	Lippioside II	131.334	67.3736	33.9778	24.5781	61.1124	385.645	29.8688	50.0853	147.228	36.5692	41.1529	26.2828	14.4614	8.26668	6.53555e-10	15.8869	248.65	6.53555e-10	--	--	--	--	--	--	--	--	--	--	--	--	--	--	--	--
neg_3574	methoxycatecholamine	6.53555e-10	0.205615	0.239805	2.03843e-07	0.00482322	6.53555e-10	5.06152	6.53555e-10	16.6181	2.93098	6.53555e-10	4.19744	226.037	606.634	111.897	100.08	29.0914	6.53555e-10	--	--	--	--	--	--	--	--	--	--	--	--	--	--	--	--
neg_3582	N,N'-Diacetylchitobiosyldiphosphodolichol	6.53555e-10	6.53555e-10	6.53555e-10	6.53555e-10	6.53555e-10	6.53555e-10	933.955	799.301	820.441	551.817	852.054	1327.82	585.3	503.515	1527.5	455.465	238.34	768.484	--	--	--	--	--	--	--	--	--	HMDB0012126	Organic compounds	Lipids and lipid-like molecules	Prenol lipids	Polyprenols	53481378	_
neg_3586	Rebaudioside B	1702.18	566.268	375.713	787.583	372.162	749.044	6.53555e-10	6.53555e-10	6.53555e-10	6.35586	6.53555e-10	6.53555e-10	6.53555e-10	6.53555e-10	6.53555e-10	6.53555e-10	6.88063	9.39633	--	--	LMPR01040125	Rebaudioside B	-	-	Prenol Lipids [PR]	Isoprenoids [PR01]	C20 isoprenoids (diterpenes) [PR0104]	--	--	--	--	--	--	--
neg_3588	LysoPE(20:5(5Z,8Z,11Z,14Z,17Z)/0:0)	74.7407	101.899	48.6501	49.441	39.459	134.278	159.245	193.119	313.345	132.205	313.84	281.201	249.279	263.784	227.396	321.425	286.502	137.254	--	--	--	--	--	--	--	--	--	HMDB0011519	Organic compounds	Lipids and lipid-like molecules	Glycerophospholipids	Glycerophosphoethanolamines	52925146	_
neg_3591	Adenine	17.6948	16.868	25.4499	48.7266	11.6915	30.0633	510.731	510.791	482.825	636.603	748.361	767.533	891.829	608.626	809.807	629.26	541.561	627.468	C00147	Purine metabolism(ko00230);;Metabolic pathways(ko01100)	--	--	--	--	--	--	--	--	--	--	--	--	--	--
neg_3593	Deoxyinosine	15.8168	6.53555e-10	29.3244	14.5444	13.1398	89.7023	48.6958	118.721	828.353	527.316	76.1862	27.4005	214.046	224.061	303.84	297.225	742.044	200.219	C05512	ABC transporters(ko02010);;Purine metabolism(ko00230);;Metabolic pathways(ko01100)	--	--	--	--	--	--	--	HMDB0000071	Organic compounds	Nucleosides, nucleotides, and analogues	Purine nucleosides	Purine 2'-deoxyribonucleosides	65058	890-38-0
neg_3598	NTP	6.53555e-10	6.53555e-10	6.53555e-10	1.34585	6.53555e-10	6.53555e-10	83.045	95.3364	44.3604	104.309	94.5997	107.535	182.343	78.3075	131.029	121.008	9.56018	121.727	--	--	--	--	--	--	--	--	--	--	--	--	--	--	--	--
neg_3611	(1R,2S,3R)-2-Acetyl-4(5)-(1,2,3,4-tetrahydroxybutyl)imidazole	6.90435	6.53555e-10	6.53555e-10	29.7015	6.53555e-10	13.2237	148.844	246.757	261.013	207.385	188.7	230.852	131.547	116.944	110.675	302.937	311.062	24.9193	--	--	--	--	--	--	--	--	--	--	--	--	--	--	--	--
neg_3618	virginiamycin m1	6.53555e-10	6.53555e-10	6.53555e-10	6.53555e-10	6.53555e-10	6.53555e-10	3.06474	20.4939	21.0984	10.6297	20.1184	6.53555e-10	601.935	216.49	37.1104	269.829	159.861	6.53555e-10	--	--	--	--	--	--	--	--	--	--	--	--	--	--	--	--
neg_3619	2H-1-Benzopyran-2-one, 7-[[2-(acetylamino)-2-deoxy-beta-D-glucopyranosyl]oxy]-4-methyl-	6.53555e-10	6.53555e-10	6.53555e-10	6.53555e-10	6.53555e-10	6.53555e-10	1035.52	229.015	975.619	2211.14	1064.79	472.011	314.077	1404.44	1675.31	633.806	293.881	2763.51	--	--	--	--	--	--	--	--	--	--	--	--	--	--	--	--
neg_3628	Xanthurenic acid	1128.7	884.394	822.212	1001.27	625.393	1373.6	4235.13	1373.24	846.444	1345.53	1751.49	2653.06	6526.66	3925.41	1646.1	14636.3	1037.68	1417.39	C02470	Tryptophan metabolism(ko00380)	--	--	--	--	--	--	--	--	--	--	--	--	--	--
neg_3631	2-Iodohippuric acid	16.242	10.2835	8.48549	12.4068	10.9772	13.3007	125.453	42.0329	9.76658	31.5279	46.535	74.2355	170.826	79.9025	42.3424	248.225	1.11305	51.3253	--	--	--	--	--	--	--	--	--	--	--	--	--	--	--	--
neg_3633	alpha-D-GalpNAc-(1->3)-[alpha-L-Fucp-(1->2)]-D-Galp	11.8296	7.17989	4.45942	21.7632	16.5897	11.2103	99.8916	127.763	217.363	59.122	150.164	76.4474	167.812	158.393	87.1048	44.8775	90.5146	9.0826	--	--	--	--	--	--	--	--	--	--	--	--	--	--	--	--
neg_3636	N-FORMYLMETHIONYLALANINE	39.3332	20.4393	28.6535	45.7611	14.2098	41.6744	130.384	148.84	438.591	269.988	170.924	109.829	457.04	789.515	359.999	358.457	456.026	35.3801	--	--	--	--	--	--	--	--	--	--	--	--	--	--	--	--
neg_3639	Kaempferol 3-rhamnoside 4'-xyloside	724.597	572.753	439.016	841.751	423.496	663.131	6.53555e-10	6.53555e-10	6.53555e-10	6.53555e-10	6.53555e-10	6.53555e-10	6.53555e-10	6.53555e-10	6.53555e-10	6.53555e-10	6.53555e-10	6.53555e-10	--	--	--	--	--	--	--	--	--	--	--	--	--	--	--	--
neg_3640	Creatine	21.1822	10.4175	13.2981	19.1038	8.48284	30.2866	0.874597	0.254718	4.17241	6.71463	4.76192	3.58443	6.1386	24.287	9.15732	8.54883	5.57287	0.261156	C00300	Metabolic pathways(ko01100);;Glycine, serine and threonine metabolism(ko00260);;Arginine and proline metabolism(ko00330)	--	--	--	--	--	--	--	--	--	--	--	--	--	--
neg_3647	3,4,5-Trihydroxy-6-(6'-hydroxy-3-oxospiro[2-benzofuran-1,9'-xanthene]-3'-yl)oxyoxane-2-carboxylic acid	2954	2697.83	2565.67	3104.09	1933.31	3559.37	262.514	158.492	516.377	270.918	132.363	184.75	91.8189	126.549	170.16	43.4794	593.478	36.2702	--	--	--	--	--	--	--	--	--	--	--	--	--	--	--	--
neg_3648	Gemigliptin	167.307	158.144	121.308	225.464	98.5635	206.259	68.5483	36.1416	228.775	71.3836	55.1533	31.167	1.94249	40.0722	4.82274	7.08669	396.498	1.44763	--	--	--	--	--	--	--	--	--	--	--	--	--	--	--	--
neg_3653	Peonidin 3-(6''-malonyl-glucoside) 5-glucoside	1591.81	1300.1	1268.63	1816.4	964.647	1981.59	10.1666	68.405	77.565	22.9868	23.0424	19.1876	324.378	45.2332	32.369	175.402	1023.24	6.53555e-10	--	--	--	--	--	--	--	--	--	--	--	--	--	--	--	--
neg_3655	Zeanoside B	243.234	237.375	254.308	315.553	180.082	339.086	6.53555e-10	5.28972	18.2289	11.8052	6.53555e-10	6.53555e-10	6.53555e-10	6.53555e-10	6.53555e-10	6.53555e-10	23.0168	6.53555e-10	--	--	--	--	--	--	--	--	--	--	--	--	--	--	--	--
neg_3656	Sesaminol glucosyl-(1->2)-[glucosyl-(1->6)]-glucoside	1183.22	897.505	615.871	887.345	488.649	1010.74	6.53555e-10	6.53555e-10	2.2221	6.53555e-10	6.53555e-10	6.53555e-10	6.53555e-10	6.53555e-10	6.53555e-10	10.1277	6.53555e-10	6.53555e-10	--	--	--	--	--	--	--	--	--	--	--	--	--	--	--	--
neg_3657	Cyclocreatine	430.332	295.543	285.39	430.49	242.883	609.42	61.3975	80.9523	180.5	86.0243	77.3001	57.8789	132.926	152.739	112.542	93.3146	64.6289	40.2164	--	--	--	--	--	--	--	--	--	--	--	--	--	--	--	--
neg_3658	Tryptamine	1430.11	1060.51	983.655	1383.48	801.878	1991.25	55.3488	37.6044	116.647	67.0339	34.0377	68.3091	78.3184	132.037	116.507	35.7666	63.1772	13.7323	C00398	Neuroactive ligand-receptor interaction(ko04080);;Tryptophan metabolism(ko00380);;Metabolic pathways(ko01100)	--	--	--	--	--	--	--	HMDB0000303	Organic compounds	Organoheterocyclic compounds	Indoles and derivatives	Tryptamines and derivatives	1150	61-54-1
neg_3660	6-Acetamidohexanoic acid	2191.81	1631.01	1627.43	1796.04	1016.94	2421.15	138.004	113.627	230.6	208.906	63.4783	108.952	53.3404	160.859	137.425	53.9577	147.824	35.0501	--	--	--	--	--	--	--	--	--	--	--	--	--	--	--	--
neg_3665	2-(1,2,3,4-Tetrahydroxybutyl)thiazolidine-4-carboxylic acid	34616.4	25254.1	25158.3	28187.4	15788.5	37352.3	1067.41	904.261	1106.86	751.111	811.741	757.39	942.856	1316.26	1082.04	805.106	921.989	193.569	--	--	--	--	--	--	--	--	--	--	--	--	--	--	--	--
neg_3670	delphinidin 3-O-(6''-O-malonyl)-beta-glucoside	863.521	766.697	681.152	981.13	482.592	1036.86	28.5389	11.2469	64.0542	32.6349	11.4861	18.4599	8.09164	11.9903	4.01032	6.53555e-10	67.5235	6.53555e-10	--	--	--	--	--	--	--	--	--	--	--	--	--	--	--	--
neg_3673	Sudachiin B	14320.9	11845.7	10861.2	15986.9	8262.3	19636.9	377.11	445.455	413.243	424.591	268.902	325.681	591.765	283.989	272.094	99.3246	372.707	747.222	--	--	--	--	--	--	--	--	--	--	--	--	--	--	--	--
neg_3675	Cytidine 2'-phosphate	117.886	101.425	123.922	132.09	94.902	106.34	4.93752	6.53555e-10	30.0252	14.4552	8.62825	6.94886	6.53555e-10	15.2305	14.6065	6.53555e-10	11.9263	6.53555e-10	--	--	--	--	--	--	--	--	--	--	--	--	--	--	--	--
neg_3685	1-(Pentafluorophenyl)propane	54.1386	14.9916	20.4771	35.1128	17.3966	105.39	550.482	477.516	605.345	509.888	331.939	496.453	216.447	394.038	204.112	152.734	526.295	39.1287	--	--	--	--	--	--	--	--	--	--	--	--	--	--	--	--
neg_3691	Glycinamide, glycyl-L-prolyl-	15.2375	2.86358	6.36727	12.3043	7.10038	37.6017	313.245	365.784	646.724	437.726	309.803	292.593	359.604	403.098	537.982	375.534	446.276	350.656	--	--	--	--	--	--	--	--	--	--	--	--	--	--	--	--
neg_3694	Gnaphaliin	2857.9	1062.99	1158.76	899.966	1322.48	4033.55	349.896	255.865	665.285	518.442	243.708	250.011	257.209	297.25	201.557	248.673	1017.59	169.066	--	--	LMPK12113093	Gnaphaliin	5,7-Dihydroxy-3,8-dimethoxyflavone	3-O-Methyl-8-methoxygalangin	Polyketides [PK]	Flavonoids [PK12]	Flavones and Flavonols [PK1211]	--	--	--	--	--	--	--
neg_3697	Quercetin 3-(2-caffeoylglucuronoside)	73.7215	94.0908	51.9824	101.704	76.587	75.423	133.201	135.004	201.971	141.409	72.5802	94.5599	33.5955	72.5938	40.1987	16.852	247.633	10.0713	--	--	--	--	--	--	--	--	--	--	--	--	--	--	--	--
neg_3704	Genistein 4'-rhamnoside	503.995	533.949	393.376	732.121	419.986	579.62	6.53555e-10	6.53555e-10	6.67208	6.53555e-10	2.56327	6.39316	6.53555e-10	6.53555e-10	3.19234	6.53555e-10	14.1934	3.3705	--	--	--	--	--	--	--	--	--	--	--	--	--	--	--	--
neg_3712	(R)-8-Acetoxycarvotanacetone	2.59199	12.1315	9.22176	12.7915	11.5906	9.59753	101.537	136.418	450.043	329.2	186.605	83.5232	941.298	1735.59	876.796	959.35	275.524	66.5346	--	--	--	--	--	--	--	--	--	--	--	--	--	--	--	--
neg_3714	(8R)-3-[(4S,5R)-4-Hydroxy-5-(hydroxymethyl)oxolan-2-yl]-7,8-dihydro-4H-imidazo[4,5-d][1,3]diazepin-8-ol	6.53555e-10	1.10041	6.53555e-10	6.53555e-10	6.53555e-10	3.24086	140.7	174.256	352.103	221.265	146.187	109.562	529.697	620.295	414.994	419.055	521.813	44.8082	--	--	--	--	--	--	--	--	--	--	--	--	--	--	--	--
neg_3716	3,5,7-Trihydroxy-4',6-dimethoxyflavanone	277.152	208.394	268.373	317.842	182.515	316.339	1669.01	1449.94	3019.61	1927.96	1504.77	1232.72	379.888	960.764	559.878	507.233	4549.01	197.843	--	--	--	--	--	--	--	--	--	--	--	--	--	--	--	--
neg_3718	Eupatilin	24.1867	32.9317	12.2305	38.0126	6.07945	32.7461	275.495	219.331	421.422	291.511	217.616	212.82	90.653	143.277	102.03	106.51	595.182	52.9659	--	--	LMPK12111228	Eupatilin	-	-	Polyketides [PK]	Flavonoids [PK12]	Flavones and Flavonols [PK1211]	--	--	--	--	--	--	--
neg_3724	2'-Deoxy-5'-O-thiophosphonouridine	251.07	368.365	325.315	397.856	262.402	266.579	244.105	232.235	156.636	217.381	206.579	243.346	290.881	208.479	239.814	168.411	54.3516	281.689	--	--	--	--	--	--	--	--	--	--	--	--	--	--	--	--
neg_3726	FAD	16146.4	14409.6	15769.1	13654.9	8722.54	14501.1	14576.9	11637.7	14001.5	12089.6	14139.3	14970.2	14793.4	12060.3	15840.2	14244.9	10219.5	12678.3	C00016	Riboflavin metabolism(ko00740);;Vitamin digestion and absorption(ko04977);;Metabolic pathways(ko01100)	--	--	--	--	--	--	--	--	--	--	--	--	--	--
neg_3731	1,5-Dimethylbarbituric acid	121.366	102.866	137.517	173.218	89.792	125.903	168.726	149.3	385.197	217.012	212.334	135.68	134.711	143.429	124.783	115.007	249.958	41.7185	--	--	--	--	--	--	--	--	--	--	--	--	--	--	--	--
neg_3733	Benzodiazepine	35.3112	38.7872	45.6435	57.356	31.875	37.3413	110.535	88.2359	161.593	135.623	74.6143	98.3639	85.2815	114.466	69.0579	60.1234	140.003	50.5016	--	--	--	--	--	--	--	--	--	--	--	--	--	--	--	--
neg_3739	3-Methyl-2-benzothiazolone hydrazone	27328.8	32716.1	28896.7	31401.7	24736.7	27777.4	26816.3	23487.9	18937.6	24905.7	25427.5	26802.2	30554.3	26244.4	26551	24896	15962.6	28828.4	--	--	--	--	--	--	--	--	--	--	--	--	--	--	--	--
neg_3746	Fosphenytoin	1180.79	773.826	627.158	917.696	453.387	1520.06	554.853	479.029	1191.52	738.715	317.343	469.113	180.8	391.132	356.494	282.602	1797.24	66.485	--	--	--	--	--	--	--	--	--	--	--	--	--	--	--	--
neg_3748	CDP-ethanolamine	394.394	514.08	483.166	533.052	428.401	383.467	870.195	761.519	894.835	879.62	766.201	825.73	732.962	668.917	622.907	573.771	1080.35	702.97	C00570	Glycerophospholipid metabolism(ko00564);;Metabolic pathways(ko01100)	--	--	--	--	--	--	--	HMDB0001564	Organic compounds	Nucleosides, nucleotides, and analogues	Pyrimidine nucleotides	Pyrimidine ribonucleotides	123727	3036-18-8
neg_3749	Neoglucobrassicin	1834.88	2497.64	2210.25	2268.83	1664.03	1759.25	1800.85	1527.77	1218.05	1652.69	1649.97	1894.32	2097.61	1543	1702.68	1436.9	1077.44	2390.67	--	--	--	--	--	--	--	--	--	HMDB0038384	Organic compounds	Organic oxygen compounds	Organooxygen compounds	Carbohydrates and carbohydrate conjugates	5485217	5187-84-8
neg_3757	Degalloyltheaflavonin	3240.93	4748.57	4057.1	4145.54	2832.38	3037.83	2224.71	2001.76	728.822	1868.53	2296.31	2742.69	3330.59	2287.85	2785.38	2183.78	438.667	4423.64	--	--	--	--	--	--	--	--	--	--	--	--	--	--	--	--
neg_3767	Phosphoaminophosphonic acid-guanylate ester	16.8522	68.6398	52.7348	61.8218	51.4996	24.6993	107.005	55.6921	39.2023	73.4171	123.923	66.8394	68.976	35.385	36.8906	44.3838	6.53555e-10	119.393	--	--	--	--	--	--	--	--	--	--	--	--	--	--	--	--
neg_3790	Dideoxycytidine 5'-Triphosphate	404.438	713.943	583.928	513.314	451.712	350.819	509.041	404.202	50.8656	365.89	461.829	590.672	540.895	433.361	496.853	393.362	11.0654	891.425	--	--	--	--	--	--	--	--	--	--	--	--	--	--	--	--
neg_3805	Methanol, (methyl-ONN-azoxy)-	8.41874	6.76898	7.92055	5.41778	8.65649	24.3172	73.0145	66.4877	60.3933	104.199	75.4882	103.262	79.3569	110.036	57.8715	67.7098	89.0645	34.1402	--	--	--	--	--	--	--	--	--	--	--	--	--	--	--	--
neg_3809	Rangbatti	47.0258	89.3299	57.2198	62.5125	57.1555	62.9183	269.227	248.134	447.789	381.413	211.948	284.361	106.58	151.21	172.445	153.749	645.76	137.677	--	--	--	--	--	--	--	--	--	--	--	--	--	--	--	--
neg_3810	Dinofenate	31.1096	28.5068	28.7001	95.238	19.934	21.0351	282.437	359.616	476.539	356.257	269.571	358.478	172.187	145.423	99.7379	94.2029	659.953	88.9256	--	--	--	--	--	--	--	--	--	--	--	--	--	--	--	--
neg_3818	6-Hydroxymelatonin	11.7701	6.53555e-10	2.73307	3.52133	3.52061	12.8698	23.178	28.8884	120.971	82.6221	72.4793	37.2542	596.554	2655.25	509.48	918.702	140.256	16.594	C05643	Tryptophan metabolism(ko00380)	--	--	--	--	--	--	--	--	--	--	--	--	--	--
neg_3824	2'-Phosphophloretin	323.505	169.408	153.698	97.2835	124.613	445.773	185.873	179.042	521.656	199.448	150.698	78.471	32.4677	128.186	116.706	185.286	626.407	6.53555e-10	--	--	--	--	--	--	--	--	--	--	--	--	--	--	--	--
neg_3826	5-Carboxypyranocyanidin 3-O-beta-glucopyranoside	120.781	25.1618	68.0608	25.8942	34.2017	129.185	51.513	11.6905	78.8119	43.3357	21.6078	21.9309	14.6059	31.6187	47.2203	6.78892	36.7335	6.53555e-10	--	--	LMPK12010432	-	5-Carboxypyranocyanidin 3-O-beta-glucopyranoside	-	Polyketides [PK]	Flavonoids [PK12]	Anthocyanidins [PK1201]	--	--	--	--	--	--	--
neg_3827	Chrysoeriol 7-O-(6''-malonyl-apiosyl-glucoside)	511.032	135.932	176.37	187.416	210.553	646.709	77.5422	16.1228	110.972	58.3469	14.6226	27.7972	6.53555e-10	83.7286	30.0137	6.53555e-10	200.381	8.6094	--	--	--	--	--	--	--	--	--	--	--	--	--	--	--	--
neg_3835	Gallocatechin-(4alpha->8)-gallocatechin-(4alpha->8)-gallocatechin	1509.88	610.101	676.165	779.751	745.684	1859.81	19.2789	6.53555e-10	6.53555e-10	6.53555e-10	6.53555e-10	6.53555e-10	6.53555e-10	6.53555e-10	6.53555e-10	6.53555e-10	6.53555e-10	6.53555e-10	--	--	--	--	--	--	--	--	--	--	--	--	--	--	--	--
neg_3847	Guadecitabine	16.0638	6.53555e-10	6.53555e-10	3.05282	6.53555e-10	27.7245	227.606	147.876	245.136	231.986	180.471	255.37	100.749	98.4516	142.698	112.283	235.927	254.039	--	--	--	--	--	--	--	--	--	--	--	--	--	--	--	--
neg_3858	Biflorin	16508.7	9101.94	7848.53	7016.62	6371.37	21295.9	724.409	820.72	1196.06	967.79	587.471	538.328	667.903	556.439	338.132	743.813	1287.42	926.282	--	--	--	--	--	--	--	--	--	--	--	--	--	--	--	--
neg_3860	(S)-3-{4-[2-(5-Methyl-2-phenyl-oxazol-4-yl)-ethoxy]-phenyl}-2-propylamino-propionic acid	40.6119	11.6367	48.8934	422.366	6.53555e-10	42.9084	12.0673	50.1889	142.535	56.8543	298.499	61.6253	17.005	102.913	40.6562	28.9751	174.307	6.53555e-10	--	--	--	--	--	--	--	--	--	--	--	--	--	--	--	--
neg_3861	Agavasaponin C	6.53555e-10	6.53555e-10	6.53555e-10	6.53555e-10	6.53555e-10	6.53555e-10	6.53555e-10	75.6137	6.53555e-10	6.53555e-10	8.16353	6.53555e-10	1739.43	49.913	105.569	851.541	641.591	8.22039	--	--	--	--	--	--	--	--	--	--	--	--	--	--	--	--
neg_3878	5'-Deoxy-5'-fluorouridine	37.189	26.7892	47.8843	137.736	51.8961	95.0086	100.064	71.261	456.751	360.159	107.635	89.0762	234.095	443.597	256.242	256.52	207.023	78.2568	C12739	Drug metabolism - other enzymes(ko00983)	--	--	--	--	--	--	--	HMDB0060406	Organic compounds	Nucleosides, nucleotides, and analogues	5'-deoxyribonucleosides	_	18343	_
neg_3881	Moracin P	57.5283	263.495	49.5884	2370.93	10.4555	116.496	186.904	278.643	779.678	532.479	191.734	104.835	19.0303	77.025	99.748	122.992	1200.94	11.5961	--	--	--	--	--	--	--	--	--	HMDB0040315	Organic compounds	Phenylpropanoids and polyketides	2-arylbenzofuran flavonoids	_	14539884	102841-46-3
neg_3884	Ceranapril	1584.98	512.69	348.785	729.255	381.741	498.891	6.53555e-10	6.53555e-10	6.53555e-10	6.53555e-10	6.53555e-10	6.53555e-10	6.53555e-10	6.53555e-10	6.53555e-10	6.53555e-10	6.53555e-10	6.53555e-10	--	--	--	--	--	--	--	--	--	--	--	--	--	--	--	--
neg_3885	7-Hydroxy-2,5-dimethyl-4H-1-benzopyran-4-one	1.19914	2.45211	3.80108	0.988595	1.28256	3.27446	103.213	149.921	356.908	197.823	152.051	137.783	27.7376	123.217	51.4355	33.2657	313.839	9.71448	--	--	--	--	--	--	--	--	--	--	--	--	--	--	--	--
neg_3887	9-(beta-D-Ribofuranosyl)zeatin	992.797	816.594	400.972	836.835	555.186	1253.75	6.53555e-10	6.53555e-10	6.53555e-10	6.53555e-10	6.53555e-10	6.53555e-10	6.53555e-10	6.53555e-10	6.53555e-10	6.53555e-10	12.6796	6.53555e-10	--	--	--	--	--	--	--	--	--	--	--	--	--	--	--	--
neg_3888	1,10-Nonacosanediol	1797.02	510.193	254.616	808.704	439.716	362.503	6.53555e-10	6.53555e-10	6.53555e-10	6.53555e-10	6.53555e-10	6.53555e-10	6.53555e-10	6.53555e-10	6.53555e-10	6.53555e-10	6.53555e-10	6.53555e-10	--	--	--	--	--	--	--	--	--	--	--	--	--	--	--	--
neg_3889	Butyric acid	253.758	1257.39	262.639	97.09	109.292	721.39	6.7714	15.3269	89.4492	34.9427	3.64165	9.88361	6.64985	11.7327	6.53555e-10	2.1267	67.8979	6.53555e-10	C00246	Butanoate metabolism(ko00650);;Protein digestion and absorption(ko04974);;Carbohydrate digestion and absorption(ko04973);;Metabolic pathways(ko01100)	LMFA01010004	Butyric acid	Butanoic acid	Butanoate; C4:0; Ethylacetic acid	Fatty Acyls [FA]	Fatty Acids and Conjugates [FA01]	Straight chain fatty acids [FA0101]	HMDB0000039	Organic compounds	Lipids and lipid-like molecules	Fatty Acyls	Fatty acids and conjugates	264	107-92-6
neg_3904	Benazeprilat	2307.67	1575.4	1691.53	1075.38	1026.36	3552.54	6.53555e-10	6.53555e-10	6.53555e-10	6.53555e-10	6.53555e-10	6.53555e-10	6.53555e-10	2.61851	6.53555e-10	6.53555e-10	44.2633	6.53555e-10	--	--	--	--	--	--	--	--	--	--	--	--	--	--	--	--
neg_3915	1-(2-Hydroxyethyl)-2-hydroxymethyl-5-nitroimidazole	6.53555e-10	6.53555e-10	6.53555e-10	6.53555e-10	6.53555e-10	6.53555e-10	57.2171	51.9874	19.8571	41.5383	41.5322	42.102	14.1166	124.615	39.3632	54.2881	11.0318	35.5928	--	--	--	--	--	--	--	--	--	--	--	--	--	--	--	--
neg_3917	3-Dehydroquinic acid	419.753	566.649	193.683	42.0039	228.413	1128.93	428.316	301.241	610.366	456.467	236.258	245.835	137.803	237.534	186.872	26.6896	958.991	23.4709	C00944	Phenylalanine, tyrosine and tryptophan biosynthesis(ko00400);;Biosynthesis of amino acids(ko01230);;Metabolic pathways(ko01100)	--	--	--	--	--	--	--	HMDB0012710	Organic compounds	Organic acids and derivatives	Hydroxy acids and derivatives	Alpha hydroxy acids and derivatives	439351	10534-44-8
neg_3921	4-Ethynylaniline	44.0008	22.7842	40.3762	28.5409	17.1441	36.2808	68.3697	56.1933	44.2042	55.7514	70.2021	82.6942	57.9966	48.7403	63.2054	74.9476	58.9714	84.0678	--	--	--	--	--	--	--	--	--	--	--	--	--	--	--	--
neg_3922	2-C-Methyl-1,4-erythrono-D-lactone	0.559569	6.53555e-10	6.53555e-10	6.53555e-10	6.53555e-10	0.104585	83.3721	74.3838	39.1094	58.8067	68.0132	75.0656	72.7725	92.7043	64.7692	63.2396	41.0235	64.9825	--	--	--	--	--	--	--	--	--	--	--	--	--	--	--	--
neg_3936	(-)-3-Cyanomethyl-3-hydroxy-1H-indol-2(3H)-one	28.4888	22.7825	29.5244	16.3573	7.86605	82.2792	6.63932	7.46011	57.3801	19.0707	7.53353	18.8948	87.0104	181.553	97.3574	149.5	119.614	4.36904	--	--	--	--	--	--	--	--	--	--	--	--	--	--	--	--
neg_3938	hydroxysyringaresinol	207.522	206.599	188.994	189.368	140.043	172.102	1751.08	1410.45	1302.56	1387.61	1585.16	1495.4	958.981	972.919	928.354	1064.46	1230.97	1517.11	--	--	--	--	--	--	--	--	--	--	--	--	--	--	--	--
neg_3940	Equilin sulfate	23.5223	19.9797	11.6468	13.9088	18.9778	92.6938	852.485	842.371	2219.41	1159.93	731.142	576.415	266.866	483.073	370.12	298.8	3075.04	203.247	--	--	--	--	--	--	--	--	--	--	--	--	--	--	--	--
neg_3943	Desfuroyl Ceftiofur	6.53555e-10	6.53555e-10	6.53555e-10	6.53555e-10	6.53555e-10	28.9384	316.693	256.142	382.82	288.18	319.547	276.165	158.14	134.999	154.813	176.127	367.783	298.098	--	--	--	--	--	--	--	--	--	--	--	--	--	--	--	--
neg_3944	Persicarin	6.53555e-10	0.000191948	6.53555e-10	6.53555e-10	2.58344	6.53555e-10	7467.34	6102.4	4278.99	5733.31	7064.74	6987.84	4281.79	3655.38	4148.15	4505.98	3062.08	7786.45	--	--	LMPK12112396	Persicarin	-	-	Polyketides [PK]	Flavonoids [PK12]	Flavones and Flavonols [PK1211]	--	--	--	--	--	--	--
neg_3946	tigemonam	6.53555e-10	6.53555e-10	6.53555e-10	6.53555e-10	6.53555e-10	6.53555e-10	183.607	168.91	126.418	149.736	173.213	176.689	119.263	111.04	124.744	132.713	62.8088	190.004	--	--	--	--	--	--	--	--	--	--	--	--	--	--	--	--
neg_3947	Erinacine A	458.283	334.877	681.244	436.874	586.436	1508.7	6.53555e-10	6.53555e-10	24.306	44.9539	93.8425	34.4641	6.53555e-10	6.53555e-10	6.53555e-10	40.3221	13.4825	87.9433	--	--	--	--	--	--	--	--	--	HMDB0040291	Organic compounds	Lipids and lipid-like molecules	Prenol lipids	Diterpenoids	9867477	_
neg_3949	Ribavirin 5'-triphosphate	6.53555e-10	6.53555e-10	6.53555e-10	6.53555e-10	6.53555e-10	6.53555e-10	313.071	243.524	128.13	282.532	242.987	333.206	133.149	87.4477	174.231	173.125	77.5754	321.587	--	--	--	--	--	--	--	--	--	--	--	--	--	--	--	--
neg_3950	ADP-glucose	6.53555e-10	6.53555e-10	6.53555e-10	2.36877	6.53555e-10	6.53555e-10	321.093	266.666	300.613	303.974	305.391	303.423	142.391	129.005	156.795	161.624	233.849	236.776	C00498	Starch and sucrose metabolism(ko00500);;Metabolic pathways(ko01100);;Amino sugar and nucleotide sugar metabolism(ko00520)	--	--	--	--	--	--	--	HMDB0006557	Organic compounds	Nucleosides, nucleotides, and analogues	Purine nucleotides	Purine nucleotide sugars	16500	2140-58-1
neg_3952	UDP-N-acetyl-alpha-D-glucosamine	6.53555e-10	6.53555e-10	6.53555e-10	6.53555e-10	6.53555e-10	2.54717	1157.31	982.504	785.728	968.458	1097.64	1097.73	539.958	464.184	553.976	652.02	485.754	1133.85	C00043	Amino sugar and nucleotide sugar metabolism(ko00520);;Insulin resistance(ko04931);;Metabolic pathways(ko01100);;Neomycin, kanamycin and gentamicin biosynthesis(ko00524)	--	--	--	--	--	--	--	--	--	--	--	--	--	--
neg_3955	ADP-ribose 1"-2" cyclic phosphate	6.53555e-10	6.53555e-10	6.53555e-10	6.53555e-10	6.53555e-10	6.53555e-10	3907.47	3013.3	2059.99	2695.99	3441.49	3353.08	1800.1	1524.46	1646.7	2041.46	1339.5	3720.42	--	--	--	--	--	--	--	--	--	--	--	--	--	--	--	--
neg_3964	Calendulaglycoside A	6.53555e-10	6.53555e-10	6.53555e-10	6.53555e-10	6.53555e-10	6.53555e-10	16.545	156.216	63.7445	6.53555e-10	29.7851	302.867	945.362	34.5662	543.307	1711.87	866.378	15.1885	--	--	--	--	--	--	--	--	--	--	--	--	--	--	--	--
neg_3967	BURIMAMIDE	111.485	54.9922	97.7324	49.7843	37.8963	37.8557	24.1964	24.4415	306.566	121.582	36.3043	17.3533	927.913	2587.59	811.647	1207.15	477.443	11.1077	--	--	--	--	--	--	--	--	--	--	--	--	--	--	--	--
neg_3968	beta-D-glucosaminyl-(1->4)-beta-D-glucosamine	111.188	95.6928	61.5179	638.681	6.53555e-10	39.9924	557.293	661.321	660.077	523.986	1678.74	573.452	261.414	820.428	340.332	298.087	870.162	381.219	--	--	--	--	--	--	--	--	--	--	--	--	--	--	--	--
neg_3969	2-Methylpropyl glucosinolate	339.524	291.208	124.866	405.578	215.1	922.676	510.532	378.588	362.48	345.214	429.058	465.262	212.372	264.22	254.989	309.616	333.851	400.617	C17256	2-Oxocarboxylic acid metabolism(ko01210)	--	--	--	--	--	--	--	--	--	--	--	--	--	--
neg_3979	4-Aminohex-5-ynoic acid	6.53555e-10	6.53555e-10	6.53555e-10	6.53555e-10	6.53555e-10	6.53555e-10	6.53555e-10	1.5961	17.3049	1.72373	1.19491	6.53555e-10	97.1551	313.211	105.572	70.61	90.436	6.53555e-10	--	--	--	--	--	--	--	--	--	--	--	--	--	--	--	--
neg_3982	Guanidoacetic acid	6.53555e-10	6.53555e-10	6.53555e-10	6.53555e-10	6.53555e-10	6.53555e-10	5.40862	9.825	39.7753	28.1385	6.53555e-10	18.6911	153.993	187.104	278.818	726.966	163.981	6.53555e-10	C00581	Metabolic pathways(ko01100);;Glycine, serine and threonine metabolism(ko00260);;Arginine and proline metabolism(ko00330)	--	--	--	--	--	--	--	--	--	--	--	--	--	--
neg_3984	purpurogallin	6.53555e-10	6.53555e-10	6.53555e-10	4.99565	6.53555e-10	6.53555e-10	57.6521	127.606	621.383	410.021	53.3264	67.6328	184.886	194.989	159.965	126.572	463.903	42.183	--	--	--	--	--	--	--	--	--	--	--	--	--	--	--	--
neg_3988	Floxuridine	6.53555e-10	6.53555e-10	6.53555e-10	6.53555e-10	6.53555e-10	6.53555e-10	20.8509	78.248	204.36	103.781	18.8431	10.5536	6.53555e-10	26.6799	9.85019	9.67943	279.015	6.53555e-10	C11736	Drug metabolism - other enzymes(ko00983)	--	--	--	--	--	--	--	HMDB0033576	Organic compounds	Organoheterocyclic compounds	Pyrrolopyrazines	_	11018843	274-45-3
neg_3992	Naphthalene epoxide	38.9416	44.1796	33.5437	22.8402	17.5915	39.8006	187.611	376.078	264.744	363.921	67.5769	153.84	19.1508	31.4491	9.32932	11.6832	464.338	14.036	--	--	--	--	--	--	--	--	--	--	--	--	--	--	--	--
neg_4002	1-Nitrohydroxyphenyl-N-benzoylalanine	37.3526	39.7794	4.51695	6.53555e-10	1.2524	43.5045	218.986	180.692	388.013	278.691	189.348	136.483	33.0724	166.055	75.7875	56.097	758.973	6.55027	--	--	--	--	--	--	--	--	--	--	--	--	--	--	--	--
neg_4013	8-Cyano-fluoroquinolone	0.0755429	9.93047	6.53555e-10	9.855	2.00574	6.53555e-10	91.4934	121.672	351.963	220.421	84.1861	95.1831	6.53555e-10	83.0199	39.014	40.8779	347.48	3.93132	--	--	--	--	--	--	--	--	--	--	--	--	--	--	--	--
neg_4014	Carglumic acid	1.81861	1.06893	0.984153	0.177178	0.185081	1.25795	64.7609	61.0092	292.278	135.493	43.1218	40.8198	154.222	219.444	115.806	41.8722	252.999	15.3443	C05829	Histidine metabolism(ko00340)	--	--	--	--	--	--	--	--	--	--	--	--	--	--
neg_4015	1-Ethoxymethyl-5-fluorouracil	5.29869	6.53555e-10	6.53555e-10	8.51812	8.05357	42.8049	106.854	99.6373	309.461	175.564	33.9104	137.068	15.0692	167.924	24.342	40.5095	264.883	6.53555e-10	--	--	--	--	--	--	--	--	--	--	--	--	--	--	--	--
neg_4017	Isoleucyl-Histidine	85.5205	5.76346	7.84757	136.429	113.988	27.3308	280.809	133.296	689.433	440.706	122.029	292.449	1828.78	3213.16	1736.73	2185.58	847.928	90.8283	--	--	--	--	--	--	--	--	--	--	--	--	--	--	--	--
neg_4023	3-Isopropenylpentanedioic acid	6.53555e-10	1.8024	6.53555e-10	6.53555e-10	0.820118	1.46008	30.8327	72.0349	397.945	170.707	53.6443	24.4525	309.017	430.287	243.78	268.713	126.288	6.53555e-10	--	--	--	--	--	--	--	--	--	--	--	--	--	--	--	--
neg_4027	Irisolidone 7-O-glucuronide	6.53555e-10	6.53555e-10	6.53555e-10	6.53555e-10	6.53555e-10	6.53555e-10	322.314	283.622	556.232	375.025	190.164	232.613	89.9934	148.708	58.199	96.7563	1106.09	39.7174	--	--	--	--	--	--	--	--	--	--	--	--	--	--	--	--
neg_4029	Sulfathiazole	31.5151	25.522	35.1313	11.7522	7.37835	31.4683	630.191	473.481	565.131	530.181	589.371	609.023	404.889	395.931	397.36	378.515	582.888	465.715	--	--	--	--	--	--	--	--	--	--	--	--	--	--	--	--
neg_4032	Propofol glucuronide	577.914	676.88	483.719	225.312	566.551	1306.2	6.53555e-10	6.53555e-10	6.53555e-10	6.53555e-10	6.53555e-10	6.53555e-10	6.53555e-10	6.53555e-10	6.53555e-10	6.53555e-10	44.4359	6.53555e-10	--	--	--	--	--	--	--	--	--	--	--	--	--	--	--	--
neg_4035	SAICAR	6.53555e-10	6.53555e-10	6.53555e-10	6.53555e-10	6.53555e-10	6.53555e-10	488.898	479.153	830.13	654.144	593.8	511.451	548.722	447.786	411.334	505.202	978.697	608.025	C04823	Purine metabolism(ko00230);;Metabolic pathways(ko01100)	--	--	--	--	--	--	--	HMDB0240295	Organic compounds	Nucleosides, nucleotides, and analogues	Imidazole ribonucleosides and ribonucleotides	1-ribosyl-imidazolecarboxamides	54478644	17388-80-6
neg_4036	Flavine mononucleotide (FMN)	2106.17	1960.58	1973.73	1589.71	1270.74	1711.38	23739.3	19855.5	23018.1	21548.2	22998.9	24663.2	19923	18102	20028.5	20499.2	18171.4	20502.2	--	--	--	--	--	--	--	--	--	--	--	--	--	--	--	--
neg_4042	Cotinine glucuronide	35.4802	37.319	2.36936	6.53555e-10	11.9838	46.3461	843.358	705.201	772.22	543.092	732.51	859.989	530.421	513.603	1587.33	507.464	576.974	545.287	--	--	--	--	--	--	--	--	--	--	--	--	--	--	--	--
neg_4044	CDP-DG(20:3(5Z,8Z,11Z)/22:6(5Z,8E,10Z,13Z,15E,19Z)-2OH(7S, 17S))	6.53555e-10	6.53555e-10	6.53555e-10	6.53555e-10	6.53555e-10	6.53555e-10	62.518	6.53555e-10	172.551	10.5869	6.53555e-10	599.569	692.965	85.2941	745.578	2792.57	2899.39	6.53555e-10	--	--	--	--	--	--	--	--	--	--	--	--	--	--	--	--
neg_4046	Propyl phenylacetate	6.53555e-10	6.53555e-10	6.53555e-10	6.53555e-10	6.53555e-10	6.53555e-10	44.0035	83.1651	408.85	314.377	111.878	35.1587	217.394	223.711	255.617	330.585	361.203	19.9258	--	--	--	--	--	--	--	--	--	--	--	--	--	--	--	--
neg_4049	PIP(22:4(10Z,13Z,16Z,19Z)/PGJ2)	175.419	444.577	420.569	648.618	1640.89	514.611	6.53555e-10	6.53555e-10	6.53555e-10	6.53555e-10	6.53555e-10	6.53555e-10	6.53555e-10	6.53555e-10	6.53555e-10	6.53555e-10	15.8908	6.53555e-10	--	--	--	--	--	--	--	--	--	--	--	--	--	--	--	--
neg_4059	(2S)-3-Hydroxy-1-[(2S)-pyrrolidine-2-carbonyl]pyrrolidine-2-carboxylic acid	6657.87	2626.43	3697.25	1224.45	1502.78	3988.77	257.235	222.642	695.113	425.634	218.067	236.721	325.275	900.698	342.547	244.673	1097.88	6.53555e-10	--	--	--	--	--	--	--	--	--	--	--	--	--	--	--	--
neg_4061	Hovenidulcioside B1	597.664	3746.33	297.521	155.641	179.751	348.999	6.53555e-10	6.53555e-10	6.53555e-10	6.53555e-10	6.53555e-10	6.53555e-10	6.53555e-10	6.53555e-10	6.53555e-10	6.53555e-10	32.439	6.53555e-10	--	--	--	--	--	--	--	--	--	--	--	--	--	--	--	--
neg_4062	2-(Allylthio)pyrazine	15.1316	1.90037	6.53555e-10	4.26372	4.17967	14.6989	103.161	93.0677	117.891	131.997	22.4369	108.659	18.332	47.6466	47.6903	26.0058	302.546	10.6362	--	--	--	--	--	--	--	--	--	--	--	--	--	--	--	--
neg_4063	HAEMATOMMIC ACID	6.53555e-10	6.53555e-10	6.53555e-10	6.53555e-10	6.53555e-10	6.53555e-10	127.399	138.48	163.469	177.284	59.0809	149.581	8.41326	73.1703	47.0722	30.931	397.069	6.53555e-10	--	--	--	--	--	--	--	--	--	--	--	--	--	--	--	--
neg_4065	3,5,6-Trihydroxy-5-(hydroxymethyl)-2-methoxy-2-cyclohexen-1-one	7.25466	1.18614	6.53555e-10	6.53555e-10	6.53555e-10	11.4379	999.968	1096.99	1386.87	1624.05	251.724	1436.67	235.543	666.235	313.357	284.117	4018.9	24.53	--	--	--	--	--	--	--	--	--	--	--	--	--	--	--	--
neg_4066	Asparaginyl-Serine	249.245	198.272	255.113	256.851	212.491	121.852	6.53555e-10	32.6439	63.6653	38.6749	45.2324	28.0719	38.475	64.4062	23.687	15.4539	148.17	59.0752	--	--	--	--	--	--	--	--	--	--	--	--	--	--	--	--
neg_4076	Apigenin 4'-O-glucoside	2.37097	6.53555e-10	6.53555e-10	1.54882	6.53555e-10	6.53555e-10	662.785	591.445	1036.01	811.373	669.606	548.78	598.988	571.105	525.486	551.357	1500.12	478.747	--	--	--	--	--	--	--	--	--	--	--	--	--	--	--	--
neg_4077	5,9,11-trihydroxyprosta-6E,14Z-dien-1-oate	260.536	166.47	399.089	311.97	264.33	298.464	13.2804	36.8769	14.1873	1.32051	0.243666	29.5811	6.82845	57.2652	4.30982	23.6214	87.0879	2.98035	--	--	--	--	--	--	--	--	--	--	--	--	--	--	--	--
neg_4078	Kuwanon E	382.841	271.02	211.593	393.689	295.077	576.031	6.53555e-10	6.53555e-10	6.53555e-10	6.53555e-10	6.53555e-10	6.53555e-10	6.53555e-10	6.53555e-10	6.53555e-10	12.2183	4.49098	6.53555e-10	--	--	LMPK12140462	Kuwanon E	-	-	Polyketides [PK]	Flavonoids [PK12]	Flavanones [PK1214]	--	--	--	--	--	--	--
neg_4080	Glutarate semialdehyde	348.413	216.743	271.787	169.886	101.573	193.229	984.579	549.474	455.256	472.031	340.44	726.038	742.391	989.473	903.322	534.537	161.133	323.116	C03273	Metabolic pathways(ko01100);;Lysine degradation(ko00310)	--	--	--	--	--	--	--	HMDB0012233	Organic compounds	Lipids and lipid-like molecules	Fatty Acyls	Fatty acids and conjugates	439963	5746-02-1
neg_4081	2-Methyl-5-hydroxytryptamine	6.53555e-10	6.53555e-10	6.53555e-10	6.53555e-10	6.53555e-10	6.53555e-10	8.57224	11.863	79.298	26.4643	7.07988	0.892685	206.8	624.37	144.949	238.069	14.0471	11.8344	--	--	--	--	--	--	--	--	--	--	--	--	--	--	--	--
neg_4083	Pimozide	14331.2	12944.3	17799.2	16863.7	17056	16000.5	14.0306	2.0067	39.157	5.86005	10.7626	61.3314	6.53555e-10	35.072	21.3644	71.3553	111.848	6.53555e-10	--	--	--	--	--	--	--	--	--	--	--	--	--	--	--	--
neg_4096	Hydroquinone	36.0958	63.2391	42.1668	37.5129	25.156	52.4653	39.6773	54.7248	116.311	99.8661	60.3278	75.892	35.9589	49.1567	48.4348	34.207	144.496	15.6846	C00530	Metabolic pathways(ko01100);;Tyrosine metabolism(ko00350)	--	--	--	--	--	--	--	--	--	--	--	--	--	--
neg_4097	Hexanediol	1530.95	1510.98	1373.44	1601.26	1060.02	1490.54	891.446	1032.92	744.385	1089.94	1083.14	1000.97	1357.35	1155.3	1306.82	1180.01	410.895	1304.87	--	--	--	--	--	--	--	--	--	--	--	--	--	--	--	--
neg_4101	Shikimic acid	6.53555e-10	6.53555e-10	6.53555e-10	6.53555e-10	6.53555e-10	6.53555e-10	165.743	81.3917	152.64	156.026	51.4639	115.871	66.5302	277.296	125.282	64.4134	269.036	4.47617	C00493	Biosynthesis of amino acids(ko01230);;Metabolic pathways(ko01100);;Phenylalanine, tyrosine and tryptophan biosynthesis(ko00400)	--	--	--	--	--	--	--	--	--	--	--	--	--	--
neg_4103	serine glutamate	80.5229	83.1686	18.5614	31.8675	62.2986	157.765	159.149	222.453	436.337	292.36	112.802	109.245	38.3272	60.6445	80.8734	79.6274	783.15	29.5197	--	--	--	--	--	--	--	--	--	--	--	--	--	--	--	--
neg_4112	Ascladiol	85.552	73.7336	70.11	58.0163	42.6125	59.5334	129.049	102.415	161.511	130.636	134.604	124.292	475.55	425.714	300.623	280.897	550.354	160.846	--	--	--	--	--	--	--	--	--	--	--	--	--	--	--	--
neg_4113	4-[(4'-O-Acetyl-alpha-L-rhamnosyloxy)benzyl]isothiocyanate	14.7801	5.54065	1.47236	5.73411	6.53555e-10	102.015	6.53555e-10	4.19939	21.1141	1.7746	6.53555e-10	6.53555e-10	6.53555e-10	29.5052	6.53555e-10	6.53555e-10	6.10261	6.53555e-10	--	--	--	--	--	--	--	--	--	HMDB0032802	Organic compounds	Organic oxygen compounds	Organooxygen compounds	Carbohydrates and carbohydrate conjugates	10291650	73255-41-1
neg_4115	5'-Amino-5'-deoxyadenosine	6.53555e-10	32.7987	64.2514	634.165	248.335	54.8264	1.9082	26.1151	9.85979	0.238285	4.24872	2.06813	19.6186	6.32271	0.235418	23.6375	72.2016	6.53555e-10	--	--	--	--	--	--	--	--	--	--	--	--	--	--	--	--
neg_4121	Tyrosylhydroxyproline	43.7478	11.0717	6.35516	33.3658	67.1976	158.816	330.026	319.196	1227.42	604.806	263.569	140.997	316.801	604.225	539.551	488.849	1550.08	47.395	--	--	--	--	--	--	--	--	--	HMDB0029106	Organic compounds	Organic acids and derivatives	Carboxylic acids and derivatives	Amino acids, peptides, and analogues	69040603	936346-34-8
neg_4126	Neobetanin	250.424	169.497	1311.39	1099.45	6.53555e-10	53.3468	362.275	361.817	613.048	312.456	1028.33	456.221	140.301	487.511	89.6451	146.539	1539.73	11.5808	--	--	--	--	--	--	--	--	--	--	--	--	--	--	--	--
neg_4127	Streptolydigin	1658.07	2741.5	5646.61	15915	6649.99	4492.36	26.5354	6.52082	46.1522	5.32918	12.5926	9.61145	60.9458	226.874	33.0697	70.6538	213.284	8.34603	--	--	--	--	--	--	--	--	--	--	--	--	--	--	--	--
neg_4130	Vonoprazan	6.53555e-10	66.4293	207.125	439.011	161.345	113.819	29.525	18.3987	160.581	81.9261	36.3264	32.8049	5.3076	75.9307	6.53555e-10	30.6744	203.172	6.53555e-10	--	--	--	--	--	--	--	--	--	--	--	--	--	--	--	--
neg_4138	6-Methoxymellein	6.53555e-10	6.53555e-10	6.53555e-10	6.53555e-10	6.53555e-10	6.53555e-10	117.774	87.9996	368.658	181.19	149.879	40.2268	212.273	860.732	326.238	256.642	460.39	17.0969	--	--	--	--	--	--	--	--	--	--	--	--	--	--	--	--
neg_4139	N-Hydroxy-2-(N-isopropoxybiphenyl-4-ylsulfonamido)acetamide	295.412	176.094	153.315	1414.08	28.5412	106.382	496.511	756.009	1678.16	937.265	2316.41	439.29	752.764	1456.45	857.458	766.61	2919.27	65.7711	--	--	--	--	--	--	--	--	--	--	--	--	--	--	--	--
neg_4143	B-Octylglucoside	6.53555e-10	6.53555e-10	6.53555e-10	6.53555e-10	6.53555e-10	6.53555e-10	4.94041	55.4233	102.728	19.2272	82.0748	2.90125	27.2629	10.177	14.7479	29.6846	257.022	9.22061	--	--	--	--	--	--	--	--	--	--	--	--	--	--	--	--
neg_4144	Eremopetasin sulfoxide	30.7972	15.0492	6.53555e-10	13772.4	1.55045	20.5293	150.897	183.46	785.01	424.604	66.0316	28.6196	109.433	237.957	250.531	278.082	1240.28	44.6657	--	--	--	--	--	--	--	--	--	--	--	--	--	--	--	--
neg_4148	2-[(2-Furanylmethyl)thio]-6-methylpyrazine	3.20009	6.53555e-10	6.53555e-10	7.24679	6.53555e-10	6.53555e-10	111.703	125.402	509.05	576.644	131.026	68.3226	330.297	450.594	322.374	331.294	341.471	25.9427	--	--	--	--	--	--	--	--	--	--	--	--	--	--	--	--
neg_4149	4,4'-Thiobis-2-butanone	6.53555e-10	6.53555e-10	6.53555e-10	36.27	6.53555e-10	6.53555e-10	250.067	218.189	141.533	170.716	191.283	162.144	41.7219	105.654	30.4916	47.5508	211.781	6.53555e-10	--	--	--	--	--	--	--	--	--	--	--	--	--	--	--	--
neg_4156	3,4',7-Trihydroxyflavone	6.53555e-10	6.53555e-10	6.53555e-10	6.53555e-10	6.53555e-10	6.53555e-10	309.648	548.977	318.289	227.566	67.7095	335.856	21.6653	32.3798	18.6449	0.346163	779.492	6.53555e-10	--	--	--	--	--	--	--	--	--	--	--	--	--	--	--	--
neg_4166	1,3,4-Pentanetriol	1.16607	6.53555e-10	1.54451	3.31315	1.57028	0.561716	38.2424	100.278	139.202	43.6914	75.4928	65.7441	151.14	177.812	125.684	126.893	36.9665	12.9013	--	--	--	--	--	--	--	--	--	--	--	--	--	--	--	--
neg_4170	Furo[3,2-c]pyran-4-one	3.64262	6.53555e-10	6.92929	7.46517	1.76721	10.9223	362.085	440.314	1308.01	367.189	268.401	260.988	247.784	336.08	225.016	194.909	811.991	30.0998	--	--	--	--	--	--	--	--	--	--	--	--	--	--	--	--
neg_4171	2-Ethylsulfanyl-1H-benzoimidazole	6.53555e-10	3.55654	1.61048	16.0117	6.53555e-10	4.05019	62.0671	52.5576	133.046	206.79	75.6826	43.282	33.9447	147.211	64.2236	101.969	214.203	6.53555e-10	--	--	--	--	--	--	--	--	--	--	--	--	--	--	--	--
neg_4174	(6'-Hydroxy-3-oxospiro[2-benzofuran-1,9'-xanthene]-3'-yl) acetate	963.799	361.958	269.937	253.404	540.033	1119.6	247.272	222.37	696.124	345.495	174.798	166.711	301.577	476.274	394.622	384.251	920.861	12.6501	--	--	--	--	--	--	--	--	--	--	--	--	--	--	--	--
neg_4180	2,4-Diaminoazobenzene	6.53555e-10	6.53555e-10	6.53555e-10	6.53555e-10	1.36424	3.63995	106.156	63.8195	94.4197	69.6785	22.2208	17.8355	378.947	936.822	361.518	329.625	241.068	6.53555e-10	--	--	--	--	--	--	--	--	--	--	--	--	--	--	--	--
neg_4181	N-Acetyl-S-(2-cyanoethyl)-L-cysteine	6.53555e-10	6.53555e-10	6.53555e-10	6.53555e-10	6.53555e-10	6.53555e-10	370.591	166.792	393.157	566.508	77.5338	311.985	167.393	259.722	95.8642	56.4205	1090.45	7.83548	--	--	--	--	--	--	--	--	--	--	--	--	--	--	--	--
neg_4183	p-coumaroyltriacetic acid lactone	6.53555e-10	6.53555e-10	6.53555e-10	6.53555e-10	6.53555e-10	6.53555e-10	1300.68	421.265	655.419	454.591	173.609	231.653	280.859	1746.59	167.928	141.39	1011.65	22.7428	--	--	--	--	--	--	--	--	--	--	--	--	--	--	--	--
neg_4188	3-Hydroxyadipic acid 3,6-lactone	91.5157	66.6092	112.744	329.978	163.149	176.476	144.881	129.415	386.075	367.797	363.449	214.545	373.432	1438.55	305.265	254.088	149.018	55.699	--	--	--	--	--	--	--	--	--	HMDB0029171	Organic compounds	Organoheterocyclic compounds	Lactones	Gamma butyrolactones	194109	60551-20-4
neg_4190	2-(5'-methylthio)pentylmalate	6.53555e-10	6.53555e-10	6.53555e-10	6.53555e-10	0.529367	6.53555e-10	46.3876	92.5011	548.042	171.196	48.0721	39.0523	58.1222	107.865	68.2513	72.1879	389.235	14.7059	C17222	2-Oxocarboxylic acid metabolism(ko01210)	--	--	--	--	--	--	--	--	--	--	--	--	--	--
neg_4193	3b,6a-Dihydroxy-alpha-ionol 9-[apiosyl-(1->6)-glucoside]	6.53555e-10	6.53555e-10	2908.52	6.53555e-10	6.53555e-10	6.53555e-10	96.7577	115.92	221.928	61.1163	142.53	77.766	2.49472	45.617	42.6709	55.6375	219.324	6.53555e-10	--	--	--	--	--	--	--	--	--	--	--	--	--	--	--	--
neg_4194	Terniflorin	6.60478	13.4959	21.295	265.223	6.53555e-10	6.53555e-10	175.018	142.533	205.396	105.414	616.177	36.0706	20.2813	176.006	32.5748	9.42192	462.676	6.53555e-10	--	--	--	--	--	--	--	--	--	--	--	--	--	--	--	--
neg_4202	Methyl 6-O-galloyl-beta-D-glucopyranoside	6.53555e-10	6.53555e-10	6.53555e-10	91.2438	6.53555e-10	6.53555e-10	1398.24	1517.02	3231.79	2202.13	1258.19	1770.44	94.4389	242.863	267.191	442.717	6612.49	567.725	--	--	--	--	--	--	--	--	--	--	--	--	--	--	--	--
neg_4204	TROXERUTIN	3507.56	1624.75	1802.27	12554.6	33.0507	820.147	403.192	676.709	396.171	306.859	3450.05	1545.83	759.54	3853.31	567.258	679.816	1266.04	214.03	--	--	--	--	--	--	--	--	--	--	--	--	--	--	--	--
neg_4206	Mepirizole	1959.68	1879.16	3317.42	2666	1033.48	2634.75	1958.93	1685.08	1711.01	2180.44	1734.53	3260.15	1624.24	1230.02	1241.4	1405.92	2440.31	1515.23	--	--	--	--	--	--	--	--	--	--	--	--	--	--	--	--
neg_4208	NMNH	6.53555e-10	6.53555e-10	6.53555e-10	6.53555e-10	6.53555e-10	1.70393	127.78	99.9084	301.522	186.258	46.0346	76.777	189.505	204.111	127.996	54.1195	372.996	1.53812	--	--	--	--	--	--	--	--	--	--	--	--	--	--	--	--
neg_4209	Hydroxytyrosol 3'-glucuronide	6.53555e-10	6.53555e-10	6.53555e-10	6.53555e-10	6.53555e-10	100.403	469.501	376.475	813.073	426.051	240.628	227.169	232.841	439.288	155.806	123.018	1343.84	54.8506	--	--	--	--	--	--	--	--	--	--	--	--	--	--	--	--
neg_4210	1-(3,5-Dihydroxyphenyl)-2-pentadecanone	6.24123	1.29519	6.53555e-10	20.3209	6.53555e-10	4.21418	0.733546	0.623157	15.5654	5.00914	0.89954	0.550884	527.122	1260.13	258.788	503.358	32.4948	4.38951	--	--	--	--	--	--	--	--	--	--	--	--	--	--	--	--
neg_4212	Eriodictin	492.036	182.859	229.993	1828.55	1.01549	116.324	225.318	285.86	545.151	377.996	629.081	393.734	199.661	830.299	278.242	278.674	993.038	75.2472	--	--	LMPK12140363	Eriodictin	-	-	Polyketides [PK]	Flavonoids [PK12]	Flavanones [PK1214]	--	--	--	--	--	--	--
neg_4217	(1S,2R)-1-C-(indol-3-yl)glycerol 3-phosphate	6.53555e-10	6.53555e-10	12.1364	6.53555e-10	6.53555e-10	6.53555e-10	221.68	181.822	135.151	129.889	45.9685	126.706	92.3226	389.627	46.8531	13.8169	310.548	6.53555e-10	C03506	Phenylalanine, tyrosine and tryptophan biosynthesis(ko00400);;Metabolic pathways(ko01100);;Biosynthesis of amino acids(ko01230)	--	--	--	--	--	--	--	--	--	--	--	--	--	--
neg_4220	Peonidin 3-(6''-p-coumaroyl-glucoside) 5-glucoside	66.328	13.7477	24.7986	388.054	6.53555e-10	14.8366	14.6233	27.9482	12.0232	16.5157	141.514	79.0989	35.6917	182.075	17.7405	24.9628	48.606	2.15449	--	--	--	--	--	--	--	--	--	--	--	--	--	--	--	--
neg_4222	Estra-1,3,5(10)-triene-3,17-diol, 16-iodo-, (16alpha,17beta)-	65.9258	6.53555e-10	23.0926	408.604	6.53555e-10	6.53555e-10	1.76629	6.53555e-10	71.8953	12.5113	111.269	34.935	6.53555e-10	39.9805	6.53555e-10	6.53555e-10	13.3224	6.53555e-10	--	--	--	--	--	--	--	--	--	--	--	--	--	--	--	--
neg_4224	2-Oxo-4-hydroxy-4-carboxy-5-ureidoimidazoline	6.53555e-10	6.53555e-10	6.53555e-10	6.53555e-10	6.53555e-10	0.0132938	178.358	221.723	726.604	409.916	50.0831	54.6978	68.832	107.26	72.214	52.3224	393.784	4.117	C12248	Metabolic pathways(ko01100);;Purine metabolism(ko00230)	--	--	--	--	--	--	--	HMDB0059663	Organic compounds	Organic acids and derivatives	Carboxylic acids and derivatives	Amino acids, peptides, and analogues	443736	_
neg_4234	2-Fluoropyrimidine	6.53555e-10	6.53555e-10	6.53555e-10	6.53555e-10	6.53555e-10	6.53555e-10	156.319	101.042	97.6054	93.435	48.4828	125.497	51.3237	92.5925	50.3441	36.8156	177.584	10.1559	--	--	--	--	--	--	--	--	--	--	--	--	--	--	--	--
neg_4237	Dihydrowyerol	48.5735	152.989	204.296	84.9602	107.915	524.796	97.5294	133.093	387.952	189.353	203.509	108.404	761.439	1083.25	657.467	764.846	317.37	86.5277	--	--	--	--	--	--	--	--	--	--	--	--	--	--	--	--
neg_4242	PGP(18:3(9Z,12Z,15Z)/PGE2)	996.471	310.005	142.108	92.448	142.553	1047.4	6.53555e-10	6.53555e-10	6.53555e-10	6.53555e-10	6.53555e-10	6.53555e-10	6.53555e-10	6.53555e-10	6.53555e-10	6.53555e-10	57.7266	6.53555e-10	--	--	--	--	--	--	--	--	--	--	--	--	--	--	--	--
neg_4246	4-METHYLDAPHNETIN	6.53555e-10	6.53555e-10	6.53555e-10	6.53555e-10	6.53555e-10	6.46552	33.4903	61.9815	55.5102	794.358	2.45001	16.8062	8.5706	26.1813	3.40513	1.70482	111.568	6.53555e-10	--	--	--	--	--	--	--	--	--	--	--	--	--	--	--	--
neg_4252	O-Ureidohomoserine	149.937	7.49931	44.5722	29.5514	21.3347	252.383	46.6156	54.5295	142.064	209.303	28.8591	65.5483	150.277	589.88	182.46	313.197	179.854	4.34562	--	--	--	--	--	--	--	--	--	HMDB0012271	Organic compounds	Organic acids and derivatives	Carboxylic acids and derivatives	Amino acids, peptides, and analogues	21126175	51767-67-0
neg_4257	Leucyl-Methionine	3.78316	1.78733	6.53555e-10	1.76179	6.53555e-10	2.00049	86.2505	18.3354	91.2492	68.1109	24.9413	13.8068	972.249	1656.25	799.754	925.648	134.279	15.4986	--	--	--	--	--	--	--	--	--	--	--	--	--	--	--	--
neg_4258	Zafirlukast metabolite M5	6.53555e-10	6.53555e-10	6.53555e-10	227.753	6.53555e-10	6.53555e-10	11.7912	25.0999	15.7066	16.7913	288.649	10.6602	5.1108	52.1751	9.22115	3.52152	29.1797	6.53555e-10	--	--	--	--	--	--	--	--	--	--	--	--	--	--	--	--
neg_4261	Rumexoside	6.53555e-10	6.53555e-10	6.53555e-10	6.53555e-10	6.53555e-10	6.53555e-10	209.814	175.849	252.167	129.054	258.954	307.671	169.873	249.22	833.911	109.096	79.054	219.161	--	--	--	--	--	--	--	--	--	--	--	--	--	--	--	--
neg_4263	Gly-Norvaline	6.53555e-10	6.53555e-10	6.53555e-10	0.538196	6.53555e-10	6.53555e-10	303.789	217.342	227.788	286.162	192.588	311.181	602.864	1886.94	743.409	541.82	255.957	112.205	--	--	--	--	--	--	--	--	--	--	--	--	--	--	--	--
neg_4274	Troxerutin	17.6699	6.53555e-10	234.73	131.723	6.53555e-10	6.53555e-10	73.4986	22.9738	56.4491	28.6747	12.4277	308.325	33.5907	26.5511	7.41549	8.8923	151.331	6.53555e-10	--	--	--	--	--	--	--	--	--	--	--	--	--	--	--	--
neg_4280	5-Hydroxy-2-imino-1-methylimidazolidin-4-one	11.3425	59.2627	20.4164	6.53555e-10	14.0401	74.5406	15.2974	170.954	23.5312	6.53555e-10	12.6596	13.3133	3.66352	9.53343	45.2213	2.1164	50.3042	6.53555e-10	--	--	--	--	--	--	--	--	--	--	--	--	--	--	--	--
neg_4289	zardaverine	282.14	6.53555e-10	3.26758	6.53555e-10	6.53555e-10	4.11653	521.775	355.443	187.531	322.825	0.611808	253.49	130.695	276.651	27.5702	248.425	1697.71	5.25296	--	--	--	--	--	--	--	--	--	--	--	--	--	--	--	--
neg_4305	2,5-Dihydroxybenzaldehyde	8.60593	9.29126	5.63565	0.745707	2.28845	10.7937	108.009	637.362	923.383	256.413	343.573	383.127	621.866	220.475	334.991	298.763	943.372	127.533	C05585	Metabolic pathways(ko01100);;Tyrosine metabolism(ko00350)	--	--	--	--	--	--	--	HMDB0004062	Organic compounds	Organic oxygen compounds	Organooxygen compounds	Carbonyl compounds	70949	1194-98-5
neg_4308	hydroxybutyl	6.53555e-10	1.01773	0.662852	6.53555e-10	6.53555e-10	6.53555e-10	20.1737	168.52	238.656	63.7696	81.8952	99.1539	161.173	71.7204	79.5654	67.133	267.956	25.8041	--	--	--	--	--	--	--	--	--	--	--	--	--	--	--	--
neg_4309	3,4-Dihydroxybenzoic acid	13.3533	4.01102	8.73051	7.81934	2.98694	9.53957	1108.37	602.4	1024.9	664.61	265.529	658.004	640.631	589.107	1101.83	1238.45	1272.12	216.688	C00230	Metabolic pathways(ko01100)	--	--	--	--	--	--	--	HMDB0001856	Organic compounds	Benzenoids	Benzene and substituted derivatives	Benzoic acids and derivatives	72	99-50-3
neg_4313	(±)-2-Hydroxy-4-(methylthio)butanoic acid	6.53555e-10	6.53555e-10	6.53555e-10	6.53555e-10	6.53555e-10	1.34358	3.67247	8.63369	213.701	2.18854	18.607	1.06106	17.0731	50.5228	11.3762	1.5752	19.2088	6.53555e-10	--	--	--	--	--	--	--	--	--	--	--	--	--	--	--	--
neg_4318	5-Hydroxyflavone	19.4013	69.3894	9.68106	4.88089	25.1535	95.0601	361.639	358.139	1001.74	927.126	213.252	257.565	499.533	611.551	515.577	800.119	3285.27	37.4973	--	--	--	--	--	--	--	--	--	--	--	--	--	--	--	--
neg_4320	CDP-DG(18:1(11Z)/22:6(5Z,8E,10Z,13Z,15E,19Z)-2OH(7S, 17S))	2667.53	1295.42	848.354	502.378	785.237	2447.05	6.53555e-10	6.53555e-10	6.53555e-10	6.53555e-10	6.53555e-10	6.53555e-10	6.53555e-10	6.53555e-10	6.53555e-10	6.53555e-10	6.53555e-10	6.53555e-10	--	--	--	--	--	--	--	--	--	--	--	--	--	--	--	--
neg_4322	3-(2-Furanyl)-2-propenal	105.119	119.069	102.156	110.616	80.2454	108.844	210.538	339.579	216.68	170.284	195.145	241.858	273.36	474.781	444.471	163.057	149.831	153.313	--	--	--	--	--	--	--	--	--	--	--	--	--	--	--	--
neg_4326	Tetrahydroharmol	65.4737	63.9913	5.09166	38.6731	23.4282	39.541	63.5389	34.4088	89.7249	89.3662	64.6232	41.1014	49.5172	232.049	82.5153	61.5661	94.579	8.94919	--	--	--	--	--	--	--	--	--	--	--	--	--	--	--	--
neg_4331	Olitorin	6.53555e-10	6.53555e-10	6.53555e-10	6.53555e-10	6.53555e-10	6.53555e-10	22.5846	6.53555e-10	5.6785	11.3859	6.53555e-10	46.1059	57.1571	108.771	60.4284	119.207	1075.73	6.53555e-10	--	--	--	--	--	--	--	--	--	--	--	--	--	--	--	--
neg_4332	Licoriphenone	6.53555e-10	6.53555e-10	6.53555e-10	6.53555e-10	6.53555e-10	6.53555e-10	4.88359	13.8719	33.2334	6.53555e-10	15.1084	52.9405	128.596	107.546	133.622	523.79	885.161	20.0009	--	--	--	--	--	--	--	--	--	--	--	--	--	--	--	--
neg_4336	Carbamazepine-O-quinone	6.53555e-10	6.53555e-10	6.53555e-10	6.53555e-10	7.06709	2.86089	19.9142	10.1012	444.812	41.9961	4.15368	20.9101	18.171	68.3385	22.696	25.2404	136.463	6.53555e-10	C16606	Drug metabolism - cytochrome P450(ko00982)	--	--	--	--	--	--	--	--	--	--	--	--	--	--
neg_4343	Threonyltyrosine	4.05926	6.53555e-10	6.53555e-10	6.53555e-10	6.53555e-10	6.53555e-10	169.371	95.4402	184.736	147.726	77.2499	124.167	1032.23	802.996	1362.55	391.135	322.962	317.282	--	--	--	--	--	--	--	--	--	HMDB0029073	Organic compounds	Organic acids and derivatives	Carboxylic acids and derivatives	Amino acids, peptides, and analogues	11778518	145295-02-9
neg_4344	Cercosporamide	6.53555e-10	6.53555e-10	6.53555e-10	6.53555e-10	6.53555e-10	6.53555e-10	160.993	38.8264	228.479	96.6298	103.09	112.989	109.127	203.232	127.44	43.2355	301.092	49.2333	--	--	--	--	--	--	--	--	--	--	--	--	--	--	--	--
neg_4346	3-Glucosyl-2,3',4,4',6-pentahydroxybenzophenone	6.53555e-10	6.53555e-10	6.53555e-10	6.53555e-10	6.53555e-10	4.33904	562.616	313.402	1308.04	798.634	199.773	463.998	646.178	1219.91	762.215	429.083	1376.22	127.611	--	--	--	--	--	--	--	--	--	--	--	--	--	--	--	--
neg_4350	Daucic acid	6.53555e-10	6.53555e-10	6.53555e-10	6.53555e-10	2.13055	2.06857	84.6891	350.379	498.986	153.574	136.11	101.992	1.32404	32.7717	8.8721	6.56237	640.748	0.489264	--	--	--	--	--	--	--	--	--	HMDB0031665	Organic compounds	Organic acids and derivatives	Hydroxy acids and derivatives	Beta hydroxy acids and derivatives	5316316	34098-52-7
neg_4351	3-Hydroxysebacic acid	201.014	126.064	90.4618	141.823	58.5253	187.239	180.316	127.014	559.066	430.911	128.051	117.006	464.073	736.606	681.213	586.415	543.027	57.546	--	--	--	--	--	--	--	--	--	HMDB0000350	Organic compounds	Organic acids and derivatives	Hydroxy acids and derivatives	Medium-chain hydroxy acids and derivatives	124350389	446881-43-2
neg_4356	(2S)-2-Butanol O-[b-D-Apiofuranosyl-(1->6)-b-D-glucopyranoside]	6.53555e-10	8.11264	7.16229	66.9944	6.53555e-10	6.53555e-10	13.9928	11.881	6.91365	7.56638	84.7913	5.51288	133.687	217.537	109.406	54.7552	12.9021	5.03249	--	--	--	--	--	--	--	--	--	--	--	--	--	--	--	--
neg_4359	Pyrogallol-2-O-glucuronide	6.53555e-10	6.53555e-10	6.53555e-10	6.53555e-10	6.53555e-10	6.53555e-10	717.884	219.861	674.831	453.507	143.071	386.478	220.587	900.587	392.807	144.372	995.421	124.484	--	--	--	--	--	--	--	--	--	--	--	--	--	--	--	--
neg_4360	Licorice glycoside A	86.0749	42.0704	36.5155	704.917	6.53555e-10	5.20392	118.183	84.3182	142.209	107.921	356.849	157.166	76.9611	334.123	52.2734	63.0222	231.784	44.87	--	--	--	--	--	--	--	--	--	--	--	--	--	--	--	--
neg_4366	Eudesmic acid	1.37668	0.0556957	6.53555e-10	6.53555e-10	6.53555e-10	0.508881	4646.53	9380.2	8625.8	7738.95	5750.4	5796.47	760.081	1125.7	478.208	1214.93	14514.3	35.4262	--	--	--	--	--	--	--	--	--	HMDB0033839	Organic compounds	Benzenoids	Benzene and substituted derivatives	Benzoic acids and derivatives	8357	118-41-2
neg_4369	Benzidine	0.749572	6.53555e-10	1.34018	6.53555e-10	6.53555e-10	6.53555e-10	74.2631	190.859	782.64	412.203	119.769	32.8906	2554.61	9328.52	3021.52	3605.15	310.955	34.5829	--	--	--	--	--	--	--	--	--	--	--	--	--	--	--	--
neg_4370	D-Glucuronic acid 1-phosphate	6.53555e-10	6.53555e-10	6.53555e-10	6.53555e-10	6.53555e-10	6.53555e-10	108.71	28.2925	156.451	106.649	0.142657	27.6683	43.1374	445.387	97.1718	148.051	295.754	5.32612	--	--	--	--	--	--	--	--	--	--	--	--	--	--	--	--
neg_4377	2-Hydroxycampholonic acid	5.83991	6.53555e-10	2.82035	8.31899	6.53555e-10	1.3055	72.5161	113.639	246.32	167.288	75.5435	50.4858	1964.17	2806.28	1798.14	1739.84	170.457	3.47576	--	--	--	--	--	--	--	--	--	--	--	--	--	--	--	--
neg_4382	1,2,3,10-Tetramethoxy-7-(methylamino)-6,7-dihydro-5H-benzo[a]heptalen-9-one	6.53555e-10	6.53555e-10	6.53555e-10	6.53555e-10	6.53555e-10	6.53555e-10	14.8809	14.0434	36.9736	44.1889	15.3561	7.37821	183.061	121.423	238.979	320.079	3508.33	9.08088	--	--	--	--	--	--	--	--	--	--	--	--	--	--	--	--
neg_4387	Kaempferol 3-rhamnosyl-(6''-acetyl)galactoside 7-rhamnoside	106.82	14.1312	31.8151	576.715	6.53555e-10	6.91452	91.628	59.5338	64.7775	36.3638	161.867	75.5833	76.817	337.486	70.3478	30.5744	111.285	3.56882	--	--	--	--	--	--	--	--	--	--	--	--	--	--	--	--
neg_4394	2'-Fluorothymidine	27.0841	22.2571	12.3691	18.4985	7.01145	36.2361	275.258	388.998	714.833	832.337	272.838	209.858	152.632	232.99	169.799	225.267	1486.27	77.0438	--	--	--	--	--	--	--	--	--	--	--	--	--	--	--	--
neg_4398	Cedazuridine	6.53555e-10	6.53555e-10	6.53555e-10	6.53555e-10	1.56043	1.74338	1758.7	351.507	475.73	415.124	46.5263	110.538	169.538	340.627	129.765	201.27	671.749	9.56617	--	--	--	--	--	--	--	--	--	--	--	--	--	--	--	--
neg_4401	Aflatoxin B1	6.53555e-10	6.53555e-10	6.53555e-10	6.53555e-10	6.53555e-10	2.31679	253.237	126.98	532.279	405.296	3.34279	120.638	163.11	208.92	76.3372	69.1853	749.188	27.9354	C06800	Hepatocellular carcinoma(ko05225);;Chemical carcinogenesis(ko05204);;Metabolism of xenobiotics by cytochrome P450(ko00980)	LMPK10000006	Aflatoxin B1	-	-	Polyketides [PK]	Aflatoxins and related substances [PK10]	-	HMDB0006552	Organic compounds	Phenylpropanoids and polyketides	Coumarins and derivatives	Furanocoumarins	186907	1162-65-8
neg_4402	LysoPE(18:1(11Z)/0:0)	6.53555e-10	6.53555e-10	6.53555e-10	6.53555e-10	6.53555e-10	6.53555e-10	6.53555e-10	6.53555e-10	6.53555e-10	6.53555e-10	6.53555e-10	6.53555e-10	1405.38	383.565	55.6667	301.468	104.267	6.53555e-10	--	--	--	--	--	--	--	--	--	HMDB0011505	Organic compounds	Lipids and lipid-like molecules	Glycerophospholipids	Glycerophosphoethanolamines	53480949	_
neg_4408	LysoPE(0:0/18:3(6Z,9Z,12Z))	6.53555e-10	6.53555e-10	6.53555e-10	6.53555e-10	6.53555e-10	6.53555e-10	7.51206	6.53555e-10	40.3494	1.08666	18.9226	90.9249	75.2908	45.257	161.438	53.5521	510.399	6.53555e-10	--	--	--	--	--	--	--	--	--	HMDB0011478	Organic compounds	Lipids and lipid-like molecules	Glycerophospholipids	Glycerophosphoethanolamines	53480927	_
neg_4416	Veranisatin C	6.53555e-10	6.53555e-10	6.53555e-10	6.53555e-10	6.53555e-10	6.53555e-10	62.4139	42.6323	136.883	158.787	9.23633	104.595	10.2966	28.3683	42.4937	39.02	427.082	0.195037	--	--	--	--	--	--	--	--	--	HMDB0031756	Organic compounds	Lipids and lipid-like molecules	Prenol lipids	Terpene lactones	85216671	182876-51-3
neg_4421	S-adenosyl-L-methioninamine	6.53555e-10	6.53555e-10	11.9082	53.5113	6.53555e-10	6.53555e-10	223.672	88.1644	171.27	231.412	143.595	161.333	310.313	544.591	165.926	454.156	784.325	12.5318	C01137	Metabolic pathways(ko01100);;Cysteine and methionine metabolism(ko00270);;Arginine and proline metabolism(ko00330)	--	--	--	--	--	--	--	HMDB0000988	Organic compounds	Nucleosides, nucleotides, and analogues	5'-deoxyribonucleosides	5'-deoxy-5'-thionucleosides	439415	22365-13-5
neg_4423	Imidazotetrazinone	13.4981	11.7641	7.23637	14.3183	9.16634	12.9008	238.287	509.029	561.261	309.249	312.258	275.091	59.4687	529.823	51.194	35.5076	517.016	15.2467	--	--	--	--	--	--	--	--	--	--	--	--	--	--	--	--
neg_4424	HAEMATOMMIC ACID, ETHYL ESTER	0.19436	6.53555e-10	1.79595e-06	6.53555e-10	6.53555e-10	6.53555e-10	97.3517	63.6863	98.9439	267.181	58.0465	79.188	138.384	195.051	124.201	101.099	110.187	20.3236	--	--	--	--	--	--	--	--	--	--	--	--	--	--	--	--
neg_4427	3,6-Dihydroxycyclohepta-2,4,6-trien-1-one	6.53555e-10	6.53555e-10	6.53555e-10	0.7988	0.71744	1.22603	41.8807	81.4288	78.5401	43.8119	54.6963	43.3937	6.58881	11.8174	3.09873	5.44066	65.139	1.59617	--	--	--	--	--	--	--	--	--	--	--	--	--	--	--	--
neg_4432	Sitostanol-beta	229.325	129.515	475.965	1068.72	4.70634	65.6688	415.327	346.222	1020.03	659.983	568.407	1008.33	492.006	938.94	326.784	328.53	1967.56	69.4695	--	--	--	--	--	--	--	--	--	--	--	--	--	--	--	--
neg_4433	Falcarinolone	6.53555e-10	6.53555e-10	6.53555e-10	6.53555e-10	6.53555e-10	20.2158	104.794	45.1188	436.965	128.571	76.4254	61.4843	1370.3	873.334	1663.51	387.317	159.373	282.818	--	--	LMFA05000659	Falcarinolone	(9Z)-8-hydroxyheptadeca-1,9-dien-4,6-diyn-3-one	-	Fatty Acyls [FA]	Fatty alcohols [FA05]	-	--	--	--	--	--	--	--
neg_4434	Panaquinquecol 7	6.53555e-10	7.29668	6.53555e-10	6.53555e-10	6.53555e-10	6.53555e-10	22.0091	16.2418	358.599	396.272	15.5782	10.5557	626.25	1157.15	593.488	632.17	100.94	48.9867	--	--	LMFA05000688	Panaquinquecol 7	8-(3-heptyloxiran-2-yl)-1-hydroxyocta-4,6-diyn-3-one	-	Fatty Acyls [FA]	Fatty alcohols [FA05]	-	--	--	--	--	--	--	--
neg_4439	(2r,3r,4s,5r,6s)-2-(Hydroxymethyl)-6-Sulfanyl-Oxane-3,4,5-Triol	563.923	127.215	14.0377	126.11	52.1113	0.0916667	2509.02	2624.81	2579.05	2545.44	61.8792	267.305	94.1991	139.512	33.6604	109.581	16494.5	239.93	--	--	--	--	--	--	--	--	--	--	--	--	--	--	--	--
neg_4443	S-adenosyl-4-methylthio-2-oxobutanoate	6.53555e-10	6.53555e-10	6.53555e-10	6.53555e-10	6.53555e-10	6.53555e-10	214.322	119.65	730.702	493.305	98.9478	225.683	346.526	543.998	509.747	610.918	1320.68	39.5515	--	--	--	--	--	--	--	--	--	--	--	--	--	--	--	--
neg_4447	Deoxypyridinoline	6.53555e-10	6.53555e-10	6.53555e-10	6.53555e-10	6.53555e-10	6.53555e-10	115.125	168.162	84.0197	11.2401	54.1001	145.446	467.113	225.153	228.898	321.848	480.777	6.53555e-10	--	--	--	--	--	--	--	--	--	--	--	--	--	--	--	--
neg_4462	Picrosid II, HPLC Grade	6.58783	6.53555e-10	37.9623	24.2714	2.33248	5.39568	78.9568	69.1375	129.377	131.51	91.0317	123.343	16.1089	32.2847	17.2219	41.9428	329.401	6.42027	--	--	--	--	--	--	--	--	--	--	--	--	--	--	--	--
neg_4468	N2-Galacturonyl-L-lysine	6.53555e-10	0.0565929	0.0282667	4.5004	4.54508	7.04648	430.916	296.378	1087.87	736.398	184.62	354.963	804.441	1260.47	895.01	830.009	1074.87	115.859	--	--	--	--	--	--	--	--	--	--	--	--	--	--	--	--
neg_4469	3-(4-Hydroxybenzoyl)epicatechin	1.02213	6.53555e-10	6.53555e-10	161.096	6.53555e-10	6.53555e-10	104.136	31.6655	352.215	239.658	53.0723	88.7446	92.2605	166.139	154.781	52.6517	245.792	23.1577	--	--	--	--	--	--	--	--	--	--	--	--	--	--	--	--
neg_4470	Dopaxanthin quinone	2283.25	1507.97	702.436	1850.5	1095.9	2804.9	793.871	424.832	1841.93	1314.41	247.699	394.844	1117.66	1880.02	1028.99	1371.1	3538.98	76.7352	--	--	--	--	--	--	--	--	--	--	--	--	--	--	--	--
neg_4471	Isolicopyranocoumarin	13.1016	7.70417	6.53555e-10	127.336	6.53555e-10	6.53555e-10	77.451	23.437	34.5298	28.2897	69.8584	38.8476	43.7579	372.034	49.8404	41.1136	124.742	6.53555e-10	--	--	--	--	--	--	--	--	--	--	--	--	--	--	--	--
neg_4480	2-Amino-5-[[1-[carboxymethyl(2-hydroxypropanoyl)amino]-1-oxo-3-sulfanylpropan-2-yl]amino]-5-oxopentanoic acid	6.53555e-10	6.53555e-10	6.53555e-10	6.53555e-10	6.53555e-10	6.53555e-10	74.2255	19.8017	201.83	43.0316	326.831	26.5343	76.0639	266.543	240.509	46.4802	235.269	76.2341	--	--	--	--	--	--	--	--	--	--	--	--	--	--	--	--
neg_4489	Formiminoglutamic acid	25.9864	21.4957	42.0462	30.8157	28.9892	46.2519	423.803	1168.94	942.197	913.731	510.918	724.892	404.575	528.454	380.642	469.685	925.333	66.2597	--	--	--	--	--	--	--	--	--	--	--	--	--	--	--	--
neg_4491	Neoliquiritin 2''-apioside	683.024	303.289	5327.45	2025.01	6.53555e-10	48.7235	357.537	161.904	722.047	389.478	424.912	1879.32	384.712	396.675	166.03	485.692	2095.36	35.9431	--	--	--	--	--	--	--	--	--	--	--	--	--	--	--	--
neg_4496	N-Trifluoroacetyladriamycinol	12.086	6.53555e-10	30.7032	6.66105	2.73227	63.4796	882.699	255.568	1153.63	999.894	201.095	583.692	368.766	1143.04	507.664	230.812	2266.39	167.003	--	--	--	--	--	--	--	--	--	--	--	--	--	--	--	--
neg_4498	Annomuricatin B	6.53555e-10	6.53555e-10	6.53555e-10	6.53555e-10	6.53555e-10	6.53555e-10	33.6127	38.2038	114.411	31.5836	14.5223	91.8687	368.254	260.808	113.881	1258.48	1230.34	9.14506	--	--	--	--	--	--	--	--	--	--	--	--	--	--	--	--
neg_4504	2-Cyano-2-(3,4-dihydroxy-benzyl)-thioacetamide	6.53555e-10	6.53555e-10	6.53555e-10	6.53555e-10	6.53555e-10	6.53555e-10	39.4433	26.3564	32.5169	628.307	12.4236	11.7449	20.1242	38.863	1.7604	5.16985	145.388	6.39913	--	--	--	--	--	--	--	--	--	--	--	--	--	--	--	--
neg_4511	(S)-11,12,13-Trinor-7-calamenone	6.53555e-10	6.53555e-10	6.53555e-10	6.53555e-10	0.0677072	6.53555e-10	102.192	38.3506	68.0569	354.409	64.9359	41.9292	52.7252	533.66	46.2228	31.628	77.7649	9.15418	--	--	--	--	--	--	--	--	--	--	--	--	--	--	--	--
neg_4513	Velnacrine	6.53555e-10	8.631	16.0566	0.950644	3.39401	43.694	259.651	141.613	281.31	318.914	161.132	165.47	802.489	1700.92	790.735	835.549	120.229	23.192	--	--	--	--	--	--	--	--	--	HMDB0060963	Organic compounds	Organoheterocyclic compounds	Quinolines and derivatives	Benzoquinolines	3655	_
neg_4514	1,2-Butanedithiol	2.9387	5.70594	13.3611	14.1958	10.8153	19.6989	161.415	159.386	261.688	163.559	181.918	209.45	178.226	395.989	257.868	222.754	304.82	98.8161	--	--	--	--	--	--	--	--	--	--	--	--	--	--	--	--
neg_4516	[(2R)-2-[(1S)-1,2-Dihydroxyethyl]-4,5-dioxooxolan-3-yl] dihydrogen phosphate	317.485	300.375	262.554	343.242	367.249	312.13	442.558	377.448	288.418	454.032	332.833	397.019	396.768	319.212	296.319	354.943	300.064	300.972	--	--	--	--	--	--	--	--	--	--	--	--	--	--	--	--
neg_4519	6-Caffeoylsucrose	6.53555e-10	6.53555e-10	6.53555e-10	6.53555e-10	6.53555e-10	6.53555e-10	1162.66	451.771	1123.12	841.891	154.779	572.533	547.549	1520.43	650.112	429.107	1223.49	108.665	--	--	--	--	--	--	--	--	--	--	--	--	--	--	--	--
neg_4520	1-Hydroxy-3-methoxy-7-primeverosyloxyxanthone	6.53555e-10	6.53555e-10	6.53555e-10	3.16744	6.53555e-10	6.53555e-10	235.506	158.871	420.708	389.032	110.477	256.739	315.926	500.555	314.929	196.358	714.328	91.5156	--	--	--	--	--	--	--	--	--	--	--	--	--	--	--	--
neg_4528	Xanthotoxol arabinoside	4.66129	3.16203	33.3059	57.2538	176.069	4.83849	423.182	268.366	690.452	622.367	90.5358	303.94	123.355	255.554	196.41	135.589	2033.84	56.2835	--	--	--	--	--	--	--	--	--	--	--	--	--	--	--	--
neg_4529	Aloeresin B	6.53555e-10	6.53555e-10	2.53523	5.36144	6.53555e-10	13.9459	292.364	193.307	376.434	317.161	100.816	256.195	677.044	1431.61	804.783	644.995	585.43	252.1	--	--	--	--	--	--	--	--	--	--	--	--	--	--	--	--
neg_4530	2,3-Hexanedione	1903.85	1741.48	1982.16	3028.85	2377.06	3369.75	1439.86	1161.58	957.742	1252.55	1652.95	1556.18	1478.46	1002.55	1541.66	1029.94	667.369	1658.7	--	--	--	--	--	--	--	--	--	HMDB0031491	Organic compounds	Organic oxygen compounds	Organooxygen compounds	Carbonyl compounds	19707	3848-24-6
neg_4533	4',5,7-Trihydroxy-3-methoxyflavanone	6.53555e-10	6.53555e-10	90.9504	16.5707	6.53555e-10	6.53555e-10	588.362	245.953	511.644	516.417	153.077	397.74	436.608	1130.85	554.932	459.08	977.896	151.459	--	--	--	--	--	--	--	--	--	--	--	--	--	--	--	--
neg_4534	Core oligosaccharide	6.53555e-10	6.53555e-10	6.53555e-10	6.53555e-10	6.53555e-10	6.53555e-10	266.245	200.732	287.975	147.687	107.431	205.371	201.813	248.953	167.334	160.9	578.169	41.9426	--	--	--	--	--	--	--	--	--	HMDB0013471	Organic compounds	Organic oxygen compounds	Organooxygen compounds	Carbohydrates and carbohydrate conjugates	53481794	_
neg_4535	1,5-Isoquinolinediol	24.3815	28.269	28.8068	38.729	25.5452	34.1833	116.205	80.256	66.9225	86.2459	145.31	69.1113	285.04	499.16	459.132	182.132	73.3172	130.362	--	--	--	--	--	--	--	--	--	--	--	--	--	--	--	--
neg_4538	Theaflagallin	6.53555e-10	6.53555e-10	6.53555e-10	6.53555e-10	6.53555e-10	6.53555e-10	162.83	99.8777	595.818	465.036	49.2056	161.507	251.804	422.401	271.439	326.245	934.354	14.3503	--	--	--	--	--	--	--	--	--	--	--	--	--	--	--	--
neg_4540	Quercetin-3'-glucuronide	5.94911	6.53555e-10	6.53555e-10	6.53555e-10	6.53555e-10	6.00504	406.522	272.289	2150.24	1324.75	88.5616	620.345	526.91	1125.72	432.694	327.289	2709.34	56.8045	--	--	--	--	--	--	--	--	--	--	--	--	--	--	--	--
neg_4544	(2S,3R,4R,5S,6S)-2-(Hydroxymethyl)-6-phenylmethoxyoxane-3,4,5-triol	6.53555e-10	6.53555e-10	6.53555e-10	6.53555e-10	6.53555e-10	6.53555e-10	556.699	371.69	165.393	93.395	14.2961	41.4284	505.704	610.474	322.618	470.636	293.803	19.8182	--	--	--	--	--	--	--	--	--	--	--	--	--	--	--	--
neg_4550	Etomidate	15.1949	21.0265	29.9345	69.0838	10.6788	65.2539	586.581	560.82	1070.5	795.206	603.511	595.001	2535.36	5109.33	2723.6	2770.03	499.932	239.365	--	--	--	--	--	--	--	--	--	--	--	--	--	--	--	--
neg_4551	5-Amino-1-[(2R,3R,4S,5R)-3,4-dihydroxy-5-(hydroxymethyl)oxolan-2-yl]oxyimidazole-4-carboxamide	1.33768	6.53555e-10	6.53555e-10	6.53555e-10	6.53555e-10	3.19612	455.415	245.058	111.38	174.483	74.3642	225.93	659.945	1372.3	513.506	492.119	101.735	115.597	--	--	--	--	--	--	--	--	--	--	--	--	--	--	--	--
neg_4552	Fesoterodine	6.53555e-10	6.53555e-10	6.53555e-10	6.53555e-10	6.53555e-10	6.53555e-10	6.53555e-10	2.90864	20.403	6.53555e-10	26.288	6.53555e-10	212.099	57.9817	69.8675	197.896	596.922	7.61059	--	--	--	--	--	--	--	--	--	--	--	--	--	--	--	--
neg_4553	Pseudouridine	6.53555e-10	0.275366	6.53555e-10	6.53555e-10	6.53555e-10	6.53555e-10	877.587	334.85	162.226	284.034	18.5196	163.106	205.484	400.129	126.108	125.689	285.964	10.2076	C02067	Metabolic pathways(ko01100);;Pyrimidine metabolism(ko00240)	--	--	--	--	--	--	--	HMDB0000767	Organic compounds	Nucleosides, nucleotides, and analogues	Nucleoside and nucleotide analogues	_	15047	1445-07-4
neg_4554	Thiochrome	17.8416	6.53555e-10	1.54941	1.96791	6.53555e-10	7.45535	2340.73	1075.12	624.829	576.174	87.9202	237.443	1168.92	1051.05	676.215	1291.58	853.866	112.209	--	--	--	--	--	--	--	--	--	--	--	--	--	--	--	--
neg_4558	5-(3',5'-Dihydroxyphenyl)-gamma-valerolactone 3-O-glucuronide	6.53555e-10	6.53555e-10	6.53555e-10	6.53555e-10	6.53555e-10	6.53555e-10	196.516	166.016	707.585	512.214	74.0955	270.003	117.389	140.469	162.219	206.834	1395.76	37.0559	--	--	--	--	--	--	--	--	--	--	--	--	--	--	--	--
neg_4560	Icofungipen	6.53555e-10	6.53555e-10	6.53555e-10	0.416134	6.53555e-10	1.20499	320.324	82.8738	252.815	142.882	143.521	89.757	427.923	430.343	139.077	336.156	46.7364	120.722	--	--	--	--	--	--	--	--	--	--	--	--	--	--	--	--
neg_4562	4-Hydroxy-2,6,6-trimethyl-3-oxo-1,4-cyclohexadiene-1-carboxaldehyde	6.53555e-10	6.53555e-10	6.53555e-10	3.23776	6.53555e-10	6.53555e-10	237.17	214.274	327.974	104.824	102.478	86.6315	1420.03	888.519	797.752	1032.24	677.584	84.7903	--	--	--	--	--	--	--	--	--	--	--	--	--	--	--	--
neg_4575	3-Hexen-1-ol	21.4482	15.309	59.6083	22.6527	7.03268	13.379	362.431	233.647	97.4599	3595.7	442.478	4224.39	788.742	275.827	383.158	411.846	736.343	140.799	C08492	alpha-Linolenic acid metabolism(ko00592)	--	--	--	--	--	--	--	HMDB0030003	Organic compounds	Lipids and lipid-like molecules	Fatty Acyls	Fatty alcohols	5281167	928-96-1
neg_4578	Dihydro-3-coumaric acid	42.3376	3.75853	197.027	58.6168	36.1067	5.99543	1673.97	1386.09	806.9	12479.6	2064.98	14615.6	3849.97	1772.07	1850.98	2030.79	3146.2	648.393	C11457	Metabolic pathways(ko01100);;Phenylalanine metabolism(ko00360)	--	--	--	--	--	--	--	HMDB0000375	Organic compounds	Phenylpropanoids and polyketides	Phenylpropanoic acids	_	91	621-54-5
neg_4582	Valtrate	6.53555e-10	6.53555e-10	6.53555e-10	6.53555e-10	6.53555e-10	6.53555e-10	64.7219	44.9303	40.2885	258.61	55.122	302.088	145.75	87.4542	83.3519	68.0011	93.722	14.4259	--	--	--	--	--	--	--	--	--	--	--	--	--	--	--	--
neg_4595	xi-4-Hydroxy-4-methyl-2-cyclohexen-1-one	45.0062	29.8987	34.4735	44.5592	32.0176	32.9869	32.6091	41.168	46.8465	46.4962	42.5822	49.4015	56.6203	68.6177	51.766	58.9438	55.0378	36.8552	--	--	--	--	--	--	--	--	--	--	--	--	--	--	--	--
neg_4597	LysoPE(24:0/0:0)	454.285	434.782	495.756	465.442	324.591	467.498	385.383	347.027	221.09	262.298	425.018	369.657	425.313	221.517	427.9	434.413	101.378	482.691	--	--	--	--	--	--	--	--	--	HMDB0011527	Organic compounds	Lipids and lipid-like molecules	Glycerophospholipids	Glycerophosphoethanolamines	53480956	_
neg_4598	Capsanthone	163.926	161.385	153.524	173.06	48.2399	157.897	81.3631	119.71	10.1065	25.1554	216.361	100.048	217.823	30.0748	167.006	169.568	6.53555e-10	231.984	--	--	--	--	--	--	--	--	--	--	--	--	--	--	--	--
neg_4601	N-Acetyl-D-phenylalanine	87.5389	21.4816	44.9585	77.8233	15.3404	99.6857	296.654	265.611	278.17	501.961	492.486	535.129	1059.96	925.992	563.714	549.65	512.682	481.895	C05620	Metabolic pathways(ko01100);;Phenylalanine metabolism(ko00360)	--	--	--	--	--	--	--	--	--	--	--	--	--	--
neg_4608	5-Methoxytryptophan	6.53555e-10	6.53555e-10	6.53555e-10	6.53555e-10	6.53555e-10	6.53555e-10	3.43229	5.44396	30.1513	6.40273	7.73968	24.1649	530.69	414.769	289.7	93.3952	15.3305	6.53555e-10	--	--	--	--	--	--	--	--	--	--	--	--	--	--	--	--
neg_4609	1-Hydroxycyclohexyl phenyl ketone	22.9538	6.53555e-10	11.2597	8.90893	6.53555e-10	31.5276	29.3593	47.3858	115.791	121.471	34.2989	20.2556	318.76	404.433	224.124	290.267	201.727	30.6397	--	--	--	--	--	--	--	--	--	--	--	--	--	--	--	--
neg_4611	4-O-(Indole-3-acetyl)-D-glucopyranose	376.994	343.968	232.375	690.174	314.764	1241.98	43.3881	36.624	123.151	92.6844	8.4292	24.9961	102.138	111.418	119.784	113.636	180.622	3.67673	--	--	--	--	--	--	--	--	--	--	--	--	--	--	--	--
neg_4612	N,N-Dimethyl-5-({2-Methyl-6-[(5-Methylpyrazin-2-Yl)carbamoyl]-1-Benzofuran-4-Yl}oxy)pyrimidine-2-Carboxamide	6.53555e-10	6.53555e-10	4.75153	22.3602	8.24996	6.53555e-10	455.014	242.908	848.625	633.518	314.917	407.719	772.662	1384.1	691.258	528.672	1382.21	279.345	--	--	--	--	--	--	--	--	--	--	--	--	--	--	--	--
neg_4621	Dacarbazine	6.53555e-10	2.34148	6.53555e-10	1.22819	6.53555e-10	3.36676	72.7444	110.147	228.691	188.334	82.6656	57.3525	514.686	933.636	594.104	519.677	155.151	39.0334	--	--	--	--	--	--	--	--	--	--	--	--	--	--	--	--
neg_4622	5-Pentyltetrahydro-2-oxo-3-furancarboxylic acid	4.84349	6.53555e-10	6.53555e-10	6.53555e-10	6.53555e-10	6.53555e-10	36.5992	24.8318	103.105	101.238	77.079	32.3417	958.496	1983.61	1035.47	989.128	97.5256	132.274	--	--	--	--	--	--	--	--	--	--	--	--	--	--	--	--
neg_4624	(±)-Naringenin	156.205	78.8784	110.167	570.551	2.54819	60.3734	72.8899	87.0248	148.038	118.747	207.621	174.324	268.424	595.844	332.799	357.109	185.208	15.1204	--	--	--	--	--	--	--	--	--	--	--	--	--	--	--	--
neg_4625	10-EdAM	13.5967	2.84136	6.53555e-10	105.574	6.53555e-10	6.53555e-10	4.89621	8.31091	1.26534	6.53555e-10	107.779	6.53555e-10	8.74263	112.108	8.99544	19.0165	31.4905	6.53555e-10	--	--	--	--	--	--	--	--	--	--	--	--	--	--	--	--
neg_4626	7,8-Dihydro-3b,6a-dihydroxy-alpha-ionol 9-[apiosyl-(1->6)-glucoside]	6.53555e-10	6.53555e-10	6.53555e-10	6.53555e-10	6.53555e-10	6.53555e-10	231.156	6.53555e-10	90.8384	55.8092	22.9901	32.0833	4640.34	1608.51	79.8952	442.676	302.137	5.85871	--	--	--	--	--	--	--	--	--	--	--	--	--	--	--	--
neg_4627	Narirutin	15855	8089.54	11330.8	62600.4	157.843	4775.51	2482.01	4683.45	2474.26	2762.17	17640.5	8068.26	4487.65	20032.4	3658.85	4407.56	6678.23	2255.44	--	--	LMPK12140236	Narirutin	-	Isonaringin; Naringenin 7-O-rutinoside	Polyketides [PK]	Flavonoids [PK12]	Flavanones [PK1214]	--	--	--	--	--	--	--
neg_4628	2,7,4'-trihydroxyisoflavanone	6.53555e-10	6.53555e-10	6.53555e-10	6.53555e-10	6.53555e-10	6.53555e-10	374.8	253.312	663.44	402.414	32.5831	313.23	569.102	1198.03	632.626	421.715	1143.14	314.122	--	--	--	--	--	--	--	--	--	--	--	--	--	--	--	--
neg_4630	Catechin 3',5-diglucoside	84.1718	30.5075	35.8295	346.119	6.53555e-10	8.27931	356.582	122.376	260.952	324.9	156.38	292.263	325.578	731.066	340.228	287.388	713.141	303.575	--	--	--	--	--	--	--	--	--	--	--	--	--	--	--	--
neg_4631	3'-(2'',3''-Digalloylglucosyl)-phloroacetophenone	430.93	207.252	299.57	1529.17	6.53555e-10	82.0397	785.791	394.895	654.72	639.29	590.439	616.628	744.119	1665.78	679.548	660.542	1335.38	425.27	--	--	--	--	--	--	--	--	--	--	--	--	--	--	--	--
neg_4632	N-Desalkyl-itraconazole	128.741	28.0855	544.571	724.098	6.53555e-10	6.03251	1876.58	762.842	1125.04	1430.3	522.604	1496.26	2726.05	3856.99	2217.44	2175.03	2775.94	1068.41	--	--	--	--	--	--	--	--	--	--	--	--	--	--	--	--
neg_4635	(3-(2-(4-(2-(Trifluoromethyl)phenoxy)piperidin-1-yl)thiazol-5-yl)-1,2,4-oxadiazol-5-yl)methanol	6.53555e-10	6.53555e-10	6.53555e-10	6.53555e-10	6.53555e-10	6.53555e-10	172.696	32.8428	132.813	108.777	54.4573	179.534	38.5886	300.938	95.1747	47.0003	350.265	37.1147	--	--	--	--	--	--	--	--	--	--	--	--	--	--	--	--
neg_4637	Vaccinoside	6.53555e-10	6.53555e-10	6.53555e-10	6.53555e-10	6.53555e-10	6.53555e-10	215.472	113.944	165.083	210.794	14.5548	112.103	454.48	654.538	149.858	198.394	430.253	53.4239	--	--	--	--	--	--	--	--	--	--	--	--	--	--	--	--
neg_4645	L-arogenate	6.53555e-10	6.53555e-10	6.53555e-10	6.53555e-10	0.0486551	6.53555e-10	101.077	459.973	91.8008	235.806	18.8278	2838.85	115.409	103.66	129.709	168.379	746.462	9.79966	C00826	Phenylalanine, tyrosine and tryptophan biosynthesis(ko00400);;Metabolic pathways(ko01100);;Biosynthesis of amino acids(ko01230)	--	--	--	--	--	--	--	--	--	--	--	--	--	--
neg_4650	3-Pyridylacetic acid	2.02383	2.97526	6.53555e-10	6.53555e-10	6.53555e-10	1.65231	6.53555e-10	33.0551	30.3591	6.53555e-10	3.29594	2.0593	18.3009	29.0188	53.2777	15.5523	21.4314	6.53555e-10	--	--	--	--	--	--	--	--	--	--	--	--	--	--	--	--
neg_4651	Glycerol 1-propanoate diacetate	355.872	245.882	49.5944	26.2459	3.95991	42.6405	474.195	282.709	396.725	307.199	1209.14	116.087	529.868	754.906	440.637	423.513	651.012	88.3929	--	--	--	--	--	--	--	--	--	--	--	--	--	--	--	--
neg_4652	Trehalose 6-phosphate	6.53555e-10	6.53555e-10	6.53555e-10	6.53555e-10	6.53555e-10	6.53555e-10	77.6981	48.4341	286.248	226.525	3.85507	92.4253	51.3447	94.0388	35.5151	43.3371	480.892	5.31969	C00689	Starch and sucrose metabolism(ko00500);;Retrograde endocannabinoid signaling(ko04723);;Metabolic pathways(ko01100)	--	--	--	--	--	--	--	--	--	--	--	--	--	--
neg_4656	4-Nitrocatechol	39.4834	27.9629	109.596	150.835	36.0114	47.3319	37.7768	66.574	261.51	27.6021	652.478	47.188	110.854	34.1455	59.0462	156.032	46.8854	60.1498	--	--	--	--	--	--	--	--	--	HMDB0002916	Organic compounds	Benzenoids	Phenols	Nitrophenols	3505109	3316-09-4
neg_4657	Nicotinuric acid	135.076	69.0495	6.85022	20.439	7.38823	58.3815	282.708	243.402	464.714	431.499	176.067	284.521	334.167	488.879	315.711	272.15	656.967	114.849	C05380	Nicotinate and nicotinamide metabolism(ko00760)	--	--	--	--	--	--	--	HMDB0003269	Organic compounds	Organic acids and derivatives	Carboxylic acids and derivatives	Amino acids, peptides, and analogues	68499	583-08-4
neg_4659	alpha-Methyltryptamine	6.53555e-10	3.08124	6.27357	2.04375	2.40331	20.9553	18.4611	8.80795	59.0842	27.1898	128.685	7.18648	22.3099	105.097	47.0044	42.6658	52.7634	2.52863	--	--	--	--	--	--	--	--	--	--	--	--	--	--	--	--
neg_4664	Tryptophol [xylosyl-(1->6)-glucoside]	106.637	108.334	233.907	232.138	111.777	156.239	17.0317	12.1371	117.76	29.7626	31.5486	35.4834	196.742	201.946	136.605	133.051	158.655	27.1397	--	--	--	--	--	--	--	--	--	--	--	--	--	--	--	--
neg_4666	5-Carboxy-2'-deoxyuridine	6.53555e-10	3.2387	6.53555e-10	6.53555e-10	6.53555e-10	7.64035	183.689	105.336	305.491	459.796	6.53555e-10	135.052	194.699	189.879	574.275	51.6182	155.261	79.7587	--	--	--	--	--	--	--	--	--	--	--	--	--	--	--	--
neg_4667	5-Hydroxyferulate	6.53555e-10	6.53555e-10	6.53555e-10	6.53555e-10	6.53555e-10	6.53555e-10	80.418	73.4281	165.473	63.5464	124.582	50.5382	220.611	277.115	111.602	100.853	142.014	8.17385	C05619	Metabolic pathways(ko01100)	--	--	--	--	--	--	--	HMDB0127490	Organic compounds	Phenylpropanoids and polyketides	Cinnamic acids and derivatives	Hydroxycinnamic acids and derivatives	160594	_
neg_4668	Propyl gallate	6.53555e-10	6.53555e-10	6.53555e-10	6.53555e-10	6.53555e-10	6.53555e-10	9.93971	20.9105	97.5961	69.7498	5.80195	18.2792	619.357	1562.02	1180.22	670.169	82.8548	1.04122	--	--	--	--	--	--	--	--	--	HMDB0033835	Organic compounds	Benzenoids	Benzene and substituted derivatives	Benzoic acids and derivatives	4947	121-79-9
neg_4672	8-Aminoguanosine	6.53555e-10	6.53555e-10	1.09305	10.1066	1.5818	6.53555e-10	100.039	83.8439	215.675	532.43	72.31	85.0348	107.675	160.884	195.089	128.014	262.472	41.7312	--	--	--	--	--	--	--	--	--	--	--	--	--	--	--	--
neg_4676	Sesaminol glucoside	155.682	60.8261	3243.18	786.084	6.53555e-10	3.67831	196.408	107.954	865.048	519.288	120.229	632.609	191.137	563.2	247.812	311.299	1759.66	113.246	--	--	--	--	--	--	--	--	--	--	--	--	--	--	--	--
neg_4679	Musanolone F	6.53555e-10	6.53555e-10	14.0654	18.9646	6.53555e-10	6.53555e-10	150.688	33.0779	220.262	96.0462	91.2666	84.0277	936.195	319.405	46.8588	86.5644	261.733	45.4977	--	--	--	--	--	--	--	--	--	--	--	--	--	--	--	--
neg_4682	Leucine-betaxanthin	33.418	20.7983	2.13064	167.437	6.53555e-10	9.66011	325.098	119.837	224.14	269.966	226.268	264.71	305.289	741.387	344.756	224.528	664.494	138.632	--	--	--	--	--	--	--	--	--	--	--	--	--	--	--	--
neg_4686	Icariside D1	6.53555e-10	6.53555e-10	6.53555e-10	6.53555e-10	6.53555e-10	6.53555e-10	1281.78	367.622	739.284	784.312	186.074	1146.68	946.021	1829.88	647.607	595.145	1138.59	309.261	--	--	--	--	--	--	--	--	--	--	--	--	--	--	--	--
neg_4688	PA(2:0/LTE4)	6.53555e-10	6.53555e-10	141.214	28.1179	6.53555e-10	6.53555e-10	190.321	143.574	108.471	120.592	32.5059	110.861	1674.99	660.192	169.249	872.482	790.761	95.6756	--	--	--	--	--	--	--	--	--	--	--	--	--	--	--	--
neg_4693	Cycloserine	6.53555e-10	6.53555e-10	6.53555e-10	6.53555e-10	6.53555e-10	6.53555e-10	41.4762	14.2716	56.8605	56.9148	21.2311	47.6513	145.558	310.227	120.927	216.083	166.085	8.71622	C08057	Metabolic pathways(ko01100)	LMPK14000007	Cycloserine	-	-	Polyketides [PK]	Non-ribosomal peptide/polyketide hybrids [PK14]	-	--	--	--	--	--	--	--
neg_4696	Persicogenin 3'-glucoside	425.679	647.081	1259.93	104.569	6.12559	2323.82	1340.42	814.257	4224.64	2327.09	440.337	888.639	1676.85	3204.23	1734.96	1711.08	4989.99	369.154	--	--	LMPK12140587	Persicogenin 3'-glucoside	5,3'-Dihydroxy-7,4'-dimethoxyflavanone 3'-glucoside	-	Polyketides [PK]	Flavonoids [PK12]	Flavanones [PK1214]	--	--	--	--	--	--	--
neg_4698	Naringin	7155.5	3155.68	53706	18478.9	50.263	797.048	2109.79	842.922	2014.77	1798.58	2429.22	19508.2	2984.96	1854.38	1069.25	3081.28	10890.4	662.169	--	--	LMPK12140235	Naringin	-	-	Polyketides [PK]	Flavonoids [PK12]	Flavanones [PK1214]	--	--	--	--	--	--	--
neg_4701	Lettowianthine	96.2037	39.7927	1283.18	471.546	6.53555e-10	6.53555e-10	315.372	85.4241	428.306	299.171	95.0872	519.931	390.511	639.948	351.355	308.594	549.747	277.272	--	--	--	--	--	--	--	--	--	HMDB0034923	Organic compounds	Alkaloids and derivatives	Aporphines	_	21593830	_
neg_4703	3-Amino-4-(3-hexylphenylamino)-4-oxobutylphosphonic acid	31.7619	590.04	477.284	219.695	626.825	1882.95	6.53555e-10	6.53555e-10	6.53555e-10	6.53555e-10	6.53555e-10	6.53555e-10	39.2923	4.80403	6.53555e-10	21.0114	6.53555e-10	6.53555e-10	--	--	--	--	--	--	--	--	--	--	--	--	--	--	--	--
neg_4705	Isoscoparin 2''-(6-(E)-p-coumaroylglucoside)	7.16708	1.9861	2.10673	1.1308	6.53555e-10	2.02469	457.284	111.752	322.676	285.12	17.613	292.655	221.264	781.524	449.564	418.162	720.904	85.7753	--	--	LMPK12110752	Isoscoparin 2''-(6-(E)-p-coumaroylglucoside)	-	-	Polyketides [PK]	Flavonoids [PK12]	Flavones and Flavonols [PK1211]	--	--	--	--	--	--	--
neg_4706	(-)-Huperzine A (HupA)	6.53555e-10	6.53555e-10	6.53555e-10	6.53555e-10	6.53555e-10	6.53555e-10	13.9891	8.01035	52.9789	23.4934	231.392	40.3154	49.8819	109.748	69.9995	63.762	49.9055	2.13447	--	--	--	--	--	--	--	--	--	--	--	--	--	--	--	--
neg_4708	Grifola frandosa Lectin	6.53555e-10	6.53555e-10	6.53555e-10	6.53555e-10	6.53555e-10	2.0617	566.627	313.848	484.492	415.825	133.421	482.436	877.339	1714.33	852.068	637.648	658.988	318.051	--	--	--	--	--	--	--	--	--	--	--	--	--	--	--	--
neg_4709	Indoleacetaldehyde	7.35324	3.12258	10.2045	8.20279	13.3887	11.1534	838.316	773.393	810.327	915.24	999.08	782.658	843.037	2036.75	874.014	888.761	277.815	444.834	C00637	Metabolic pathways(ko01100);;Tryptophan metabolism(ko00380)	--	--	--	--	--	--	--	--	--	--	--	--	--	--
neg_4711	N7-(2-Carbamoyl-2-hydroxyethyl)guanine	6.53555e-10	6.53555e-10	6.53555e-10	1.29636	6.53555e-10	6.53555e-10	84.6184	469.406	79.3668	92.1263	181.538	92.4017	138.133	731.132	186.28	213.602	232.419	14.5643	--	--	--	--	--	--	--	--	--	--	--	--	--	--	--	--
neg_4712	Hydralazine acetone hydrazone	31.6812	16.933	26.8759	21.2125	158.594	43.6725	744.077	760.495	1449.64	631.955	850.77	1024.16	1596.76	3350.45	2390.42	1608.01	715.124	308.153	--	--	--	--	--	--	--	--	--	--	--	--	--	--	--	--
neg_4714	Doxepin N-oxide glucuronide	322.104	1182.96	2485.12	213.317	506.377	543.386	326.91	116.776	879.538	435.271	97.7909	136.904	484.926	736.491	521.534	372.109	1097.07	79.9481	--	--	--	--	--	--	--	--	--	--	--	--	--	--	--	--
neg_4716	6,7-Dimethyl-8-(1-D-ribityl)lumazine	1.20359	6.53555e-10	6.53555e-10	6.53555e-10	6.53555e-10	1.57871	174.986	110.542	239.354	203.81	49.9499	233.407	128.914	191.026	160.979	125.659	603.86	54.2295	--	--	--	--	--	--	--	--	--	--	--	--	--	--	--	--
neg_4718	Trigofoenoside G	6.53555e-10	6.53555e-10	6.53555e-10	6.53555e-10	6.53555e-10	6.53555e-10	12.1421	6.53555e-10	6.53555e-10	4.83367	6.53555e-10	33.6574	196.073	38.2006	50.2375	354.877	2840.51	3.94835	--	--	--	--	--	--	--	--	--	--	--	--	--	--	--	--
neg_4721	DL-Difluoromethylornithine	6.53555e-10	6.53555e-10	6.53555e-10	6.53555e-10	6.53555e-10	6.53555e-10	6.26818	2.44142	22.2204	9.55537	12.5773	9.54436	14.7654	507.234	57.9466	26.8093	56.8066	3.85703	--	--	--	--	--	--	--	--	--	--	--	--	--	--	--	--
neg_4725	5-Hydroxy-3-[(5-nitrofuran-2-yl)methylideneamino]-1H-imidazol-2-one	115.168	37.6906	93.5378	33.9975	60.9468	81.2749	13.0712	3.45675	2.9395	20.3122	0.439175	16.0309	30.0127	101.365	5.24302	6.53555e-10	20.3362	0.625795	--	--	--	--	--	--	--	--	--	--	--	--	--	--	--	--
neg_4727	Garcimangosone D	6.53555e-10	6.53555e-10	6.53555e-10	6.53555e-10	6.53555e-10	6.53555e-10	181.853	10.0141	192.544	6.53555e-10	6.53555e-10	121.941	67.5545	127.296	58.9674	50.1627	379.613	2.22488	--	--	--	--	--	--	--	--	--	HMDB0038066	Organic compounds	Organic oxygen compounds	Organooxygen compounds	Carbohydrates and carbohydrate conjugates	85362951	_
neg_4730	Acetyljujuboside B	6.53555e-10	6.53555e-10	6.53555e-10	6.53555e-10	6.53555e-10	6.53555e-10	6.53555e-10	111.572	6.53555e-10	6.53555e-10	6.53555e-10	6.53555e-10	156.589	6.68345	6.53555e-10	76.2209	3455.67	6.53555e-10	--	--	--	--	--	--	--	--	--	--	--	--	--	--	--	--
neg_4734	Ketone Ester	6.53555e-10	2.28518	2.10995	12.2572	1.15666	9.48568	37.8054	27.4787	71.6178	46.0622	23.6655	43.1688	203.701	672.166	185.354	183.075	87.0707	36.2296	--	--	--	--	--	--	--	--	--	--	--	--	--	--	--	--
neg_4737	Vellein	6.53555e-10	6.53555e-10	6.53555e-10	6.53555e-10	6.53555e-10	5.50605	793.184	421.923	1414.48	958.227	385.62	459.209	1769.75	2636.77	1756.44	2074.52	2452.51	158.583	--	--	--	--	--	--	--	--	--	--	--	--	--	--	--	--
neg_4740	CDP-DG(i-14:0/i-19:0)	6.53555e-10	6.53555e-10	6.53555e-10	6.53555e-10	6.53555e-10	6.53555e-10	6.53555e-10	9.96746	6.53555e-10	6.53555e-10	6.53555e-10	6.53555e-10	4.28454	19.0187	0.32962	18.0336	2548.42	2.11594	--	--	--	--	--	--	--	--	--	HMDB0116200	Organic compounds	Lipids and lipid-like molecules	Glycerophospholipids	CDP-glycerols	131822856	_
neg_4743	Phenylalanylproline	52.6714	53.19	79.4462	100.212	35.0422	51.2233	98.0142	95.3755	373.857	829.868	150.753	107.029	1927.06	1228.94	1002.32	835.267	142.265	78.9044	--	--	--	--	--	--	--	--	--	HMDB0011177	Organic compounds	Organic acids and derivatives	Carboxylic acids and derivatives	Amino acids, peptides, and analogues	7020641	7669-65-0
neg_4745	5,8,11,14-Eicosatetraynoic acid	20.9698	6.59325	53.8226	6.53555e-10	6.53555e-10	39.1896	77.7275	51.625	208.145	115.637	73.0132	65.0163	1931.67	9985.69	6668.77	7791.28	119.924	210.425	--	--	LMFA01030691	5,8,11,14-Eicosatetraynoic acid	5,8,11,14-Eicosatetraynoic acid	-	Fatty Acyls [FA]	Fatty Acids and Conjugates [FA01]	Unsaturated fatty acids [FA0103]	--	--	--	--	--	--	--
neg_4753	Decitabine	0.590949	6.53555e-10	6.53555e-10	20.433	6.53555e-10	6.53555e-10	378.86	187.514	202.599	219.944	182.127	293.338	450.332	818.26	392.98	292.846	120.977	82.3346	--	--	--	--	--	--	--	--	--	HMDB0015391	Organic compounds	Organoheterocyclic compounds	Triazines	Triazinones	451668	2353-33-5
neg_4755	Ribothymidine	515.013	111.597	493.962	697.512	207.214	147.584	7194.94	3767.99	3355.92	4715.83	3201.51	6819.31	5906.92	13064.9	6963.21	5958.98	2170.25	1602.13	--	--	--	--	--	--	--	--	--	--	--	--	--	--	--	--
neg_4756	Hesperetin	3337.17	3073.57	2732.59	13352.3	70.9222	1324.49	4081.71	3571.76	2356.01	2995.25	7347.89	4331.61	4036.53	11602	4697.67	3254.15	3600.71	1818.73	--	--	LMPK12140003	Hesperetin	-	-	Polyketides [PK]	Flavonoids [PK12]	Flavanones [PK1214]	--	--	--	--	--	--	--
neg_4761	Hesperidin	70267	65243.8	62018.2	274861	1296.9	28391.6	9316.91	48683	7391.93	10771.3	129983	40796	26308.9	109410	24067.3	18516	27126.6	17662.1	--	--	LMPK12140451	Hesperidin	-	-	Polyketides [PK]	Flavonoids [PK12]	Flavanones [PK1214]	HMDB0003265	Organic compounds	Phenylpropanoids and polyketides	Flavonoids	Flavonoid glycosides	53477767	520-26-3
neg_4763	{4-[2-Acetylamino-2-(1-biphenyl-4-ylmethyl-2-oxo-azepan-3-ylcarbamoyl)-ethyl]-2-phosphono-phenoxy}-acetic acid	6474.59	5925.33	6782.21	24751.2	23.8276	1923.56	1104.3	4005.27	824.418	995.397	11170.2	4454.94	2920.15	5479.79	2343.78	1855.84	2035.69	2237.63	--	--	--	--	--	--	--	--	--	--	--	--	--	--	--	--
neg_4765	Ramontoside	966.874	980.349	995.327	3178.7	6.53555e-10	247.599	1291.08	673.196	1111.26	1239.2	1067.87	1341.7	1045.81	1888.29	1073.03	797.312	2415.07	629.541	--	--	--	--	--	--	--	--	--	HMDB0038929	Organic compounds	Lignans, neolignans and related compounds	Lignan glycosides	_	14825498	133882-75-4
neg_4770	Lirequinil	6.53555e-10	6.53555e-10	6.53555e-10	6.53555e-10	6.53555e-10	6.53555e-10	43.548	5.00029	66.356	94.3002	30.885	59.7719	118.203	2633.15	393.011	455.087	262.844	15.6031	--	--	--	--	--	--	--	--	--	--	--	--	--	--	--	--
neg_4772	Isoniazid alpha-ketoglutaric acid	125.79	120.89	94.4978	670.27	6.53555e-10	26.645	17.5	107.744	30.0231	68.8204	295.576	79.1413	119.287	373.792	114.298	69.9645	92.2253	91.2597	C16625	Drug metabolism - other enzymes(ko00983)	--	--	--	--	--	--	--	--	--	--	--	--	--	--
neg_4777	Scleroglucan	81.3208	86.553	178.19	270.588	6.53555e-10	66.3736	190.441	125.678	641.639	475.155	405.074	218.541	111.52	299.234	428.396	115.56	985.063	284.61	--	--	--	--	--	--	--	--	--	HMDB0029948	Organic compounds	Organic oxygen compounds	Organooxygen compounds	Carbohydrates and carbohydrate conjugates	131750928	39464-87-4
neg_4785	Homoanserine	6.53555e-10	6.53555e-10	6.53555e-10	10.0885	6.53555e-10	0.67281	71.2845	22.9179	198.514	825.521	19.4983	34.561	478.65	587.417	440.552	578.07	150.988	29.1309	--	--	--	--	--	--	--	--	--	--	--	--	--	--	--	--
neg_4787	pelargonidin-3-O-beta-D-glucoside	6.53555e-10	6.53555e-10	6.53555e-10	6.53555e-10	6.53555e-10	1.48057	79.3979	28.9473	239.441	92.6544	32.9654	35.272	462.048	328.602	434.321	354.361	361.215	51.9883	--	--	--	--	--	--	--	--	--	--	--	--	--	--	--	--
neg_4788	Musabalbisiane A	6.53555e-10	6.53555e-10	1.61072	6.53555e-10	9.70012	28.9166	713.541	280.279	381.637	319.136	130.097	284.415	815.919	1577.71	1006.15	888.139	468.325	307.614	--	--	--	--	--	--	--	--	--	--	--	--	--	--	--	--
neg_4794	PI(6 keto-PGF1alpha/20:4(5Z,8Z,11Z,14Z))	6.53555e-10	6.53555e-10	6.53555e-10	6.53555e-10	6.53555e-10	6.53555e-10	6.53555e-10	204.291	4.20748	6.53555e-10	19.7805	52.683	477.013	274.768	126.39	661.175	1313.51	74.0656	--	--	--	--	--	--	--	--	--	--	--	--	--	--	--	--
neg_4798	5Z-7-Oxozeaenol	6.46974	6.53555e-10	6.53555e-10	6.53555e-10	6.53555e-10	6.53555e-10	923.472	231.445	402.577	383.297	107.526	567.144	764.985	1806.44	648.946	491.27	545.789	149.049	--	--	--	--	--	--	--	--	--	--	--	--	--	--	--	--
neg_4801	Serylisoleucine	6.53555e-10	6.53555e-10	6.53555e-10	6.53555e-10	6.53555e-10	6.53555e-10	98.2206	82.9828	146.22	100.23	74.7318	35.8158	710.336	967.407	355.714	339.95	179.829	7.37684	--	--	--	--	--	--	--	--	--	HMDB0029042	Organic compounds	Organic acids and derivatives	Carboxylic acids and derivatives	Amino acids, peptides, and analogues	71429009	91086-51-0
neg_4802	omega-Salicoyisalicin	6.53555e-10	6.53555e-10	6.53555e-10	6.53555e-10	6.53555e-10	6.53555e-10	214.365	65.2048	204.172	234.06	36.7256	173.887	118.665	215.212	44.1269	282.05	850.801	21.8183	--	--	--	--	--	--	--	--	--	--	--	--	--	--	--	--
neg_4806	Linalyl propionate	3.77379	13.606	22.3013	7.15457	19.3009	57.0943	264.06	242.686	531.069	232.509	415.638	284.762	1637.44	3570.91	1511.65	1703.1	203.273	82.8885	--	--	--	--	--	--	--	--	--	HMDB0030425	Organic compounds	Lipids and lipid-like molecules	Prenol lipids	Monoterpenoids	61098	144-39-8
neg_4807	3,4,5-trihydroxy-6-({2-[3-(7-methoxy-2-oxo-2H-chromen-6-yl)oxiran-2-yl]propan-2-yl}oxy)oxane-2-carboxylic acid	1.36877	6.53555e-10	3.5064	7.16183	7.23146	3.09257	7193.33	1980.62	2490.34	1950.09	1455.33	4242.96	8062.18	14188	7864.79	5472.59	2756.71	1558.83	--	--	--	--	--	--	--	--	--	--	--	--	--	--	--	--
neg_4810	(-)-2-Difluoromethylornithine	6.53555e-10	6.53555e-10	6.53555e-10	6.53555e-10	6.53555e-10	6.53555e-10	11.6041	115.587	49.6753	34.1081	9.48121	27.9873	129.883	721.724	179.132	126.416	57.4286	35.3543	--	--	--	--	--	--	--	--	--	--	--	--	--	--	--	--
neg_4813	(R)-Apiumetin glucoside	6.53555e-10	6.53555e-10	6.53555e-10	6.53555e-10	6.53555e-10	6.53555e-10	1607.92	288.871	889.93	711.149	63.56	619.19	2493.9	4991.63	3034.49	2125.28	2087.13	1267.86	--	--	--	--	--	--	--	--	--	--	--	--	--	--	--	--
neg_4818	5-(3'-Hydroxyphenyl)-γ-valerolactone 3'-glucuronide	15.1135	19.0713	43.667	63.749	10.4623	22.5139	70.1745	4.8728	232.845	132.369	9.92327	39.4269	11.7086	22.2366	23.4326	17.7847	275.031	2.44217	--	--	--	--	--	--	--	--	--	--	--	--	--	--	--	--
neg_4825	2beta,9xi-Dihydroxy-8-oxo-1(10),4,11(13)-germacratrien-12,6alpha-olide	6.53555e-10	6.53555e-10	6.53555e-10	6.53555e-10	6.53555e-10	6.53555e-10	669.162	328.145	110.165	67.398	79.3266	22.4355	205.681	231.574	159.623	198.12	239.228	5.27319	--	--	--	--	--	--	--	--	--	--	--	--	--	--	--	--
neg_4827	Furaneol 4-(6-malonylglucoside)	4.72132	6.53555e-10	6.53555e-10	6.53555e-10	6.53555e-10	13.0222	201.58	65.4021	222.105	191.11	52.8018	74.7168	290.123	615.932	343.702	372.735	377.23	68.6991	--	--	--	--	--	--	--	--	--	--	--	--	--	--	--	--
neg_4828	Estrone glucuronide	6.53555e-10	6.53555e-10	0.841281	5.10119	12.9926	6.53555e-10	464.784	136.693	355.366	305.136	174.521	278.476	938.664	2006.78	988.386	813.768	411.923	384.323	C11133	Steroid hormone biosynthesis(ko00140)	--	--	--	--	--	--	--	--	--	--	--	--	--	--
neg_4831	L-2-Aminoethyl seryl phosphate	6.53555e-10	2.62359	2.46653	4.75679	0.000823003	6.53555e-10	68.0684	66.652	75.3932	45.0871	56.3721	59.8867	124.817	129.76	62.2033	69.3454	128.195	10.7953	--	--	--	--	--	--	--	--	--	--	--	--	--	--	--	--
neg_4835	2-(Ethoxymethyl)furan	6.53555e-10	6.53555e-10	6.53555e-10	6.53555e-10	6.53555e-10	6.53555e-10	6.53555e-10	159.828	6.53555e-10	6.53555e-10	15.7922	6.53555e-10	14.1456	47.0616	134.058	95.8772	6.53555e-10	433.177	--	--	--	--	--	--	--	--	--	--	--	--	--	--	--	--
neg_4836	Lecanoric acid	6.53555e-10	6.53555e-10	4.25954	3.11529	6.53555e-10	6.53555e-10	62.7568	39.8335	149.92	1015.96	0.942698	62.7616	15.0199	20.4109	10.1766	45.2397	457.844	8.68001	--	--	LMPK13080001	Lecanoric acid	-	-	Polyketides [PK]	Aromatic polyketides [PK13]	Depsides and depsidones [PK1308]	--	--	--	--	--	--	--
neg_4839	L-Gizzerosine	6.53555e-10	0.0100344	6.53555e-10	6.53555e-10	6.53555e-10	6.53555e-10	24.0072	12.8551	50.4359	41.1082	13.1546	8.62185	591.762	687.246	773.813	639.99	53.0006	20.1701	--	--	--	--	--	--	--	--	--	--	--	--	--	--	--	--
neg_4841	(5Z)-7-[(1R,2R,5S)-5-Hydroxy-2-[(1E,3S,5Z)-3-hydroxyocta-1,5-dien-1-yl]-3-oxocyclopentyl]hept-5-enoylcarnitine	6.53555e-10	6.53555e-10	6.53555e-10	6.53555e-10	6.53555e-10	4.15401	26.3236	9.94076	162.068	51.5175	45.6949	6.62486	295.568	150.442	115.946	326.69	348.291	5.86935	--	--	--	--	--	--	--	--	--	--	--	--	--	--	--	--
neg_4851	3,4,5-Trimethoxycinnamic acid	1.55437	10.993	16.7194	36.568	5.48505	29.991	96.4617	67.9083	67.6802	131.329	39.7624	50.4553	142.431	366.977	119.639	146.316	66.6399	15.7709	--	--	--	--	--	--	--	--	--	HMDB0002511	Organic compounds	Phenylpropanoids and polyketides	Cinnamic acids and derivatives	Hydroxycinnamic acids and derivatives	735755	90-50-6
neg_4852	Glutaminyltryptophan	115.089	114.493	137.301	147.491	79.8186	96.538	450.24	389.691	625.334	525.465	198.312	258.493	1345.39	2395.29	1767.75	1723.65	606.422	343.825	--	--	--	--	--	--	--	--	--	HMDB0028808	Organic compounds	Organic acids and derivatives	Carboxylic acids and derivatives	Amino acids, peptides, and analogues	25176542	66851-83-0
neg_4857	6-Hydroxypseudooxynicotine	6.53555e-10	6.53555e-10	3.35456	6.53555e-10	6.53555e-10	6.53555e-10	291.502	157.7	170.354	182.23	58.262	209.988	455.931	761.784	454.577	355.969	133.259	143.925	C01297	Metabolic pathways(ko01100);;Nicotinate and nicotinamide metabolism(ko00760)	--	--	--	--	--	--	--	--	--	--	--	--	--	--
neg_4860	8-Acetylegelolide	101.039	43.4991	212.975	67.7568	3.54902	84.2618	23772.5	10251	5234.04	8721.44	3263.73	20344.7	20922.9	36800.4	24604.8	15848.3	2144.59	11177.5	--	--	--	--	--	--	--	--	--	--	--	--	--	--	--	--
neg_4861	Benzoxazinone	6.05286	14.2212	16.8233	33.0189	11.5037	31.3475	116.176	72.4608	129.113	107.871	33.652	100.051	221.776	447.6	356.085	245.302	108.96	126.207	--	--	--	--	--	--	--	--	--	--	--	--	--	--	--	--
neg_4864	Furanylfentanyl	6.53555e-10	6.53555e-10	155.113	6.53555e-10	6.53555e-10	24.6339	521.215	285.162	1091.77	556.27	179.326	396.279	2961.19	3979.81	2371.11	2403.2	1418.11	191.186	--	--	--	--	--	--	--	--	--	--	--	--	--	--	--	--
neg_4865	8-Epiloganic acid	6.53555e-10	2.88108	6.53555e-10	6.53555e-10	3.75952	6.53555e-10	418.008	556.185	741.706	438.768	180.062	401.89	374.509	902.962	545.066	490.111	1669.29	84.4533	--	--	--	--	--	--	--	--	--	--	--	--	--	--	--	--
neg_4874	1,10-Epoxygermacrone	6.53555e-10	6.53555e-10	6.53555e-10	0.639457	6.53555e-10	1.03072	96.3213	154.61	296.479	257.626	100.82	91.2705	622.045	804.92	826.439	595.298	249.302	50.0064	--	--	--	--	--	--	--	--	--	HMDB0035408	Organic compounds	Lipids and lipid-like molecules	Prenol lipids	Sesquiterpenoids	15139241	52061-45-7
neg_4878	Trinexapac-ethyl	22.2376	14.1823	13.3988	24.6023	4.98753	16.2123	500.24	325.904	581.37	1093.2	193.842	659.424	3033.53	4431.86	2772.71	3664.82	464.899	105.102	--	--	--	--	--	--	--	--	--	--	--	--	--	--	--	--
neg_4881	Glucosylisomaltol	218.949	32.4173	1248.37	402.743	6.53555e-10	6.53555e-10	231.459	114.377	473.771	413.203	71.2103	1097.28	496.72	688.855	276.086	373.089	764.413	161.417	--	--	--	--	--	--	--	--	--	HMDB0038341	Organic compounds	Organic oxygen compounds	Organooxygen compounds	Carbohydrates and carbohydrate conjugates	9835588	85559-61-1
neg_4883	Ethyl methylphosphonofluoridate	99.6883	99.5596	108.154	88.049	87.0119	101.547	231.783	226.922	300.18	253.113	353.782	278.379	322.439	205.608	245.565	205.944	160.512	459.271	--	--	--	--	--	--	--	--	--	--	--	--	--	--	--	--
neg_4894	4-Hydroxybenzylamine	171.124	110.882	97.9229	108.29	65.3227	119.78	234.15	195.758	177.29	151.7	244.476	195.226	200.006	170.558	154.961	183.2	121.772	218.04	--	--	--	--	--	--	--	--	--	HMDB0032578	Organic compounds	Benzenoids	Benzene and substituted derivatives	Phenylmethylamines	97472	696-60-6
neg_4896	Methylglyoxal-bis-guanylhydrazone	11.6877	0.0319741	12.8457	17.2663	0.0817935	8.85846	445.717	453.081	1548.12	742.009	412.622	542.962	3672.61	5707.13	3554.66	4248.22	1496.99	207.932	--	--	--	--	--	--	--	--	--	--	--	--	--	--	--	--
neg_4898	Nonate	1388.9	1146.78	1824.81	1992.16	1049.53	1613.13	3718.52	10580.6	21899.3	5767.5	10519.5	10141.8	22755.1	19146.5	16739.2	23752.9	7842.4	2542.81	--	--	--	--	--	--	--	--	--	--	--	--	--	--	--	--
neg_4899	Prolyl-Serine	6.53555e-10	6.53555e-10	6.53555e-10	1.3258	6.53555e-10	6.53555e-10	121.619	92.054	74.2632	534.672	110.658	161.509	146.243	221.282	161.256	241.707	105.582	74.0149	--	--	--	--	--	--	--	--	--	HMDB0029026	Organic compounds	Organic acids and derivatives	Carboxylic acids and derivatives	Amino acids, peptides, and analogues	18218236	_
neg_4908	Pyroglutamyl-glutamyl-proline amide	7.99058	3.2126	3.97704	58.4665	6.63083	2.89258	519.125	237.542	717.863	14520.6	136.87	351.815	1705.83	2599.02	1549.3	1671.89	964.198	91.5497	--	--	--	--	--	--	--	--	--	--	--	--	--	--	--	--
neg_4910	Cadazolid	6.53555e-10	6.53555e-10	6.53555e-10	6.53555e-10	6.53555e-10	6.53555e-10	249.654	263.335	158.093	133.481	66.4117	111.979	443.058	665.428	259.071	490.959	388.555	105.632	--	--	--	--	--	--	--	--	--	--	--	--	--	--	--	--
neg_4919	Acetohydroxamic Acid	6.53555e-10	6.53555e-10	6.53555e-10	6.53555e-10	6.53555e-10	6.53555e-10	118.348	55.2344	32.8028	42.2213	38.747	123.276	69.7586	145.47	112.887	46.0979	6.68494	28.3044	--	--	--	--	--	--	--	--	--	--	--	--	--	--	--	--
neg_4923	5-Phenyl-1,3-oxazinane-2,4-dione	50.4547	39.3977	59.8217	65.0465	43.1426	57.2847	1918.61	1612.42	1967.83	1837.78	1781.46	1733.98	4743.36	1358.56	1082.45	1311.74	545.368	1806.83	C16596	Drug metabolism - cytochrome P450(ko00982)	--	--	--	--	--	--	--	--	--	--	--	--	--	--
neg_4924	3-Fluoro-8-methoxy-1H-quinolin-2-one	8.8213	6.53555e-10	11.2365	8.37838	1.64318	8.49423	705.631	558.37	648.254	603.993	594.684	557.803	1594.09	364.129	288.8	362.494	179.75	589.865	--	--	--	--	--	--	--	--	--	--	--	--	--	--	--	--
neg_4929	Histidylmethionine	653.051	477.545	1157.2	558.855	361.096	486.079	63428.9	37456.7	18078.4	29564.3	24228.8	66659.9	50151.6	87511.2	56988.7	41446.9	9171.2	22035.2	--	--	--	--	--	--	--	--	--	HMDB0028891	Organic compounds	Organic acids and derivatives	Carboxylic acids and derivatives	Amino acids, peptides, and analogues	7408103	2488-11-1
neg_4931	Rhodamine 110	425.383	231.846	738.128	287.944	115.05	142.364	80130.5	39835	15009.2	27592.1	22976.4	85959.3	44827.5	99863.9	57787.9	36093.9	7140.72	18475	--	--	--	--	--	--	--	--	--	--	--	--	--	--	--	--
neg_4940	Chlorpromazine	6.53555e-10	6.53555e-10	6.53555e-10	2.64148	6.53555e-10	6.53555e-10	4703.84	2628.5	1400.6	2042.3	1366.07	4920.69	2901.91	5959.64	3736.22	2301.79	1523.41	1257.72	--	--	--	--	--	--	--	--	--	--	--	--	--	--	--	--
neg_4941	Loracarbef	6.53555e-10	6.53555e-10	24.6096	6.53555e-10	6.53555e-10	6.90411	2098.51	1148.34	1688.05	1871.3	628.007	2498.37	1394.87	3566.1	2338.84	1373.18	2898.32	598.058	--	--	--	--	--	--	--	--	--	--	--	--	--	--	--	--
neg_4947	TRICIRIBINE PHOSPHATE	6.53555e-10	6.53555e-10	6.53555e-10	6.53555e-10	6.53555e-10	6.53555e-10	324.177	211.181	172.464	175.308	110.317	251.368	374.279	486.613	355.168	240.679	187.88	149.022	--	--	--	--	--	--	--	--	--	--	--	--	--	--	--	--
neg_4950	Laflunimus	18.258	6.53555e-10	190.131	34.8447	6.53555e-10	6.53555e-10	528.838	187.426	411.093	483.055	114.89	550.031	498.184	1421.44	744.384	632.75	902.118	349.537	--	--	--	--	--	--	--	--	--	--	--	--	--	--	--	--
neg_4953	4-[(2-Methyl-3-furanyl)thio]-5-nonanone	6.53555e-10	6.53555e-10	2.62926	6.53555e-10	6.53555e-10	6.53555e-10	47.0305	81.9232	266.848	192.572	193.278	108.36	794.781	1589.76	1316.01	907.719	366.944	72.9833	--	--	--	--	--	--	--	--	--	--	--	--	--	--	--	--
neg_4960	MG(20:5(7Z,9Z,11E,13E,17Z)-3OH(5,6,15)/0:0/0:0)	244.806	265.267	153.3	244.628	155.704	314.324	19.4993	8.42071	174.52	88.6473	150.047	3.10962	373.206	281.7	201.465	232.362	193.69	94.316	--	--	--	--	--	--	--	--	--	--	--	--	--	--	--	--
neg_4963	Methyl 4-[(propionyl)phenylamino]piperidine-4-carboxylate	2.33651	5.56057	2.66232	6.53555e-10	6.35425	29.7772	200.814	128.391	325.974	300.359	134.082	170.896	7151.41	5595.29	5113.56	4480.18	219.676	167.604	--	--	--	--	--	--	--	--	--	--	--	--	--	--	--	--
neg_4965	Eupatorin	456.409	537.975	477.897	516.739	399.648	451.751	650.189	562.262	565.894	625.061	617.237	689.651	753.689	629.509	667.204	543.991	477.186	634.244	--	--	LMPK12111239	Eupatorin	3',5-Dihydroxy-4',6,7-trimethoxyflavone	-	Polyketides [PK]	Flavonoids [PK12]	Flavones and Flavonols [PK1211]	--	--	--	--	--	--	--
neg_4968	Rutaretin 9-rutinoside	6.53555e-10	6.53555e-10	6.53555e-10	6.53555e-10	6.53555e-10	6.53555e-10	229.551	51.6592	373.893	535.686	6.53555e-10	236.655	237.172	564.07	204.682	1116.74	1508.75	109.262	--	--	--	--	--	--	--	--	--	--	--	--	--	--	--	--
neg_4985	Grandisine III	6.53555e-10	6.53555e-10	6.53555e-10	6.53555e-10	6.53555e-10	6.53555e-10	205.572	23.528	264.382	329.917	7.68629	131.948	438.398	839.574	491.836	302.021	402.59	356.132	--	--	--	--	--	--	--	--	--	--	--	--	--	--	--	--
neg_4986	Gluten exorphin B5	520.428	239.813	312.077	2274.37	1.3163	70.7515	941.443	205.692	492.54	1000.43	574.609	845.871	1537.49	2943.61	1490.72	1871.27	2139.27	367.014	--	--	--	--	--	--	--	--	--	--	--	--	--	--	--	--
neg_4990	Cyclo(-D-Tyr-Arg-Gly-Asp-Cys(carboxymethyl)-OH) sulfoxide	6.53555e-10	6.53555e-10	6.53555e-10	6.53555e-10	6.53555e-10	6.53555e-10	1418.44	438.745	1039.14	1707.19	94.8011	1251.86	1475.44	5675.14	2309.85	3601.11	3322.88	886.423	--	--	--	--	--	--	--	--	--	--	--	--	--	--	--	--
neg_4997	Pro-leu	6.53555e-10	6.53555e-10	6.53555e-10	6.53555e-10	1.87238	6.53555e-10	294.452	86.3746	147.638	230.013	184.974	540.538	646.086	1053.21	549.763	555.096	213.841	25.8747	--	--	--	--	--	--	--	--	--	--	--	--	--	--	--	--
neg_5001	Carbamazepine iminoquinone	251.55	273.153	296.314	316.817	203.442	252.686	626.277	565.175	460.593	561.783	523.522	785.352	542.68	448.302	419.291	328.512	261.723	655.477	--	--	--	--	--	--	--	--	--	--	--	--	--	--	--	--
neg_5005	Navoximod	511.237	472.027	538.329	478.737	151.27	445.201	2114.56	1666.39	1635.96	1355.95	1571.71	4079.31	20440.1	62886.9	29677	43065.6	1542.18	3384.72	--	--	--	--	--	--	--	--	--	--	--	--	--	--	--	--
neg_5008	Lariciresinol	136.473	316.67	328.009	272.061	463.187	1210.93	1421.84	462.03	1465.39	880.998	1058.9	719.95	33661.2	98602.6	48451.9	69144.8	1280.53	3880.54	C10646	Metabolic pathways(ko01100)	--	--	--	--	--	--	--	--	--	--	--	--	--	--
neg_5012	fluticasone	1.1724	6.53555e-10	6.53555e-10	6.53555e-10	6.53555e-10	6.53555e-10	146.663	24.713	404.636	148.383	20.7345	13.2296	215.234	460.758	287.842	279.28	333.799	16.2035	--	--	--	--	--	--	--	--	--	HMDB0005036	Organic compounds	Lipids and lipid-like molecules	Steroids and steroid derivatives	Steroid esters	444036	80474-14-2
neg_5015	N-Benzoyl-L-tyrosine ethyl ester	6.53555e-10	6.53555e-10	6.53555e-10	6.53555e-10	6.53555e-10	6.53555e-10	75.552	3.92657	108.499	140.916	30.4612	69.6681	102.001	503.138	414.834	913.369	282.206	86.5499	--	--	--	--	--	--	--	--	--	--	--	--	--	--	--	--
neg_5019	SENECIPHYLLINE	4.17025	64.6317	6.53555e-10	6.53555e-10	26.2893	6.53555e-10	194.312	120.643	222.796	83.7646	41.5444	7.34292	4853.73	34326.2	120472	10056.1	88.0059	733.057	--	--	--	--	--	--	--	--	--	--	--	--	--	--	--	--
neg_5022	Epimedin B	6.53555e-10	6.53555e-10	6.53555e-10	13.047	6.53555e-10	6.53555e-10	1907.09	538.303	1176.72	1415.25	209.024	1285.99	4289.19	7328.21	4178.19	3785.29	3398.05	2381.66	--	--	LMPK12112011	Epimedin B	-	-	Polyketides [PK]	Flavonoids [PK12]	Flavones and Flavonols [PK1211]	--	--	--	--	--	--	--
neg_5026	Demethoxyshogaol	6.53555e-10	6.53555e-10	6.53555e-10	1.34458	6.53555e-10	6.53555e-10	335.97	300.337	474.696	459.803	606.751	1245.73	1206.66	1167.29	4333.21	820.374	1227.87	581.806	--	--	--	--	--	--	--	--	--	--	--	--	--	--	--	--
neg_5029	Quinapril	6.53555e-10	3.48896	3.96498	7.86316	2.4386	6.53555e-10	104.947	68.8624	620.512	280.851	90.3863	71.7936	1330.28	825.772	645.524	1121.05	2027.47	99.6312	--	--	--	--	--	--	--	--	--	--	--	--	--	--	--	--
neg_5035	(6beta,7alpha,12beta,13beta)-7-Hydroxy-11,16-dioxo-8,14-apianadien-22,6-olide	6.53555e-10	1.56396	0.750214	6.53555e-10	1.90065	6.53555e-10	257.154	193.64	369.567	196.172	99.2842	158.814	1698.29	2717.38	2032.74	1814.42	377.042	383.352	--	--	--	--	--	--	--	--	--	--	--	--	--	--	--	--
neg_5037	N'-[2-(3,5-Difluorophenyl)-2-hydroxyacetyl]-2-ethyl-4-hydroxy-3-methylbenzohydrazide	6.53555e-10	6.53555e-10	6.53555e-10	6.53555e-10	6.53555e-10	6.53555e-10	212.906	28.486	234.19	279.935	28.2986	124.361	652.865	708.199	602.734	635.831	1282.63	173.729	--	--	--	--	--	--	--	--	--	--	--	--	--	--	--	--
neg_5042	3-Methylcyclohexanethiol	6.53555e-10	6.53555e-10	6.53555e-10	1.12916	20.5559	6.53555e-10	63.5765	99.8448	80.4688	46.166	37.7508	53.9007	20.6984	26.6572	27.8943	13.2294	205.378	6.49567	--	--	--	--	--	--	--	--	--	--	--	--	--	--	--	--
neg_5045	Kaempferide 3-[rhamnopyranosyl-(1->6)-glucoside] 7-rhamnoside	310.537	134.86	4728.23	1161.51	6.53555e-10	6.53555e-10	685.267	192.29	664.728	757.405	187.899	1780.72	803.812	1439.42	1285.12	1415.43	3128.31	751.642	--	--	--	--	--	--	--	--	--	--	--	--	--	--	--	--
neg_5046	Spinosin B	45.4446	34.6405	59.0825	12.6212	24.9368	25.6751	1960.94	772.97	2189.07	2420.84	422.388	2491.56	2348.7	4823.16	3618.75	3474.7	7044.09	2417.54	--	--	--	--	--	--	--	--	--	--	--	--	--	--	--	--
neg_5049	Tetrahydro-2,5-furan-diacetic acid	47.4564	31.2698	46.1553	54.9789	24.1037	44.346	399.791	808.931	670.86	433.552	284.911	412.862	205.596	315.694	238.323	191.17	1522.11	75.5387	--	--	--	--	--	--	--	--	--	--	--	--	--	--	--	--
neg_5050	4-Methylumbelliferone	42.2826	6.53555e-10	2.08163	15.7775	0.941492	6.53555e-10	3775.22	61.9795	115.436	217.93	47.5352	79.4086	136.602	292.415	162.202	135.704	146.41	25.0088	--	--	--	--	--	--	--	--	--	HMDB0059622	Organic compounds	Phenylpropanoids and polyketides	Coumarins and derivatives	Hydroxycoumarins	5280567	_
neg_5061	Nalidixic Acid	5.59105	6.53555e-10	13.7904	14.039	6.53555e-10	15.0418	57.6238	68.3966	278.483	346.3	116.922	122.313	1255.05	2860.05	1351.53	1568.27	458.433	62.1952	--	--	--	--	--	--	--	--	--	--	--	--	--	--	--	--
neg_5062	FISETINIDOL	6.53555e-10	6.53555e-10	6.53555e-10	6.53555e-10	6.53555e-10	6.53555e-10	21.7359	0.887329	59.7151	10.9067	9.29071	13.7489	411.97	1047.69	591.547	473.769	8.03163	547.619	--	--	LMPK12020013	Fisetinidol	-	-	Polyketides [PK]	Flavonoids [PK12]	Flavans, Flavanols and Leucoanthocyanidins [PK1202]	--	--	--	--	--	--	--
neg_5064	JWH 073 6-hydroxyindole metabolite-d7	31.4513	12.629	43.2736	24.7144	42.9534	113.921	551.499	46.4006	398.553	206.99	523.016	106.519	31181.8	31877	34131.4	16866.5	493.156	3219.74	--	--	--	--	--	--	--	--	--	--	--	--	--	--	--	--
neg_5069	(2R)-5-Hydroxy-7-methoxy-2-phenyl-3,4-dihydro-2H-1-benzopyran-4-one	6.53555e-10	6.53555e-10	6.53555e-10	6.53555e-10	6.53555e-10	6.53555e-10	147.714	47.2018	551.633	201.971	28.5546	137.472	390.417	593.486	969.554	331.033	566.188	268.427	--	--	--	--	--	--	--	--	--	--	--	--	--	--	--	--
neg_5070	Ergotamine	6.53555e-10	6.53555e-10	6.53555e-10	6.53555e-10	6.53555e-10	6.53555e-10	294.797	178.729	128.244	99.6174	126.062	62.4373	378.023	881.566	627.475	392.627	162.225	382.441	--	--	--	--	--	--	--	--	--	--	--	--	--	--	--	--
neg_5071	CDP-DG(18:1(11Z)/22:3(10Z,13Z,16Z))	6.53555e-10	6.53555e-10	12189.8	412.653	40.246	18.5424	33.901	6.53555e-10	6.53555e-10	6.53555e-10	13.4782	14.2399	4.87111	4.5106	24.6656	33.5555	71.9354	7.24641	--	--	LMGP13010027	CDP-DG(18:1(11Z)/22:3(10Z,13Z,16Z))	[({[(2R,3R,5R)-5-(4-amino-2-oxo-1,2-dihydropyrimidin-1-yl)-3,4-dihydroxyoxolan-2-yl]methoxy}(hydroxy)phosphoryl)oxy][(2R)-2-[(10Z,13Z,16Z)-docosa-10,13,16-trienoyloxy]-3-[(11Z)-octadec-11-enoyloxy]propoxy]phosphinic acid	CDP-DG(40:4); CDP-DG(18:1_22:3)	Glycerophospholipids [GP]	CDP-Glycerols [GP13]	CDP-diacylglycerols [GP1301]	--	--	--	--	--	--	--
neg_5075	Piperenol B	6.53555e-10	6.53555e-10	6.53555e-10	6.53555e-10	6.53555e-10	6.53555e-10	1211.85	352.672	352.992	792.432	110.39	804.464	2942.64	5350.43	2031.52	2629.94	2448.85	1039.89	--	--	--	--	--	--	--	--	--	--	--	--	--	--	--	--
neg_5084	Harmine	6.53555e-10	6.53555e-10	6.53555e-10	6.53555e-10	6.53555e-10	6.53555e-10	4.41251	28.5593	45.8419	5.13575	9.46958	14.2788	570.546	965.114	516.961	598.775	58.9074	77.5463	--	--	--	--	--	--	--	--	--	--	--	--	--	--	--	--
neg_5085	1H-Pyrrole-3-carboxamide, 5-((5-fluoro-1,2-dihydro-2-oxo-3H-indol-3-ylidene)methyl)-N-((2S)-2-hydroxy-3-(4-morpholinyl)propyl)-2,4-dimethyl-	6.53555e-10	6.53555e-10	6.53555e-10	6.53555e-10	6.53555e-10	6.53555e-10	19.39	166.492	34.7137	18.3872	10.5399	59.7556	1219.48	172.626	114.135	625.852	1157.93	76.5019	--	--	--	--	--	--	--	--	--	--	--	--	--	--	--	--
neg_5088	Kanzonol V	41.8443	56.2391	67.641	61.9053	52.8658	75.914	999.047	295.592	1232.81	848.813	546.479	441.694	6968.96	13546	8042.49	9481.9	1473.56	443.286	--	--	--	--	--	--	--	--	--	--	--	--	--	--	--	--
neg_5089	Eperezolid	1332.36	1595.1	793.115	525.132	397.505	623.033	2601.88	1021.95	2435.33	1626.41	918.424	1863.14	7263.1	11285.9	9428.08	7232.49	2632.04	2579.9	--	--	--	--	--	--	--	--	--	--	--	--	--	--	--	--
neg_5095	Tryptophan 2-C-mannoside	1231.09	1615.35	1583.76	1510.48	1132.63	1215.08	402.072	221.346	591.643	372.456	228.734	118.04	2401.23	3701.04	2473.38	2195.54	419.153	243.686	--	--	--	--	--	--	--	--	--	HMDB0240296	Organic compounds	Organoheterocyclic compounds	Indoles and derivatives	Indolyl carboxylic acids and derivatives	10981970	180509-18-6
neg_5098	Alanylleucine	6.53555e-10	6.53555e-10	6.53555e-10	6.53555e-10	6.53555e-10	6.53555e-10	5.65565	11.2062	28.3636	37.9249	5.68769	59.2366	174.303	262.229	217.967	103.361	71.5018	6.53555e-10	--	--	--	--	--	--	--	--	--	HMDB0028691	Organic compounds	Organic acids and derivatives	Carboxylic acids and derivatives	Amino acids, peptides, and analogues	96801	3303-34-2
neg_5099	2-Hexyl-3-phenyl-2-propenal	6.53555e-10	6.53555e-10	6.53555e-10	6.53555e-10	6.53555e-10	6.53555e-10	32.6474	22.7427	111.407	77.1182	68.6304	31.0534	243.726	622.276	369.553	328.785	71.7256	19.1217	--	--	--	--	--	--	--	--	--	HMDB0031736	Organic compounds	Phenylpropanoids and polyketides	Cinnamaldehydes	_	1550884	101-86-0
neg_5107	Levulinic acid	129.926	98.0957	5921.51	175.38	72.8275	127.823	604.774	270.413	321.265	312.685	286.381	171.803	156.769	640.753	114.199	114.501	168.24	98.7194	--	--	LMFA01060006	Levulinic acid	4-oxo-pentanoic acid	Levulic acid	Fatty Acyls [FA]	Fatty Acids and Conjugates [FA01]	Oxo fatty acids [FA0106]	HMDB0000720	Organic compounds	Organic acids and derivatives	Keto acids and derivatives	Gamma-keto acids and derivatives	11579	123-76-2
neg_5115	5-(3',4',5'-Trihydroxyphenyl)-gamma-valerolactone	6.53555e-10	6.53555e-10	6.53555e-10	6.53555e-10	6.53555e-10	6.53555e-10	223.775	118.23	165.061	216.896	152.531	279.942	5.74239	82.8367	116.74	6.65331	107.891	17.9279	--	--	--	--	--	--	--	--	--	--	--	--	--	--	--	--
neg_5116	2-Ethylhexyl diphenyl phosphate	29.2063	33.425	68.0491	164.959	20.3697	189.453	4161.85	1861.33	3568.03	2940.96	1589.31	3275.25	10227.4	16697.8	9950.04	10080.7	4599.33	3326.09	--	--	--	--	--	--	--	--	--	--	--	--	--	--	--	--
neg_5117	LysoPA(a-13:0/0:0)	6.53555e-10	6.53555e-10	6.53555e-10	18.3227	6.53555e-10	9.10191	151.102	22.3744	379.951	117.463	185.599	24.2458	2625.62	3828.76	2583.26	2544.2	232.95	272.532	--	--	--	--	--	--	--	--	--	--	--	--	--	--	--	--
neg_5118	6-Azauridine	6.53555e-10	6.53555e-10	6.53555e-10	6.53555e-10	6.53555e-10	1022.6	21.2405	19.6917	223.068	118.527	8.38953	6.53555e-10	100.334	137.053	69.7131	103.792	194.925	6.22917	--	--	--	--	--	--	--	--	--	--	--	--	--	--	--	--
neg_5119	L-Lysine	6.11007	41.2467	39.7944	14.7136	37.0753	68.2406	31.2703	13.7491	32.2061	11.1608	24.2962	45.9901	27.2428	483.755	78.362	65.0103	183.335	0.528517	C00047	Metabolic pathways(ko01100);;2-Oxocarboxylic acid metabolism(ko01210);;Biosynthesis of amino acids(ko01230);;Biotin metabolism(ko00780);;Protein digestion and absorption(ko04974);;Aminoacyl-tRNA biosynthesis(ko00970);;Lysine biosynthesis(ko00300);;Lysine degradation(ko00310);;ABC transporters(ko02010)	--	--	--	--	--	--	--	--	--	--	--	--	--	--
neg_5120	Pyridinoline	116.173	99.4818	88.7476	6.53555e-10	120.28	361.95	165.64	64.1878	763.878	415.682	102.536	72.7934	598.107	865.953	679.431	638.482	581.176	31.8134	--	--	--	--	--	--	--	--	--	HMDB0000851	Organic compounds	Organic acids and derivatives	Carboxylic acids and derivatives	Amino acids, peptides, and analogues	105068	63800-01-1
neg_5121	3-Hydroxychavicol 1-[rhamnosyl-(1->6)-glucoside]	7.99851	14.5658	52.4867	50.4245	35.5477	243.438	2277.48	982.283	1705.34	1312.38	534.237	1492.65	3170.86	6752.6	5460.73	3740.18	1488.98	1282.43	--	--	--	--	--	--	--	--	--	--	--	--	--	--	--	--
neg_5128	(8R,9R,10R,13S,14S)-17-Ethynyl-10,13-dimethyl-1,2,3,4,7,8,9,11,12,14,15,16-dodecahydrocyclopenta[a]phenanthrene-3,7,17-triol	6.53555e-10	6.53555e-10	6.53555e-10	6.53555e-10	6.53555e-10	1.13635	797.807	155.195	727.244	491.161	412.329	107.995	12159.2	19851.3	13912.1	12684.4	940.763	1523.5	--	--	--	--	--	--	--	--	--	--	--	--	--	--	--	--
neg_5129	Feruloyl C1-glucuronide	6.53555e-10	6.53555e-10	6.53555e-10	6.53555e-10	6.53555e-10	123.122	218.36	32.7752	553.19	246.309	6.53555e-10	187.78	50.8432	151.784	655.136	139.063	522.313	104.949	--	--	--	--	--	--	--	--	--	--	--	--	--	--	--	--
neg_5134	Fluocortolone	6.53555e-10	6.53555e-10	6.53555e-10	6.53555e-10	6.53555e-10	6.53555e-10	61.2522	20.1804	256.809	112.273	69.3361	8.53306	1406.22	3098.64	2099.19	2573.6	224.491	180.114	--	--	--	--	--	--	--	--	--	--	--	--	--	--	--	--
neg_5146	PISCIDIC ACID	6.53555e-10	6.53555e-10	6.53555e-10	6.53555e-10	6.53555e-10	6.53555e-10	176.683	86.229	63.4659	68.3312	28.7863	138.019	208.445	397.009	293.657	179.27	63.8899	62.8174	--	--	--	--	--	--	--	--	--	HMDB0030809	Organic compounds	Phenylpropanoids and polyketides	Phenylpropanoic acids	_	120693	35388-57-9
neg_5147	17-phenyl trinor-13,14-dihydro Prostaglandin A2	6.53555e-10	6.53555e-10	4.30754	6.75376	1.96883	39.4065	213.149	113.3	1145.62	587.903	245.331	157.13	7353.23	13775.5	6973.61	8503.76	995.981	833.063	--	--	--	--	--	--	--	--	--	--	--	--	--	--	--	--
neg_5151	Hydroxyprolyl-Valine	2.21374	10.3995	9.7086	3.5451	4.52916	7.60533	111.441	157.486	398.174	121.624	164.785	147.098	748.487	745.209	545.781	832.15	144.541	46.0651	--	--	--	--	--	--	--	--	--	--	--	--	--	--	--	--
neg_5156	Austdiol	6.53555e-10	6.53555e-10	4.97705	5.33336	4.38802	4.52075	32.1253	1227.54	83.625	17.467	34.6891	79.1359	46.0049	87.0036	65.4344	84.1429	93.7413	21.8009	--	--	--	--	--	--	--	--	--	HMDB0030858	Organic compounds	Organoheterocyclic compounds	Azaphilones	_	3520232	53043-28-0
neg_5161	PI(22:2(13Z,16Z)/18:1(9Z)-O(12,13))	1009.75	710.519	378.412	224.988	214.43	1267.55	6.53555e-10	6.53555e-10	6.53555e-10	6.53555e-10	6.53555e-10	6.53555e-10	6.53555e-10	6.53555e-10	6.53555e-10	6.53555e-10	8.19316	6.53555e-10	--	--	--	--	--	--	--	--	--	--	--	--	--	--	--	--
neg_5165	6-(1-Hydroxyethyl)-2,2-dimethyl-2H-1-benzopyran	6.53555e-10	6.53555e-10	6.53555e-10	6.53555e-10	6.53555e-10	3.95555	3.84605	4.02772	19.6278	4.08992	2.23412	0.157619	136.089	382.744	264.771	182.521	10.3796	9.0964	--	--	--	--	--	--	--	--	--	--	--	--	--	--	--	--
neg_5172	Osthenol	6.53555e-10	6.53555e-10	6.53555e-10	6.53555e-10	6.53555e-10	6.53555e-10	129.676	68.4196	54.2855	73.628	31.4536	135.526	124.588	206.513	143.703	75.196	50.7934	63.7253	--	--	--	--	--	--	--	--	--	--	--	--	--	--	--	--
neg_5191	2-(2-Hydroxy-4-methylphenyl)-3-pentanone	7.10224	6.53555e-10	14.1867	6.73902	1.15901	0.979634	7032.61	3389.51	1594.34	3156.37	3044.42	6231.68	5361.14	8393.1	6458.06	4796.47	829.688	3452.03	--	--	--	--	--	--	--	--	--	--	--	--	--	--	--	--
neg_5192	Mimosine	0.320101	6.53555e-10	6.53555e-10	0.0861135	0.0511227	6.53555e-10	380.599	77.981	16.1845	33.7665	50.4154	95.6302	387.681	376.568	112.023	80.5241	14.0714	27.2544	--	--	--	--	--	--	--	--	--	HMDB0031398	Organic compounds	Lipids and lipid-like molecules	Fatty Acyls	Fatty alcohols	75052023	191936-12-6
neg_5193	Ricinine	6.53555e-10	6.53555e-10	6.53555e-10	6.53555e-10	6.53555e-10	0.537754	208.473	93.557	53.1611	86.1585	89.7456	167.691	190.228	298.607	189.025	135.752	36.1131	112.393	--	--	--	--	--	--	--	--	--	--	--	--	--	--	--	--
neg_5194	PINOSYLVIN	6.53555e-10	6.53555e-10	6.53555e-10	6.53555e-10	6.53555e-10	6.53555e-10	616.606	334.63	218.546	299.102	214.248	613.102	785.685	1293.38	800.111	731.426	157.09	291.639	--	--	LMPK13090001	Pinosylvin	-	-	Polyketides [PK]	Aromatic polyketides [PK13]	Diphenyl ethers, biphenyls, dibenzyls and stilbenes [PK1309]	--	--	--	--	--	--	--
neg_5199	N-(gamma-Maleimidobutyryloxy)succinimide	0.174625	0.0387992	3.14444	0.368735	2.49847	0.659952	1002.31	567.266	616.897	1064.02	412.61	921.115	459.609	585.065	607.18	468.572	824.202	441.973	--	--	--	--	--	--	--	--	--	--	--	--	--	--	--	--
neg_5212	Canescein	6.53555e-10	6.53555e-10	6.53555e-10	6.53555e-10	6.53555e-10	6.53555e-10	232.887	95.0541	659.1	728.477	340.861	96.2452	1348.37	3020.89	1641.53	1207.1	776.436	1228.81	--	--	--	--	--	--	--	--	--	--	--	--	--	--	--	--
neg_5214	Cilengitide	6.53555e-10	6.53555e-10	6.53555e-10	6.53555e-10	4.12438	6.53555e-10	102.97	46.0211	710.869	363.198	41.2722	16.0784	649.15	1973.06	946.149	819.434	309.744	166.903	--	--	--	--	--	--	--	--	--	--	--	--	--	--	--	--
neg_5218	Cetefloxacin	6.53555e-10	6.53555e-10	6.53555e-10	6.53555e-10	6.53555e-10	6.53555e-10	141.964	46.6827	186.352	175.776	220.084	182.726	157.992	1023.84	301.784	192.935	524.38	149.866	--	--	--	--	--	--	--	--	--	--	--	--	--	--	--	--
neg_5223	Didymin	7181.6	3850.28	4076.51	28498.8	28.0595	1919.68	2676.14	3412.01	4087.51	3670.63	8595.32	3742.41	3803.56	11153.3	5155.23	4743.61	4931.89	3452.67	--	--	LMPK12140337	Didymin	-	Isosakuranetin-7-O-rutinoside	Polyketides [PK]	Flavonoids [PK12]	Flavanones [PK1214]	--	--	--	--	--	--	--
neg_5232	(S)-alpha-Terpinyl glucoside	450.757	910.34	1100.41	1000.44	1344.07	4406.06	750.812	356.172	1007.37	489.285	616.864	480.862	10682.5	18034.3	10807.3	12766.6	509.144	726.399	--	--	--	--	--	--	--	--	--	--	--	--	--	--	--	--
neg_5234	Cinnatriacetin A	6.53555e-10	6.53555e-10	6.53555e-10	6.53555e-10	6.53555e-10	6.53555e-10	1619.57	760.565	948.117	919.597	449.145	1367.44	4888.18	9006	4779.39	3661.53	957.763	2453.1	--	--	--	--	--	--	--	--	--	HMDB0033932	Organic compounds	Phenylpropanoids and polyketides	Cinnamic acids and derivatives	Hydroxycinnamic acids and derivatives	9976815	_
neg_5235	3-Icosa-5,8,11-trienoylcarnitine	6.53555e-10	6.53555e-10	6.53555e-10	6.53555e-10	6.53555e-10	6.53555e-10	478.652	123.353	166.043	59.4707	3978.18	2.41654	419.349	372.113	93.7331	80.0928	57.2411	6.53555e-10	--	--	--	--	--	--	--	--	--	--	--	--	--	--	--	--
neg_5236	Thiamine	6.53555e-10	6.53555e-10	6.53555e-10	6.53555e-10	6.53555e-10	6.53555e-10	155.015	8.96307	1000.4	579.28	707.635	63.6381	1283.42	3857.85	1902.78	1465.84	590.322	133.327	C00378	Thiamine metabolism(ko00730);;Metabolic pathways(ko01100);;Vitamin digestion and absorption(ko04977);;ABC transporters(ko02010);;Sulfur relay system(ko04122)	--	--	--	--	--	--	--	--	--	--	--	--	--	--
neg_5245	Gibberellin A4	3.6041	6.53555e-10	7.6021	6.53555e-10	6.53555e-10	3.71452	724.138	355.095	423.619	273.827	379.626	679.819	20724.2	28360.2	26790.5	16036.4	65.2137	1248.72	--	--	LMPR0104170021	Gibberellin A4	-	-	Prenol Lipids [PR]	Isoprenoids [PR01]	C20 isoprenoids (diterpenes) [PR0104]	--	--	--	--	--	--	--
neg_5257	1,2-Cyclohexanedicarboxylic acid	2.98735	6.53555e-10	2.94701	6.53555e-10	6.53555e-10	1.36499	99.3329	126.537	80.6401	45.6945	106.001	60.5346	6.18087	120.421	24.9497	8.26248	26.0134	3.39283	--	--	--	--	--	--	--	--	--	--	--	--	--	--	--	--
neg_5259	Hypochoeroside A	6.53555e-10	2.78007	2.19083	6.53555e-10	28.6743	2.13774	1065.9	503.949	820.253	684.011	368.766	614.087	2150.55	3005.7	2065.46	1972.74	871.96	1329.69	--	--	--	--	--	--	--	--	--	--	--	--	--	--	--	--
neg_5270	(-)-jasmonoyl-L-isoleucine	1.86564	4.97447	1.27194	1.47987	2.30917	6.53555e-10	715.708	185.466	1170.8	642.842	388.914	206.951	14781.3	21406.9	15810.7	14844.8	1223.94	2212.74	--	--	--	--	--	--	--	--	--	HMDB0029391	Organic compounds	Organic acids and derivatives	Carboxylic acids and derivatives	Amino acids, peptides, and analogues	5497150	120330-93-0
neg_5274	Torososide B	24.0901	13.7882	6.53555e-10	525.602	6.53555e-10	6.53555e-10	315.536	103.558	275.337	406.064	255.368	247.667	557.672	787.154	687.538	566.484	1466.14	684.234	--	--	--	--	--	--	--	--	--	--	--	--	--	--	--	--
neg_5277	5S,6S-epoxy-15R-hydroxy-ETE	6.53555e-10	6.53555e-10	6.53555e-10	6.53555e-10	6.53555e-10	0.0476741	136.156	73.5621	82.6738	101.38	98.9797	196.98	319.349	284.242	226.192	236.408	25.6622	8.47913	--	--	--	--	--	--	--	--	--	--	--	--	--	--	--	--
neg_5280	hydroquinidine	6.53555e-10	6.53555e-10	6.53555e-10	9.19371	6.53555e-10	6.53555e-10	808.389	73.5274	474.514	173.634	443.87	73.9695	7794.6	11421	8156.33	7602.99	240.343	1142.59	--	--	--	--	--	--	--	--	--	--	--	--	--	--	--	--
neg_5284	Loliolide	7.67441	6.31805	34.1262	8.0185	15.9925	14.7136	163.502	308.627	280.544	247.6	84.2392	264.577	1396.44	1712.46	1098.57	924.612	67.4245	84.381	--	--	--	--	--	--	--	--	--	--	--	--	--	--	--	--
neg_5287	Dihydrokainic acid	537.318	481.299	521.293	773.832	411.211	460.198	707.278	727.105	630.124	710.587	903.244	720.161	909.799	977.553	949.324	922.229	447.682	676.314	--	--	--	--	--	--	--	--	--	--	--	--	--	--	--	--
neg_5288	Isopentyl beta-D-glucoside	4.42176	1.61508	10.3905	45.3447	4.12184	19.798	173.282	196.264	400.266	277.838	91.0007	172.02	1112.92	2777.46	1402.79	2556.22	273.32	166.986	--	--	--	--	--	--	--	--	--	--	--	--	--	--	--	--
neg_5290	(E)-10-Oxo-8-decenoic acid	62.9236	107.056	123.275	69.9804	94.5887	167.237	81.0332	514.808	958.474	217.704	517.052	820.564	766.144	947.105	563.646	939.512	649.407	109.891	--	--	LMFA01030949	(E)-10-Oxo-8-decenoic acid	(8E)-10-oxodec-8-enoic acid	-	Fatty Acyls [FA]	Fatty Acids and Conjugates [FA01]	Unsaturated fatty acids [FA0103]	--	--	--	--	--	--	--
neg_5293	2-Ethylsuberic acid	1375.23	2848.67	3409.68	1884.09	2801.31	4672.13	2822.15	11575.6	21080.5	5176.88	12535	17917.1	13432	11457.2	7761.69	17273.4	13012.3	2210.34	--	--	--	--	--	--	--	--	--	HMDB0059708	Organic compounds	Lipids and lipid-like molecules	Fatty Acyls	Fatty acids and conjugates	19872	3971-33-3
neg_5297	gamma-Aminobutyric acid-betaxanthin	32.8589	56.7356	2169.37	3.9556	7.79896	258.387	48.948	134.423	155.267	353.676	237.087	677.451	1.57301	9.04778	236.825	2.66497	384.728	102.25	--	--	--	--	--	--	--	--	--	--	--	--	--	--	--	--
neg_5301	4(3H)-Quinazolinone, 2-ethyl-3-(o-tolyl)-	6.53555e-10	6.53555e-10	7.92678	6.53555e-10	6.53555e-10	3.71742	91.4105	90.3609	217.062	106.944	780.531	152.734	187.343	378.697	283.177	253.804	133.445	28.8117	--	--	--	--	--	--	--	--	--	--	--	--	--	--	--	--
neg_5308	Glycylleucine	28.9644	19.6465	34.7315	21.4551	20.7496	25.2321	84.1353	145.705	187.999	90.5421	125.915	95.0421	307.989	992.444	277.974	339.921	85.4399	74.4813	--	--	--	--	--	--	--	--	--	HMDB0028929	Organic compounds	Organic acids and derivatives	Carboxylic acids and derivatives	Amino acids, peptides, and analogues	79070	_
neg_5309	Carnosine	6.53555e-10	6.53555e-10	2.58625	6.53555e-10	6.53555e-10	6.53555e-10	9.54852	2.71361	33.6482	6.55986	0.253754	29.8158	121.573	218.984	198.647	175.239	8.18039	5.96883	C00386	Histidine metabolism(ko00340);;beta-Alanine metabolism(ko00410);;Metabolic pathways(ko01100)	--	--	--	--	--	--	--	--	--	--	--	--	--	--
neg_5310	(S)-Argpyrimidine	38.5271	22.0413	2.77733	6.53555e-10	0.999011	6.53555e-10	38.2574	11.4826	49.2192	15.1129	68.6418	22.4522	431.113	717.265	265.239	339.573	29.3207	19.6878	--	--	--	--	--	--	--	--	--	--	--	--	--	--	--	--
neg_5311	(1S,4Ar,5R,8S,8aS)-2,5-dimethyl-8-propan-2-yl-4,4a,6,7,8,8a-hexahydro-1H-naphthalene-1,5-diol	6.53555e-10	7.89427	38.7633	11.2549	12.588	59.9338	1811.37	1222.72	2081.57	945.32	1654.5	1646.46	5428.89	9675.66	5278.01	4894.79	401.027	353.07	--	--	--	--	--	--	--	--	--	--	--	--	--	--	--	--
neg_5315	Bisbynin	6.53555e-10	6.53555e-10	6.53555e-10	1.98226	6.53555e-10	6.53555e-10	7.67367	15.5709	42.244	12.2912	12.2507	5.75613	900.737	2462.96	2138.19	2047.36	19.5196	122.111	--	--	--	--	--	--	--	--	--	--	--	--	--	--	--	--
neg_5316	Histidinal	6.53555e-10	6.53555e-10	6.53555e-10	6.53555e-10	6.53555e-10	6.53555e-10	54.7499	32.8913	155.38	94.3177	128.606	15.3729	894.251	1250.72	1043.61	1130.53	104.582	140.676	C01929	Histidine metabolism(ko00340);;Metabolic pathways(ko01100)	--	--	--	--	--	--	--	HMDB0012234	Organic compounds	Organic nitrogen compounds	Organonitrogen compounds	Amines	152657	23784-15-8
neg_5321	Geijerone	946.36	1370.07	1206.78	788.805	992.945	2941.31	582.238	783.382	1303.08	446.766	916.665	1084.42	1248.38	1592.83	1009.28	990.023	759.867	197.115	--	--	--	--	--	--	--	--	--	HMDB0038194	Organic compounds	Lipids and lipid-like molecules	Prenol lipids	Monoterpenoids	13919499	41411-01-2
neg_5323	Ovalicin	2.23884	1.44125	1.0186	13.657	0.967279	1.38284	103.237	79.2197	187.164	112.159	109.161	93.486	2616.99	3841.8	1655.44	3514.7	95.6974	252.738	--	--	--	--	--	--	--	--	--	HMDB0038120	Organic compounds	Organic oxygen compounds	Organooxygen compounds	Alcohols and polyols	284995	19683-98-8
neg_5325	Curdione	34.1265	20.9354	35.2247	39.2177	30.2845	33.6897	112.302	145.98	217.978	161.669	175.124	144.026	1376.17	2732.56	1796.29	2553.54	67.9964	91.7757	--	--	--	--	--	--	--	--	--	HMDB0034714	Organic compounds	Lipids and lipid-like molecules	Prenol lipids	Sesquiterpenoids	5362828	13657-68-6
neg_5326	Zanthodioline	22.3569	46.9783	18.0144	11.8644	9.14134	68.0447	29.7458	23.6921	155.233	98.5629	17.0236	33.1272	93.4511	287.675	163.129	247.286	156.775	91.3322	--	--	--	--	--	--	--	--	--	--	--	--	--	--	--	--
neg_5327	Allylpropyl sulfide	8.204	5.35331	5.75828	5.47318	2.69271	2.26384	57.6421	82.7512	9.6803	29.2059	2.73467	25.4556	6.53555e-10	18.2239	2.9127	6.53555e-10	6.53555e-10	2.81788	--	--	--	--	--	--	--	--	--	--	--	--	--	--	--	--
neg_5329	21-Hydroxypregnenolone	6.53555e-10	6.53555e-10	6.53555e-10	2.2546	6.53555e-10	6.53555e-10	168.545	45.6416	219.444	118.177	112.733	38.3318	4555.84	4910.7	4684.13	3168.75	159.652	371.159	C05485	Steroid hormone biosynthesis(ko00140)	LMST02030167	21-hydroxypregnenolone	3beta,21-dihydroxypregn-5-en-20-one	(3beta)-3,21-dihydroxypregn-5-en-20-one; 21-Hydroxypregnenolone	Sterol Lipids [ST]	Steroids [ST02]	C21 steroids (gluco/mineralocorticoids, progestogins) and derivatives [ST0203]	--	--	--	--	--	--	--
neg_5344	3-Carboxy-4-methyl-5-propyl-2-furanpropionic acid	32.839	31.3766	29.7118	48.0353	21.1108	32.5192	84.9085	83.5572	136.007	107.205	101.41	95.7158	1485.39	3443.4	2189.88	1829.45	58.3996	92.9988	--	--	--	--	--	--	--	--	--	HMDB0061112	Organic compounds	Lipids and lipid-like molecules	Fatty Acyls	Fatty acids and conjugates	123979	86879-39-2
neg_5352	(1alpha,4beta,5beta)-4-Hydroxy-7(11),10(14)-guaiadien-8-one	67.1738	182.374	209.655	122.972	317.992	305.253	79.2693	121.538	333.489	77.2596	232.649	210.614	902.115	1320.6	721.838	800.244	117.164	36.5291	--	--	--	--	--	--	--	--	--	--	--	--	--	--	--	--
neg_5354	Castaneiolide	6.53555e-10	3.79438	6.53555e-10	1.88588	6.53555e-10	6.53555e-10	343.985	167.48	305.425	282.736	554.687	193.904	741.51	966.503	1119.04	762.917	318.902	359.741	--	--	--	--	--	--	--	--	--	--	--	--	--	--	--	--
neg_5359	Prolyl-Histidine	4.93034	6.53555e-10	6.53555e-10	6.53555e-10	3.53863	6.53555e-10	6.66737	22.709	48.369	26.0955	37.0172	9.35165	77.1076	189.83	86.8218	245.494	82.9342	5.81567	--	--	--	--	--	--	--	--	--	--	--	--	--	--	--	--
neg_5362	Niazirin	6.53555e-10	6.53555e-10	2.30319	6.53555e-10	6.53555e-10	6.53555e-10	99.2558	6.53555e-10	383.123	216.509	453.602	13.9322	610.023	1079.96	342.789	292.394	195.069	140.777	--	--	--	--	--	--	--	--	--	HMDB0032807	Organic compounds	Organic oxygen compounds	Organooxygen compounds	Carbohydrates and carbohydrate conjugates	129556	122001-32-5
neg_5371	3-(3-(Pyridin-3-yl)-1,2,4-oxadiazol-5-yl)benzonitrile	21.5229	20.1732	23.1864	17.5282	15.9516	22.2703	320.046	210.342	105.497	217.194	164.248	175.098	346.357	567.637	263.127	214.727	80.7143	160.415	--	--	--	--	--	--	--	--	--	--	--	--	--	--	--	--
neg_5373	Physangulide	5.56526	6.53555e-10	2.8374	2.68229	6.53555e-10	14.3856	4462.36	1305.97	2985.05	2633.4	370.387	555.216	600.135	1397.32	918.653	1310.48	577.836	121.702	--	--	--	--	--	--	--	--	--	--	--	--	--	--	--	--
neg_5380	Temozolomide	1.49282	1.11709	4.46988	1.33479	1.38615	2.42726	461.255	543.04	324.312	589.705	944.845	997.559	6.53555e-10	27.3258	9.72842	7.35515	101.502	7.42805	--	--	--	--	--	--	--	--	--	--	--	--	--	--	--	--
neg_5391	Methylcarbamic acid	6.53555e-10	6.53555e-10	0.871642	1.61385	6.53555e-10	50.1281	687.816	302.244	119.472	216.626	201.726	356.238	57.9354	34.6843	98.456	54.0656	74.1515	96.1658	--	--	--	--	--	--	--	--	--	--	--	--	--	--	--	--
neg_5393	4-Amino-1,2,4-triazole	8.463	6.53555e-10	10.7897	7.63479	6.53555e-10	6.53555e-10	218.772	104.206	68.3461	111.443	147.57	290.605	158.081	327.67	246.293	209.107	75.4304	57.2512	--	--	--	--	--	--	--	--	--	--	--	--	--	--	--	--
neg_5394	4-Amino-1-[(2R,5R)-5-(aminomethyl)-3,4-dihydroxyoxolan-2-yl]pyrimidin-2-one	1.1625	6.53555e-10	1.08654	1.47113	6.53555e-10	6.53555e-10	266.871	152.507	114.554	209.585	137.213	269.099	582.636	832.864	895.138	507.373	82.0554	48.9631	--	--	--	--	--	--	--	--	--	--	--	--	--	--	--	--
neg_5398	Pregn-4-ene-3,20-dione, 11,17,18,21-tetrahydroxy-, (11beta)-	1.33355	6.53555e-10	6.53555e-10	3.41017	6.53555e-10	6.53555e-10	289.95	56.5236	290.871	140.373	90.1045	36.0975	3775.89	4254.15	3445.55	3234.75	138.312	581.049	--	--	--	--	--	--	--	--	--	--	--	--	--	--	--	--
neg_5404	Scillipheosidin 3-[glucosyl-(1->2)-rhamnoside]	603.555	24.2278	53.3593	94.377	112.619	10.6809	201.116	77.8653	347.017	397.325	39.4424	524.598	3310.45	6218.91	8095.71	12807.8	913.675	378.757	--	--	--	--	--	--	--	--	--	--	--	--	--	--	--	--
neg_5406	Pemetrexed	6.53555e-10	6.53555e-10	6.53555e-10	6.53555e-10	6.53555e-10	6.53555e-10	233.355	13.0018	81.9116	96.08	6.53555e-10	57.277	556.642	392.504	184.31	226.097	138.927	239.784	--	--	--	--	--	--	--	--	--	HMDB0014780	Organic compounds	Organic acids and derivatives	Carboxylic acids and derivatives	Amino acids, peptides, and analogues	60843	150399-23-8
neg_5410	(Z)-3-(1-Formyl-1-propenyl)pentanedioic acid	52.6286	7.96735	13.6704	13.1044	3.3621	18.0386	5857.25	40.5511	67.507	66.6168	1805.04	119.674	60.006	98.5056	121.397	97.5359	18.5903	41.476	--	--	--	--	--	--	--	--	--	--	--	--	--	--	--	--
neg_5414	14-Deoxy-11,12-didehydroandrographolide	10.2987	51.4817	45.4305	25.2351	75.6206	259.451	270.84	178.417	391.984	128.854	357.336	344.745	6859.06	6396.03	6050.56	5288.5	21.0251	1517.98	--	--	--	--	--	--	--	--	--	--	--	--	--	--	--	--
neg_5417	Paucine	26.0613	16.2698	28.2422	23.2062	9.80117	27.8168	667.724	518.282	657.188	414.174	5662.68	748.388	1710.29	2616.76	1649.49	1514.19	197.747	184.538	--	--	--	--	--	--	--	--	--	--	--	--	--	--	--	--
neg_5418	Hexaethylene glycol	2.35384	5.48795	5.23091	2.07381	6.53555e-10	20.1183	384.3	583.858	482.106	307.711	908.78	458.209	246.664	295.058	273.316	291.103	188.342	98.5962	--	--	--	--	--	--	--	--	--	--	--	--	--	--	--	--
neg_5430	Gibberellin A64	32.021	32.6011	61.9409	40.3953	39.4606	101.413	3353.6	1388.47	3786.08	3104.82	2558.3	2184.14	203557	301563	175380	222477	1615.56	27169.8	--	--	--	--	--	--	--	--	--	HMDB0036894	Organic compounds	Lipids and lipid-like molecules	Prenol lipids	Diterpenoids	_	73208-09-0
neg_5437	1-Acetyl-3,14,20-trihydroxywitha-5,24-dienolide 3-glucoside	399.642	144.657	104.073	283.473	204.391	300.394	120.31	97.6208	179.603	43.8234	73.5253	31.884	10671.3	16260.3	10349.1	12433.2	46.2913	389.437	--	--	--	--	--	--	--	--	--	--	--	--	--	--	--	--
neg_5442	Phomopsin B	6.53555e-10	6.53555e-10	6.53555e-10	4.91325	6.53555e-10	6.53555e-10	421.603	211.988	189.803	209.68	21.1795	176.31	3262.56	4458.38	894.801	3456.82	581.476	235.625	--	--	--	--	--	--	--	--	--	--	--	--	--	--	--	--
neg_5443	3-(4-Hydroxyphenyl)-3,5,6,8-tetrahydro-2H-chromene-4,7-dione	15.7549	12.3803	20.8106	7.851	6.95589	18.4853	797.783	458.379	174.526	153.985	407.924	791.727	700.669	1153.74	641.366	576.759	65.3831	211.136	--	--	--	--	--	--	--	--	--	--	--	--	--	--	--	--
neg_5445	2-[(1r,3s)-3-Hydroxycyclohexyl]-5-(2-methyloctan-2-yl)phenol	8.04169	4.81254	5.14695	6.0573	2.50107	11.258	89.286	152.47	153.762	79.07	121.939	56.0487	10046.3	6739.61	4442.07	6346.65	501.868	1468.42	--	--	--	--	--	--	--	--	--	--	--	--	--	--	--	--
neg_5448	Canesceol	6.53555e-10	6.53555e-10	6.53555e-10	6.53555e-10	6.53555e-10	6.53555e-10	151.38	17.6173	1444.78	1044.7	649.112	171.498	453.468	700.531	889.369	2054.42	967.903	142.912	--	--	--	--	--	--	--	--	--	--	--	--	--	--	--	--
neg_5456	Persicaxanthin	40.708	22.8173	89.998	54.7289	7.29003	172.349	482.657	200.163	699.467	410.068	369.284	124.479	6510.44	10236.9	6643.53	4729.25	622.382	279.295	--	--	--	--	--	--	--	--	--	--	--	--	--	--	--	--
neg_5458	Octyl 4-methoxycinnamic acid	6.53555e-10	1.56092	6.53555e-10	6.53555e-10	4.85989	29.2522	436.165	79.7145	356.801	129.134	638.692	96.967	13589.3	13016.2	18819.8	12859.2	101.463	3661.84	--	--	--	--	--	--	--	--	--	--	--	--	--	--	--	--
neg_5460	PG(a-17:0/PGE2)	4.92368	6.53555e-10	19.8522	4.38065	2.39409	13.5939	6.53555e-10	6.53555e-10	6.53555e-10	6.53555e-10	6.53555e-10	6.53555e-10	3134.42	834.658	2738.58	2690.05	6.53555e-10	0.25206	--	--	--	--	--	--	--	--	--	--	--	--	--	--	--	--
neg_5464	1,2-Cyclohexanedicarboxylic acid, 4-methyl-	2.41214	6.53555e-10	6.53555e-10	6.53555e-10	6.53555e-10	1.77983	655.814	1012.86	611.965	475.735	784.316	230.968	0.000524818	7.43161	9.17729	6.10556	48.5055	6.45587	--	--	--	--	--	--	--	--	--	--	--	--	--	--	--	--
neg_5465	Acacetin	6.53555e-10	6.53555e-10	1.33457	6.53555e-10	2.28713	6.53555e-10	14.3456	1428.57	15.3815	24.4705	7.90285	9.20103	184.109	167.827	100.417	26.9256	0.288276	6.53555e-10	--	--	LMPK12110468	Acacetin	-	-	Polyketides [PK]	Flavonoids [PK12]	Flavones and Flavonols [PK1211]	HMDB0132457	Organic compounds	Phenylpropanoids and polyketides	Flavonoids	O-methylated flavonoids	5280442	_
neg_5475	Oxalic acid dibutyl ester	6.53555e-10	6.53555e-10	6.53555e-10	1.30817	6.53555e-10	6.53555e-10	6.53555e-10	2.12825	1.97136	6.53555e-10	2.03898	6.53555e-10	40.1703	60.2931	69.5268	56.2989	6.53555e-10	6.53555e-10	--	--	--	--	--	--	--	--	--	--	--	--	--	--	--	--
neg_5479	2-Hydroxy-4-(3-azidomethylphenyl)-4-oxo-2-butenoic acid	0.560189	0.013045	0.805713	2.68975	0.265338	0.410837	3400.89	3068.81	2706.09	3489.31	4235.04	2650.23	3995.31	1447.06	2307.52	1533.57	309.593	6967.78	--	--	--	--	--	--	--	--	--	--	--	--	--	--	--	--
neg_5497	Pyroglutamylglycine	1.11861	2.36303	2.99663	7.54167	6.53555e-10	6.53555e-10	91.1784	58.2436	305.061	238.191	10.2552	81.1529	83.5749	101.444	82.2409	79.2955	421.2	19.9879	--	--	--	--	--	--	--	--	--	--	--	--	--	--	--	--
neg_5499	Calamendiol	43.8566	136.573	103.749	38.1741	104.217	350.449	156.778	356.212	672.888	648.247	297.901	299.791	2979.31	4495.45	3220.36	3756.92	153.434	48.6818	--	--	--	--	--	--	--	--	--	--	--	--	--	--	--	--
neg_5500	Estriol-16-Glucuronide	18.1026	11.1954	25.6756	4.08849	3.40388	39.7537	538.898	97.4992	518.28	372.553	374.064	68.6476	707.436	1436.4	1166.09	784.038	484.434	668.119	--	--	--	--	--	--	--	--	--	--	--	--	--	--	--	--
neg_5504	Menthyl ethylene glycol carbonate	6.53555e-10	4.56979	2.94091	2.38324	6.53555e-10	6.53555e-10	137.215	136.622	184.835	151.594	201.019	80.0872	227.721	338.363	188.987	203.313	102.545	16.1365	--	--	--	--	--	--	--	--	--	--	--	--	--	--	--	--
neg_5505	(9S,10S)-10-hydroxy-9-(phosphonooxy)octadecanoate	51.8232	20.0389	75.4438	126.209	51.5546	92.9509	778.991	453.725	1584.21	670.118	363.703	552.241	6968.65	9083.53	6112.74	5479.61	801.518	955.825	--	--	--	--	--	--	--	--	--	HMDB0059632	Organic compounds	Lipids and lipid-like molecules	Fatty Acyls	Fatty acids and conjugates	23724633	_
neg_5506	Abscisic alcohol 11-glucoside	10.7272	14.8893	25.905	5.74743	3.02372	231.418	4162.54	2178.66	5138	3327.77	2374.37	2475.73	17658.3	27939.9	18905.3	17113.3	4657.88	11414.9	--	--	--	--	--	--	--	--	--	--	--	--	--	--	--	--
neg_5508	(Z)-7-[(1R,2R,3R)-3-Hydroxy-2-[(E,3R)-3-hydroxy-4-phenoxybut-1-enyl]-5-oxocyclopentyl]-N-methylsulfonylhept-5-enamide	6.53555e-10	3.01001	6.53555e-10	6.53555e-10	6.53555e-10	7.89114	634.714	384.484	260.121	233.793	59.9683	796.133	2616.09	3134.93	2898.36	2297.55	275.92	3363.04	--	--	--	--	--	--	--	--	--	--	--	--	--	--	--	--
neg_5517	Undecanedioic acid	239.081	398.879	367.042	229.789	205.947	709.197	8142.57	8516.41	10588.4	5560.69	7384.29	8567.36	13837.5	23727.6	11977.4	8866.59	5441.98	3791.47	--	--	LMFA01170007	Undecanedioic acid	Undecanedioic acid	Undecandioic acid; 1,11-Undecanedioic acid	Fatty Acyls [FA]	Fatty Acids and Conjugates [FA01]	Dicarboxylic acids [FA0117]	--	--	--	--	--	--	--
neg_5519	GHB-Gluc	0.677461	6.53555e-10	6.53555e-10	6.53555e-10	6.53555e-10	30.672	960.133	928.917	2081.26	914.474	3034.03	1219.2	291.855	325.919	136.141	29.9988	395.288	1012.26	--	--	--	--	--	--	--	--	--	--	--	--	--	--	--	--
neg_5522	geldanamycin	6.53555e-10	6.53555e-10	6.53555e-10	6.53555e-10	6.53555e-10	9.53125	153.599	19.9036	573.867	137.191	896.204	13.1397	616.966	605.185	262.749	374.868	59.3488	7.24856	--	--	--	--	--	--	--	--	--	--	--	--	--	--	--	--
neg_5527	Phytocassane B	6.53555e-10	1.23158	2.79188	1.44889	1.15611	7.05907	106.677	13.0876	59.8364	19.4592	133.519	124.329	11629.7	6975.68	9051.64	6429.29	28.1361	2876.44	--	--	--	--	--	--	--	--	--	--	--	--	--	--	--	--
neg_5531	isoleucyl-thiazolidine	34.8724	38.4571	43.5992	51.4505	27.4892	35.7481	11.7256	112.904	85.0295	48.815	134.39	69.3243	713.232	1759.72	672.719	1001.32	36.2658	33.5911	--	--	--	--	--	--	--	--	--	--	--	--	--	--	--	--
neg_5534	5-Aminoimidazole ribonucleotide	6.53555e-10	1.70187	1.61729	1.07802	2.23889	1.25145	0.786202	6.53555e-10	6.50276	6.53555e-10	6.53555e-10	17.2931	4.20455	23.957	0.897768	0.0274681	595.909	6.53555e-10	--	--	--	--	--	--	--	--	--	--	--	--	--	--	--	--
neg_5544	Pyrimethanil	6.53555e-10	6.53555e-10	6.53555e-10	6.53555e-10	0.0565389	1.50913	158.728	66.7728	162.815	19.1515	28.826	19.0975	735.191	253.601	1021.86	95.3093	359.508	6.53555e-10	--	--	--	--	--	--	--	--	--	--	--	--	--	--	--	--
neg_5546	L-Monomenthyl glutarate	6.53555e-10	2.25043	2.06482	1.16996	6.53555e-10	6.53555e-10	0.515236	2.19627	42.3325	7.61154	5.74575	6.53555e-10	926.365	690.95	620.71	721.324	3.60675	179.891	--	--	--	--	--	--	--	--	--	--	--	--	--	--	--	--
neg_5548	2-Hydroxy-6-(8,11,14-pentadecatrienyl)benzoic acid	135.853	159.103	160.488	148.624	104.938	114.804	587.546	397.811	514.694	197.426	286.911	606.978	2574.19	5193.92	2567.88	1685.08	163.05	169.871	--	--	--	--	--	--	--	--	--	--	--	--	--	--	--	--
neg_5549	Pholcodine	6.53555e-10	6.53555e-10	6.53555e-10	1.82772	6.53555e-10	4.68029	298.456	93.2057	378.876	270.146	145.813	54.7222	788.578	1475.33	1132.5	1477.1	231.018	99.6329	--	--	--	--	--	--	--	--	--	--	--	--	--	--	--	--
neg_5550	Asparaginylisoleucine	18.1005	6.53555e-10	6.53555e-10	6.80251	6.53555e-10	6.53555e-10	6981.79	754.722	1809.91	1633.67	158.766	629.771	195.665	386.442	297.483	344.295	574.116	5.18043	--	--	--	--	--	--	--	--	--	HMDB0028734	Organic compounds	Organic acids and derivatives	Carboxylic acids and derivatives	Amino acids, peptides, and analogues	56991460	438533-59-6
neg_5552	Kinetensin 4-7	294.939	648.596	481.006	529.851	183.947	190.006	8.4471	6.53555e-10	116.326	1.28857	22.3958	6.53555e-10	100.202	275.534	145.689	119.443	0.121099	6.13855	--	--	--	--	--	--	--	--	--	--	--	--	--	--	--	--
neg_5559	Indoximod	6.53555e-10	1.66962	6.53555e-10	0.749554	0.754955	6.53555e-10	238.905	116.25	101.138	125.968	66.5436	199.702	246.702	335.31	254.659	256.815	93.4914	28.0302	--	--	--	--	--	--	--	--	--	--	--	--	--	--	--	--
neg_5562	2-hydroxyimipramine	100.739	130.424	179.604	135.518	100.148	253.963	58.0933	101.857	230.535	144.201	89.5882	85.4209	7426.04	7135.69	2717.57	6283.72	100.172	664.842	--	--	--	--	--	--	--	--	--	--	--	--	--	--	--	--
neg_5564	(R)-2-Amino-N-(2,2,4,4-tetramethyl-3-thietanyl)propanamide	206.442	212.235	329.266	270.795	160.587	322.248	1035.6	1780.99	3253.43	1187.54	1792.97	1956.14	5071.87	5466.29	4430.59	7400.9	1277.67	656.934	--	--	--	--	--	--	--	--	--	--	--	--	--	--	--	--
neg_5565	4-Amino-3-hydroxybutanoylcarnitine	3.48227	0.408811	1.82481	2.10342	6.53555e-10	1.7698	1431.68	823.884	441.282	535.597	524.403	1333.01	687.073	1136.65	813.785	642.881	397.094	136.13	--	--	--	--	--	--	--	--	--	--	--	--	--	--	--	--
neg_5568	Ammonia glutamate	3.23985	0.029707	0.330082	2.88475	0.74546	1.8527	9813.7	5.49996	5.32362	240.228	0.66134	5.59434	7.76347	7.30662	2.84866	6.53555e-10	1.91869	0.171784	--	--	--	--	--	--	--	--	--	--	--	--	--	--	--	--
neg_5582	Macrophorin B	6.53555e-10	6.53555e-10	8.28104	5.2466	6.53555e-10	70.6885	395.641	82.4951	415.242	380.123	322.921	94.5559	3132.03	2956.48	2742.52	1921.05	354.769	197.157	--	--	--	--	--	--	--	--	--	--	--	--	--	--	--	--
neg_5586	alpha-AMINO-3-HYDROXY-5-METHYL-4-ISOXAZOLEPROPIONIC ACID	1.54804	3.5168	5.16146	3.22272	0.787358	5.09345	144.602	42.8803	67.6934	5.00483	23.858	66.1781	653.22	466.258	539.639	496.895	117.423	33.9848	--	--	--	--	--	--	--	--	--	--	--	--	--	--	--	--
neg_5589	(S)-2,3-Dihydro-6-hydroxy-5-(hydroxyacetyl)-2-isopropenylbenzofuran	6.53555e-10	6.53555e-10	6.53555e-10	5.13428	1.23301	6.53555e-10	26.0655	0.162619	29.3517	171.718	0.9432	172.235	73.7743	68.5601	32.8519	30.5371	144.434	0.0351206	--	--	--	--	--	--	--	--	--	--	--	--	--	--	--	--
neg_5593	Cortexolone	4591.02	13019.5	13529.6	8278.29	10353.4	43119	3075.64	3302.42	4832.62	1933.26	4105.08	3363.16	52114.3	85980.4	60992.6	69153.6	4065.35	5565.62	C05488	Cushing syndrome(ko04934);;Cortisol synthesis and secretion(ko04927);;Steroid hormone biosynthesis(ko00140);;Metabolic pathways(ko01100)	--	--	--	--	--	--	--	HMDB0000015	Organic compounds	Lipids and lipid-like molecules	Steroids and steroid derivatives	Hydroxysteroids	440707	152-58-9
neg_5594	(8R,9S,13S,14S,17S)-17-Benzyl-13-methyl-7,8,9,11,12,14,15,16-octahydro-6H-cyclopenta[a]phenanthrene-3,17-diol	20.2907	43.8494	56.071	25.5924	16.2314	174.284	112.874	28.2777	114.42	38.2922	36.4007	16.5755	1406.92	1869.74	1277.46	1354.55	53.5069	92.9628	--	--	--	--	--	--	--	--	--	--	--	--	--	--	--	--
neg_5595	(16R,17R)-3-Cyclopentyloxy-17-ethynyl-13-methyl-7,8,9,11,12,14,15,16-octahydro-6H-cyclopenta[a]phenanthrene-16,17-diol	2.96317	6.53555e-10	6.18044	16.0859	6.53555e-10	5.67866	465.268	263.438	857.137	443.939	236.263	1113.55	6921.73	8531.01	5596.11	4891.36	355.803	208.05	--	--	--	--	--	--	--	--	--	--	--	--	--	--	--	--
neg_5596	desacetoxyvindoline	1.5481	12.2419	3.73474	6.53555e-10	3.78448	40.3347	247.66	91.815	3062.72	227.765	71.249	60.849	1017.11	1331.24	927.24	826.104	161.196	91.4321	--	--	--	--	--	--	--	--	--	--	--	--	--	--	--	--
neg_5598	3-Hydroxy-p-mentha-1,8-dien-7-al	6.53555e-10	6.53555e-10	3.15292	6.53555e-10	6.53555e-10	6.53555e-10	25.9837	6.53555e-10	6.53555e-10	3.42408	10.9063	1.61812	54.2827	139.46	80.4909	52.7788	6.53555e-10	6.53555e-10	--	--	--	--	--	--	--	--	--	--	--	--	--	--	--	--
neg_5603	strophanthidin	3.88971	6.53555e-10	1.4701	7.92877	21.7694	44.5024	733.258	130.467	326.409	278.228	3128.95	215.185	1260.46	1243.45	1052.36	910.003	324.832	75.562	--	--	LMST01120005	strophanthidin	3beta,5,14-trihydroxy-19-oxo-5beta-card-20(22)-enolide	5beta-Hydroxy-19-oxodigitoxigenin; Convallatoxigenin; Corchorgenin; Corchorin; Corchoside A aglycon; Corchsularin; Erysimupicrone; Strophanthidin K; Strophanthidine	Sterol Lipids [ST]	Sterols [ST01]	Cardanolides and derivatives [ST0112]	--	--	--	--	--	--	--
neg_5607	11b,17a,21-Trihydroxypreg-nenolone	187.732	79.0366	161.511	100.871	58.439	280.225	1070.75	949.018	1267.38	797.929	559.813	1326.84	10620.2	17707.5	11193.7	9102.65	624.694	606.97	--	--	--	--	--	--	--	--	--	--	--	--	--	--	--	--
neg_5617	Arkofix	6.53555e-10	6.53555e-10	6.53555e-10	6.53555e-10	6.53555e-10	6.53555e-10	307.081	162.191	75.3646	104.143	254.926	213.342	6.53555e-10	3.63849	3.98746	6.53555e-10	34.6943	6.53555e-10	--	--	--	--	--	--	--	--	--	--	--	--	--	--	--	--
neg_5619	Suberic acid	185.872	97.9835	132.035	48.1859	92.9026	100.658	6450.75	4859.45	2872.9	4137.6	9105.05	7644.86	86.6392	263.66	159.898	125.223	1549.29	21.1501	--	--	LMFA01170001	Suberic acid	1,8-octanedioic acid	Cork acid	Fatty Acyls [FA]	Fatty Acids and Conjugates [FA01]	Dicarboxylic acids [FA0117]	--	--	--	--	--	--	--
neg_5621	2-Benzylidene-1-heptanol	1.20859	6.53555e-10	6.53555e-10	6.53555e-10	6.53555e-10	6.53555e-10	1.75624	6.98064	17.858	5.97311	17.0548	6.53555e-10	346.287	382.905	240.349	207.86	6.53555e-10	1.42755	--	--	--	--	--	--	--	--	--	--	--	--	--	--	--	--
neg_5625	8-iso-15-keto-PGE2	169.466	126.399	39.2268	74.12	40.0149	87.1004	350.69	61.106	283.083	180.91	369.652	113.763	50858.7	61184.7	55874.6	30911.1	174.322	1752.64	--	--	LMFA03110009	8-iso-15-keto-PGE2	9,15-dioxo-11R-hydroxy-5Z,13E-prostadienoic acid-cyclo[8S,12R]	-	Fatty Acyls [FA]	Eicosanoids [FA03]	Isoprostanes [FA0311]	--	--	--	--	--	--	--
neg_5634	(2S)-6-Amino-2-(hexanoylamino)hexanoic Acid	0.541976	6.53555e-10	3.82553	1.20081	1.10003	4.91912	16.0896	27.3868	66.9902	19.9679	27.2344	11.9261	373.405	532.809	331.907	353.081	22.9199	112.612	--	--	--	--	--	--	--	--	--	--	--	--	--	--	--	--
neg_5635	gamma-Glutamylcysteine	6.53555e-10	10.9553	41.7037	8.00375	6.53555e-10	103.673	526.686	328.49	120.943	4.54553	86.8125	23.5767	34.2073	144.439	118.067	37.8035	15.1439	14.0852	C00669	Ferroptosis(ko04216);;Metabolic pathways(ko01100);;Glutathione metabolism(ko00480)	--	--	--	--	--	--	--	HMDB0001049	Organic compounds	Organic acids and derivatives	Carboxylic acids and derivatives	Amino acids, peptides, and analogues	123938	636-58-8
neg_5636	Citrinin	6.53555e-10	6.53555e-10	6.53555e-10	6.53555e-10	6.53555e-10	6.53555e-10	45084.3	6.53555e-10	3.69056	6.53555e-10	48.787	6.53555e-10	218.432	294.469	68.4103	250.813	639.012	6.53555e-10	--	--	--	--	--	--	--	--	--	HMDB0041857	Organic compounds	Organoheterocyclic compounds	Benzopyrans	_	_	518-75-2
neg_5637	Prostaglandin lactone-diol	8.82207	6.53555e-10	4.12781	6.19586	6.53555e-10	1.65134	10.0223	7.33204	87.4396	86.7487	8.68082	7.94724	2113.13	2939.99	2803.03	2513.91	13.6621	310.434	--	--	--	--	--	--	--	--	--	--	--	--	--	--	--	--
neg_5638	4-(2-(1-(4-Chlorocinnamyl)piperazin-4-yl)ethyl)benzoate	29.5088	27.6606	5.3005	11.8673	10.4334	15.7811	125.16	26.1858	78.9398	131.468	46.1887	47.1457	562.842	1085.22	949.188	726.828	90.4805	156.845	--	--	--	--	--	--	--	--	--	--	--	--	--	--	--	--
neg_5645	Steviobioside	6.53555e-10	6.53555e-10	7.53943	0.143122	6.53555e-10	0.00370927	88.7836	6.53555e-10	66.6696	117.258	35.4334	21.0675	421.707	889.272	126.448	2262.19	4.07845	54.3873	--	--	--	--	--	--	--	--	--	HMDB0036707	Organic compounds	Lipids and lipid-like molecules	Prenol lipids	Terpene glycosides	16401639	41093-60-1
neg_5648	DL-Benzylsuccinic acid	3.4108	3.07325	13.2629	3.24769	8.04899	1.82769	422.499	399.891	283.691	207.132	349.069	324.938	963.016	1909.66	612.308	1145.52	108.502	692.672	--	--	--	--	--	--	--	--	--	--	--	--	--	--	--	--
neg_5651	(±)-Enterolactone	237.834	186.988	265.956	247.374	124.349	242.741	14590.3	9772.21	4695.17	6268.77	5362.5	12871.6	54899.5	97925.9	31343.8	60815.3	2142.51	40720.9	--	--	--	--	--	--	--	--	--	HMDB0006101	Organic compounds	Lignans, neolignans and related compounds	Furanoid lignans	Tetrahydrofuran lignans	114739	185254-87-9
neg_5652	4-Hydroxybenzoyl glucose	13.5989	6.53555e-10	21.911	5.85078	42757.5	44.7361	1997.54	1648.58	2106.16	1375.16	1001.5	2042.09	4052.37	6528.19	2815.43	5333.83	515.391	5894.51	--	--	--	--	--	--	--	--	--	--	--	--	--	--	--	--
neg_5653	(1R*,3R*,3'S*)-1,2,3,4-Tetrahydro-1-(2-thio-3-pyrrolidinyl)-beta-carboline-3-carboxylic acid	63.4293	33.9663	62.9113	151.119	23.549	60.7067	999.159	743.352	310.404	483.625	391.665	894.661	2123.79	2694.16	1369.15	2270.73	167.763	1961.69	--	--	--	--	--	--	--	--	--	--	--	--	--	--	--	--
neg_5657	DMS-Cl	6.53555e-10	6.53555e-10	6.53555e-10	6.53555e-10	6.53555e-10	6.53555e-10	18.6738	14.1132	6.53555e-10	6.9119	6.53555e-10	9.25177	176.321	382.577	439.147	289.366	1.60467	138.723	--	--	--	--	--	--	--	--	--	--	--	--	--	--	--	--
neg_5664	(3S,5R,6R,7E)-3,5,6-Trihydroxy-7-megastigmen-9-one	7.42087	15.1083	5.49503	22.9782	8.91336	17.566	248.359	101.121	96.4714	158.082	3975.25	190.481	101.384	166.816	140.707	169.293	6.53555e-10	23.4082	--	--	--	--	--	--	--	--	--	--	--	--	--	--	--	--
neg_5665	4-O,6-O-Benzylidene-alpha-D-glucopyranose	6.53555e-10	6.53555e-10	6.53555e-10	5.09037	6.53555e-10	6.53555e-10	6.53555e-10	4.13009	358.01	779	19.6134	6.53555e-10	14.0021	58.2817	114.699	83.4321	5.34124	0.455544	--	--	--	--	--	--	--	--	--	--	--	--	--	--	--	--
neg_5667	15-Hydroxyleptocarpin	60.4927	44.4192	65.7182	78.0752	1.81743	49.3359	54.3141	42.2073	59.4064	42.6035	43.8604	0.0679303	741.831	1805.08	1235.72	1236.44	55.8792	141.938	--	--	--	--	--	--	--	--	--	--	--	--	--	--	--	--
neg_5672	Peridinin	6.53555e-10	6.53555e-10	11.2595	95.2392	6.53555e-10	63.5875	495.32	108.011	500.194	403.781	53.3387	87.2693	400.449	739.995	353.256	1019.63	6.53555e-10	18.4292	--	--	LMPR01070007	Peridinin	-	-	Prenol Lipids [PR]	Isoprenoids [PR01]	C40 isoprenoids (tetraterpenes) [PR0107]	--	--	--	--	--	--	--
neg_5675	L-Prolinamide, glycyl-L-prolyl-L-arginyl-	5.75395	44.2878	57.1914	48.2692	39.1872	155.205	575.598	140.784	6711.09	326.846	276.044	264.556	1009.54	1601.21	1037.28	938.726	417.946	22.566	--	--	--	--	--	--	--	--	--	--	--	--	--	--	--	--
neg_5676	Pyrrolidine-2-carbonitrile	6.53555e-10	8.99131	3.38986	12.8542	11.3677	5.70703	28.8231	15.3364	28.164	6.53555e-10	20.2102	11.8929	291.714	165.923	185.255	134.406	5.33234	3.95556	--	--	--	--	--	--	--	--	--	--	--	--	--	--	--	--
neg_5678	1,2-Bis(2-(4,5-dihydro-1H-imidazol-2-yl)propan-2-yl)diazene	13.7475	1.76771	44.9648	23.3658	9.72985	8.92827	1704.34	1474.42	1325.52	974.555	8547.57	2033.17	2846.37	4687.52	2501.08	1805.28	404.74	397.947	--	--	--	--	--	--	--	--	--	--	--	--	--	--	--	--
neg_5683	ETHYL EVERNINATE	178.923	157.144	191.385	182.349	118.449	213.799	137.272	129.896	115.819	99.8885	148.847	141.319	202.51	211.769	180.106	170.055	78.8105	115.805	--	--	--	--	--	--	--	--	--	--	--	--	--	--	--	--
neg_5686	3-Hydroxy-4,6-heptadiyne-1-yl 1-glucoside	465.004	498.666	340.363	387.328	137.098	358.702	232.774	267.927	234.73	262.124	265.973	368.757	138.343	116.779	115.12	95.8699	190.067	299.742	--	--	--	--	--	--	--	--	--	--	--	--	--	--	--	--
neg_5693	Neuromedin N (1-4)	6.53555e-10	6.53555e-10	6.53555e-10	204.259	6.53555e-10	18.6071	2479.83	770.098	1650.34	10789	225.271	705.184	280.932	633.253	408.944	545.474	501.657	15.1843	--	--	--	--	--	--	--	--	--	--	--	--	--	--	--	--
neg_5694	3,5-Dimethyl-2-(3-pyridyl)thiazolidin-4-one	6.53555e-10	6.53555e-10	6.53555e-10	6.53555e-10	6.53555e-10	6.53555e-10	426.999	796.169	341.207	256.89	307.805	313.899	31.7919	8.19542	7.22395	40.4597	66.35	17.6829	--	--	--	--	--	--	--	--	--	--	--	--	--	--	--	--
neg_5698	Traumatic Acid	940.419	2277.34	2660.3	1270.94	2376.39	4093.4	656.742	1120.62	2097.72	650.117	2359.77	1840.98	1585.05	2247.15	1653.39	1873.08	892.539	398.715	C16308	alpha-Linolenic acid metabolism(ko00592)	LMFA01170002	Traumatic acid	2E-dodecenedioic acid	trans-2-dodecenedioic acid; trans-Traumatic acid	Fatty Acyls [FA]	Fatty Acids and Conjugates [FA01]	Dicarboxylic acids [FA0117]	--	--	--	--	--	--	--
neg_5700	(±)-Dulciol E	193.049	197.833	212.04	201.69	236.369	185.732	3789.91	3019.15	1223.01	2181.01	1607.15	4692.11	1171.56	1854.01	1182.14	998.618	772.848	361.066	--	--	--	--	--	--	--	--	--	--	--	--	--	--	--	--
neg_5702	(1S,2S,3S,4R)-3-(1-Acetamido-2-ethylbutyl)-4-(diaminomethylideneamino)-2-hydroxycyclopentane-1-carboxylic acid	131.462	137.584	186.315	193.495	96.0489	151.094	482.678	628.584	823.115	433.854	581.818	515.403	11153.6	18150.4	12009.7	12489.3	529.571	754.071	--	--	--	--	--	--	--	--	--	--	--	--	--	--	--	--
neg_5703	Melengestrol	82.9325	43.9878	36.4796	44.3201	38.3658	38.0154	262.491	214.842	311.771	260.216	209.761	201.729	9880.53	8619.07	5547.57	6132.4	264.757	1433.36	--	--	--	--	--	--	--	--	--	--	--	--	--	--	--	--
neg_5708	(6R,7S)-6,7-Epoxy-1,3-tetradecadiyne	6.53555e-10	6.53555e-10	6.53555e-10	8.43452	6.53555e-10	6.53555e-10	52.2386	80.9017	114.759	87.0105	138.357	93.7632	198.237	317.903	333.675	234.1	31.5803	46.258	--	--	--	--	--	--	--	--	--	--	--	--	--	--	--	--
neg_5713	Abametapir	6.53555e-10	6.53555e-10	6.53555e-10	6.53555e-10	6.53555e-10	6.53555e-10	6.53555e-10	75.8973	6.53555e-10	338.113	463.083	9.63098	6.53555e-10	41.3705	70.6054	447.094	11.7783	6.53555e-10	--	--	--	--	--	--	--	--	--	--	--	--	--	--	--	--
neg_5720	Sodium lauryl sulfate	72.0431	4.09579	69.01	90.2841	1.00757	41.2324	114.992	98.4746	248.469	120.769	218.805	81.3116	2371.9	6360.12	5585.95	7371.57	52.096	346.19	--	--	--	--	--	--	--	--	--	--	--	--	--	--	--	--
neg_5727	Allylestrenol	6.53555e-10	6.53555e-10	6.53555e-10	6.53555e-10	6.53555e-10	4.00818	212.626	59.6182	90.2605	39.7565	2313.6	45.5755	9770.56	6333.8	13841.2	8972.08	59.6866	2640.13	--	--	LMST02030125	Allylestrenol	19-norpregn-4-ene-20-yn-17beta-ol	-	Sterol Lipids [ST]	Steroids [ST02]	C21 steroids (gluco/mineralocorticoids, progestogins) and derivatives [ST0203]	--	--	--	--	--	--	--
neg_5729	9'-Carboxy-gamma-chromanol	17.2041	30.1549	21.2581	47.0999	19.942	23.7176	68.4639	41.4233	88.753	101.678	178.124	13.5289	233.439	2059.09	349.444	291.452	69.8914	6.53555e-10	--	--	--	--	--	--	--	--	--	--	--	--	--	--	--	--
neg_5735	Creatinine	6.53555e-10	6.53555e-10	6.55425	6.53555e-10	6.53555e-10	6.53555e-10	6.53555e-10	9.75618	61.8045	6.53555e-10	10.8249	5.48016	382.015	449.538	340.019	213.72	4.60814	49.528	C00791	Metabolic pathways(ko01100);;Arginine and proline metabolism(ko00330)	--	--	--	--	--	--	--	--	--	--	--	--	--	--
neg_5741	Ceanothine E	6.09936	31.9891	3.81692	6.53555e-10	1484.19	0.000140711	192.747	64.6174	777.585	526.952	456.627	127.795	611.781	891.88	502.214	2029.56	145.457	12.7976	--	--	--	--	--	--	--	--	--	--	--	--	--	--	--	--
neg_5749	2-Isopropyl-6-methyl-4-pyrimidone	2.4113	1.85443	6.53555e-10	2.00026	6.53555e-10	6.75447	27.7994	36.9091	105.806	67.4985	60.3407	63.043	1534.27	2217.6	2027.62	1858.6	70.8495	135.936	--	--	--	--	--	--	--	--	--	--	--	--	--	--	--	--
neg_5751	Methyl 5-(hydroxymethyl)pyrrolidine-3-carboxylate	1.72474	6.53555e-10	6.53555e-10	12.2795	1.10187	11.5631	21.5669	29.8698	23.915	26.4355	264.241	8.62688	1412.58	2648.99	2921.47	1777.32	19.5397	165.197	--	--	--	--	--	--	--	--	--	--	--	--	--	--	--	--
neg_5752	3b-Hydroxy-6b-angeloyloxy-7(11)-eremophilen-12,8b-olide	2.66953	2.7247	5.11965	1.42287	6.53555e-10	3.73046	511.102	19.8521	76.7273	37.8808	291.396	52.8295	10131.5	14291.9	12379.6	9204.5	34.5587	1339.58	--	--	--	--	--	--	--	--	--	--	--	--	--	--	--	--
neg_5754	Cardoltriene	215.32	303.91	327.127	447.21	133.188	409.704	1155.75	1074.42	1025.7	649.396	1574.38	944.068	48080.4	49344.5	53260	38636.6	1030.18	6930.49	--	--	--	--	--	--	--	--	--	--	--	--	--	--	--	--
neg_576	N-Nitroso-3-hydroxypyrrolidine	504.873	371.046	288.618	377.586	229.403	299.347	103.26	96.7205	139.39	139.435	123.446	152.745	54.8209	75.0814	130.003	59.435	52.5777	61.5198	--	--	--	--	--	--	--	--	--	HMDB0061163	Organic compounds	Organoheterocyclic compounds	Pyrrolidines	_	3034827	_
neg_5761	Coriandrone E	9.50397	1.02679	21.2509	6.30684	0.347817	3.11234	2734.52	18.1859	5.09491	108.901	29.6217	5.82743	37.9664	49.358	33.4397	13.6845	3.00576	26.4544	--	--	--	--	--	--	--	--	--	--	--	--	--	--	--	--
neg_5762	11,17-Dihydroxy-6-methyl-17-(1-propynyl)androsta-1,4,6-triene-3-one	43.4272	25.163	53.5043	71.3607	17.8647	15.1651	959.257	90.2835	215.747	105.996	141.861	93.528	2374.26	3732.98	2928.65	2801.45	81.5967	367.665	--	--	--	--	--	--	--	--	--	--	--	--	--	--	--	--
neg_5769	PS(LTE4/18:1(11Z))	6.53555e-10	6.53555e-10	6.53555e-10	6.53555e-10	151.38	6.53555e-10	217.664	1743.36	1237.79	64.0722	244.085	48.6065	425.97	81.6606	145.388	3747.85	49.2434	991.019	--	--	--	--	--	--	--	--	--	--	--	--	--	--	--	--
neg_5775	Ganoderic acid eta	33.1361	5.11735	51.0849	12.0167	89.2647	114.836	8428.83	3575.76	6961.78	6603.63	842.059	1827.35	3564.9	7536.66	4747.33	6059.64	1406.59	190.827	--	--	--	--	--	--	--	--	--	--	--	--	--	--	--	--
neg_5776	PA(20:5(7Z,9Z,11E,13E,17Z)-3OH(5,6,15)/16:0)	14.6461	9.15894	10.5113	6.53555e-10	0.56473	6.53555e-10	267.985	6.53555e-10	311.31	134.7	10.2912	6.53555e-10	12.141	39.4252	82.4066	187.76	18.9661	15.5895	--	--	--	--	--	--	--	--	--	--	--	--	--	--	--	--
neg_5777	PZ-Peptide	1646.19	1381.03	1795.12	2315.58	1726.71	2523.42	1198.64	1157.55	1353.23	1464.88	2049.64	1429.98	2003.46	1319.92	1765.88	1808.03	885.492	2266.9	--	--	--	--	--	--	--	--	--	--	--	--	--	--	--	--
neg_5781	Dodecanedioic acid	621.99	838.43	1011.95	774.978	592.885	1487.3	3220.27	6983.02	13825	4343.98	10660.7	9460.7	8224.62	8066.61	6983.78	9773.96	7118.56	3196.7	C16308	alpha-Linolenic acid metabolism(ko00592)	LMFA01170009	Dodecanedioic acid	Dodecanedioic acid	-	Fatty Acyls [FA]	Fatty Acids and Conjugates [FA01]	Dicarboxylic acids [FA0117]	HMDB0000933	Organic compounds	Lipids and lipid-like molecules	Fatty Acyls	Fatty acids and conjugates	5283028	6402-36-4
neg_5783	2,3-Dinor-TXB2	1.18267	6.53555e-10	6.53555e-10	6.53555e-10	6.53555e-10	6.53555e-10	38.2247	3.39442	24.6955	19.96	20.8051	2.76737	1307.46	2948.5	2149.59	3440.99	15.3904	172.027	--	--	LMFA03030003	2,3-Dinor-TXB2	9S,11,15S-trihydroxy-2,3-dinor-thromboxa-5Z,13E-dien-1-oic acid	2,3-Dinor-Thromboxane B2	Fatty Acyls [FA]	Eicosanoids [FA03]	Thromboxanes [FA0303]	--	--	--	--	--	--	--
neg_5786	Menthone 1,2-glyceryl ketal	2.12409	6.53555e-10	1.88122	1.75357	6.53555e-10	1.71474	113.816	78.7928	158.24	18.7521	710.842	222.548	335.945	887.916	385.673	425.609	28.6714	7.184	--	--	--	--	--	--	--	--	--	--	--	--	--	--	--	--
neg_5789	6-(Pyridin-3-YL)hexanoic acid	28.1255	1.47311	16.5194	33.9224	10.0509	14.0003	190.154	178.958	332.461	73.6159	108.071	256.071	3056.56	5326.96	3059.29	2618.87	96.3945	126.579	--	--	--	--	--	--	--	--	--	--	--	--	--	--	--	--
neg_579	BOX B	507.232	419.406	548.002	352.861	281.691	421.524	78.1825	41.0397	65.3745	77.5829	90.4656	93.1977	116.068	134.304	124.447	73.0384	22.973	131.621	--	--	--	--	--	--	--	--	--	--	--	--	--	--	--	--
neg_5795	Arbaprostil	545.082	620.824	636.702	659.64	347.387	507.379	378.927	372.642	714.737	237.643	237.985	385.303	3485.93	8161.27	4151.1	3903.95	76.4507	55.2707	--	--	--	--	--	--	--	--	--	--	--	--	--	--	--	--
neg_5799	3,4-Dimethyl-5-pentyl-2-furandecanoic acid	33.8079	90.3666	73.5154	46.9355	18.9179	210.643	2866.5	2599.03	2640.38	1255.26	2250.55	3100.72	8017.46	17090.9	8723.53	5085.52	1358.73	1917.8	--	--	LMFA01150029	10-(3,4-dimethyl-5-pentylfuran-2-yl)-decanoic acid	10-(5-pentyl-3,4-dimethylfuran-2-yl)-decanoic acid	10D5; 3,4-dimethyl-5-pentyl-2-furandecanoic acid	Fatty Acyls [FA]	Fatty Acids and Conjugates [FA01]	Heterocyclic fatty acids [FA0115]	HMDB0112067	Organic compounds	Lipids and lipid-like molecules	Fatty Acyls	Fatty acids and conjugates	85564630	116627-45-3
neg_580	anthralin	153.615	253.814	685.099	145.868	101.596	181.066	491.331	427.118	995.026	744.471	1723.54	903.997	225.908	338.554	518.33	423.545	591.834	395.123	--	--	--	--	--	--	--	--	--	--	--	--	--	--	--	--
neg_5800	Pyridoxamine	6.53555e-10	6.53555e-10	6.53555e-10	0.187172	6.53555e-10	6.53555e-10	490.695	82.7695	28.1522	115.865	159.022	178.759	327.461	347.767	287.288	234.362	23.9817	75.388	C00534	Vitamin B6 metabolism(ko00750);;Metabolic pathways(ko01100);;Vitamin digestion and absorption(ko04977)	--	--	--	--	--	--	--	HMDB0062696	Organic compounds	Organoheterocyclic compounds	Pyridines and derivatives	Pyridoxamines	25245492	_
neg_5802	Cetylmannoside	370.869	383.566	389.453	374.915	222.681	439.554	684.336	243.559	304.519	307.548	675.356	300.524	483.727	662.264	604.659	480.473	271.429	324.165	--	--	--	--	--	--	--	--	--	--	--	--	--	--	--	--
neg_5803	Matricarin	8.90854	2.0423	6.53555e-10	6.2433	6.53555e-10	6.53555e-10	4.31928	6.36646	14.1378	21.0823	6.84084	10.3476	734.837	2351.08	1793	2400.09	3.40192	184.862	--	--	--	--	--	--	--	--	--	--	--	--	--	--	--	--
neg_5812	5Z,13Z-Docosadienoic acid	2784.7	2289.84	1324.28	735.181	843.116	1637.95	25.3475	13.832	14.8676	17.57	10.17	6.53555e-10	264.468	136.603	109.654	325.802	10.7288	38.4372	--	--	LMFA01030406	5Z,13Z-docosadienoic acid	5Z,13Z-docosadienoic acid	C22:2n-9,17	Fatty Acyls [FA]	Fatty Acids and Conjugates [FA01]	Unsaturated fatty acids [FA0103]	--	--	--	--	--	--	--
neg_5815	Actodigin	42.0521	8.82081	91.1177	81.1409	13.6567	187.673	28438.4	5100.83	9506.3	10592.5	3267.72	4660.67	2575.97	5586	3976.92	4990.36	3151.44	196.877	--	--	--	--	--	--	--	--	--	--	--	--	--	--	--	--
neg_5832	Formoterol	1615.52	1674.66	1607.08	1828.84	795.804	2631.81	934.284	1104.79	1496.44	1646.22	965.484	1225.32	28341.5	57603	46591.6	71719.4	813.659	5348.82	--	--	--	--	--	--	--	--	--	HMDB0015399	Organic compounds	Benzenoids	Benzene and substituted derivatives	Phenethylamines	3083544	67346-49-0
neg_5846	Moxidectin	6.53555e-10	6.53555e-10	4.57511	6.53555e-10	6.53555e-10	6.53555e-10	46.7645	24.7125	198.785	20.5593	6.53555e-10	14.3656	2398.37	5772.49	3429.54	5956.92	6.53555e-10	22.9613	--	--	--	--	--	--	--	--	--	--	--	--	--	--	--	--
neg_5853	Melanostatin	797.134	987.499	2422.45	1159.9	405.733	911.348	2250.02	1849.59	2893.69	1881.46	2408.84	2158.77	59955.8	86117.5	79580.9	93361.4	2082.32	15697.5	--	--	--	--	--	--	--	--	--	HMDB0005764	Organic compounds	Organic acids and derivatives	Carboxylic acids and derivatives	Amino acids, peptides, and analogues	92910	9083-38-9
neg_5855	(Z)-5-[(2R,3S,4S)-4-Hydroxy-2-[(E)-3-hydroxyoct-1-enyl]oxan-3-yl]pent-3-enoic acid	0.917167	6.53555e-10	2.21476	2.66792	6.53555e-10	1.45809	322.155	19.079	89.9334	18.5929	227.842	83.7539	7254.9	9090.02	8097.26	5972.02	38.5916	842.757	--	--	--	--	--	--	--	--	--	--	--	--	--	--	--	--
neg_5857	Lucyoside R	16.7946	11.1061	103.922	303.374	60.1055	49.4466	22.3406	6.53555e-10	10.1404	5.78048	185.473	21.325	1059.56	1466.62	7470.38	234.245	61.4287	263.694	--	--	--	--	--	--	--	--	--	HMDB0032836	Organic compounds	Lipids and lipid-like molecules	Prenol lipids	Terpene glycosides	73745597	206270-86-2
neg_5861	8-Hydroxy-4(6)-lactarene-5,14-diol	2.50913	6.53555e-10	6.53555e-10	3.48273	6.53555e-10	1.91432	2.83469	27.0835	19.1363	0.913455	1.16759	5.5573	881.079	518.828	963.96	1162.18	1.72658	98.2079	--	--	--	--	--	--	--	--	--	--	--	--	--	--	--	--
neg_5862	Ethylene brassylate	6.53555e-10	5.15214	1.40051	22.6851	6.53555e-10	7.0032	8.87329	6.53555e-10	20.2564	4.13675	4.59883	6.53555e-10	223.843	326.709	147.863	280.384	3.52302	27.1387	--	--	--	--	--	--	--	--	--	HMDB0040459	Organic compounds	Phenylpropanoids and polyketides	Macrolides and analogues	_	61014	105-95-3
neg_5863	Melengestrol acetate	2.81667	6.53555e-10	2.95729	8.31108	6.53555e-10	10.27	515.55	222.273	378.914	481.976	585.368	123.82	2880.32	2827.43	2426.63	2371.54	626.888	629.582	--	--	--	--	--	--	--	--	--	--	--	--	--	--	--	--
neg_5876	alpha-Carboxy-delta-decalactone	6.53555e-10	6.53555e-10	6.53555e-10	6.53555e-10	6.53555e-10	6.53555e-10	43.3961	0.26458	17.3347	5.35922	6.18041	6.53555e-10	216.507	311.624	291.565	959.883	15.103	2.67648	--	--	--	--	--	--	--	--	--	--	--	--	--	--	--	--
neg_5893	Uridine, 2'-deoxy-2'-fluoro-2'-methyl-, (2'R)-	3140.21	3154.2	3248.79	3471.24	1408.74	3094.56	1205.63	1612.38	1579.49	1340.98	1659.17	1402.75	1821.55	1356.8	1553.07	1356.24	984.757	2462.55	--	--	--	--	--	--	--	--	--	--	--	--	--	--	--	--
neg_5894	Butalbital	80.2879	36.354	2.0097	19.1808	4.96146	15.8236	2745.11	623.384	421.894	319.307	8033.18	206.853	903.614	1077.16	802.08	735.278	427.429	31.3279	C06804	Bile secretion(ko04976)	--	--	--	--	--	--	--	HMDB0001859	Organic compounds	Benzenoids	Phenols	1-hydroxy-2-unsubstituted benzenoids	1983	103-90-2
neg_5897	Hydratopyrrhoxanthinol	136.98	6.53555e-10	6.53555e-10	55.8264	6.53555e-10	53.4812	6314.36	715.787	2590.93	1793.48	11.912	603.652	157.729	339.086	241.025	166.025	5.1337	3.96918	--	--	--	--	--	--	--	--	--	--	--	--	--	--	--	--
neg_5899	1,3-Propanediol, 2,2-diethyl-, dicarbamate	6.53555e-10	6.53555e-10	12.7493	6.53555e-10	6.53555e-10	6.53555e-10	8.73223	44.8672	159.792	64.1309	14.0563	3291.71	96.2551	99.9931	111.035	69.48	0.792437	11.7841	--	--	--	--	--	--	--	--	--	--	--	--	--	--	--	--
neg_5901	[(8S,9S,13S,14S,17R)-3,17-Dihydroxy-13-methyl-6,7,8,9,11,12,14,15,16,17-decahydrocyclopenta[a]phenanthren-1-yl] pentanoate	8.59004	0.938686	5.20463	7.01323	1.99028	5.39979	752.661	638.927	645.927	372.986	574.393	842.085	3243.38	6956.08	3348.18	2344.93	329.417	442.317	--	--	--	--	--	--	--	--	--	--	--	--	--	--	--	--
neg_5905	Desoxycortisone acetate	23195	19133	71909.9	49354.6	5028.75	66591.8	3378.47	2621.81	7138.34	3679.46	3534.94	3675.67	48820.1	94911.5	56719.1	39381	2593.89	8596.32	--	--	--	--	--	--	--	--	--	--	--	--	--	--	--	--
neg_5909	Asparaginylarginine	6.77363	6.71508	9.15969	4.19312	3.01363	6.53555e-10	235.138	7.14096	281.565	162.972	97.8384	63.9212	463.478	469.138	258.838	288.282	23.1229	11.4624	--	--	--	--	--	--	--	--	--	--	--	--	--	--	--	--
neg_5913	(1(10)E,4a,5E)-1(10),5-Germacradiene-12-acetoxy-4,11-diol	6.53555e-10	6.53555e-10	6.53555e-10	6.53555e-10	1.04904	6.53555e-10	45.1527	38.6638	76.5534	46.2905	125.167	114.451	3075.28	3062.47	2615.99	1665.22	29.907	111.38	--	--	--	--	--	--	--	--	--	--	--	--	--	--	--	--
neg_5914	5-O-Desmethyldonepezil	9.53519	27.8826	83.4429	8.96654	5.00733	27.3777	10.3079	3.40093	40.441	56.1409	24.8357	24.2698	141.274	184.754	854.352	432.96	2.15141	84.0992	--	--	--	--	--	--	--	--	--	--	--	--	--	--	--	--
neg_5916	Tuliposide A	4.81648	1.35414	5.16488	2.49721	1.56256	3.79007	2206.63	2513.91	90.2043	210.927	1.19146	176.41	16.6869	13.9615	6.16044	0.251083	1.60051	5.06282	--	--	LMFA13010041	Tuliposide A	1-O-(4-hydroxy-2-methylene-butanoyl)-beta-D-glucopyranose	-	Fatty Acyls [FA]	Fatty acyl glycosides [FA13]	Fatty acyl glycosides of mono- and disaccharides [FA1301]	--	--	--	--	--	--	--
neg_5923	6-Hexyl-1,4-dioxan-2-one	3305.25	3252.07	3289.01	3587.12	1838.17	3360.6	2910.25	3445.92	2316.47	3042.75	5038.77	3546.89	3427.72	6828.81	3161.58	3187.74	1756.5	3328.52	--	--	--	--	--	--	--	--	--	--	--	--	--	--	--	--
neg_5925	2,3-Dihydro-6-methoxy-2,2-dimethyl-4H-1-benzopyran-4-one	2774.8	2714.29	2816.48	3012.42	1400.94	2808.56	1871.49	2201.01	3187.61	1838.73	2165.67	2061.63	3006.06	2687.44	2731.29	2483.31	1327.04	2695.62	--	--	--	--	--	--	--	--	--	--	--	--	--	--	--	--
neg_5926	7a-Hydroxyandrost-4-ene-3,17-dione	6.53555e-10	3.88455	1.60837	21.2013	2.50001	9.78158	201.282	29.5941	62.074	56.7029	222.616	55.2833	5560.93	6037.03	6397.06	6619.33	4.32799	1328.16	C05296	Steroid hormone biosynthesis(ko00140)	--	--	--	--	--	--	--	HMDB0006771	Organic compounds	Lipids and lipid-like molecules	Steroids and steroid derivatives	Androstane steroids	65542	62-84-0
neg_593	Uridine 2',3'-cyclic phosphate	520.151	509.872	500.87	511.75	373.183	367.056	187.431	207.477	205.446	227.853	220.532	231.259	396.534	248.342	285.512	250.381	302.896	249.987	--	--	--	--	--	--	--	--	--	--	--	--	--	--	--	--
neg_5930	2-Nonene-1,4-diol	246.446	216.641	230.769	253.836	125.504	230.703	185.202	243.326	156.303	220.759	240.304	226.197	232.61	171.283	219.559	195.828	124.888	236.337	--	--	--	--	--	--	--	--	--	--	--	--	--	--	--	--
neg_5931	Prostalene	18.4487	6.12121	31.1528	213.167	3.34089	401.691	1029.11	683.053	30721.4	1251.6	704.268	679.414	10322.4	13158.3	9201.75	7991.78	838.737	1663.06	--	--	--	--	--	--	--	--	--	--	--	--	--	--	--	--
neg_5932	N-Stearoyl Glutamine	11.2997	94.2164	37.7065	12.1852	30.6459	48.9466	268.538	250.897	317.875	264.573	4934.53	368.003	778.278	1915.22	699.445	489.939	250.941	29.477	--	--	LMFA08020130	N-stearoyl glutamine	N-octadecanoyl-glutamine	-	Fatty Acyls [FA]	Fatty amides [FA08]	N-acyl amines [FA0802]	--	--	--	--	--	--	--
neg_5933	3-[[5-Methyl-2-(1-methylethyl)cyclohexyl]oxy]-1,2-propanediol	3.73661	5.2785	6.53555e-10	6.53555e-10	6.53555e-10	6.53555e-10	3458.03	3276.73	5354.86	5.34948	1.17321	0.0265319	273.898	1243.51	37.9157	342.069	108.757	0.178439	--	--	--	--	--	--	--	--	--	--	--	--	--	--	--	--
neg_5934	1,10-Epoxy-3,8-dihydroxy-4,11(13)-germacradien-12,6-olide	6.53555e-10	6.53555e-10	6.53555e-10	6.39845	21.5755	7.28252	38.9961	12.3784	12.7812	2.40785	795.792	5.61075	78.5404	138.276	79.6191	74.9075	6.6527	9.8251	--	--	--	--	--	--	--	--	--	--	--	--	--	--	--	--
neg_5942	Carisoprodol	6.53555e-10	6.53555e-10	1.26023	6.53555e-10	6.53555e-10	1.17956	6.53555e-10	45.2568	24.4656	15.27	34.0295	9.97423	428.124	1022.56	527.833	632.47	6.53555e-10	16.3919	--	--	--	--	--	--	--	--	--	--	--	--	--	--	--	--
neg_5944	Tetrahydrofurfuryl butyrate	9032.85	9375.71	9186.81	9817.18	4622.31	9186.94	4373.09	4854.7	4128.52	4451.77	5720.87	4896.41	7789.99	5558.65	6833.49	6215.56	3549.56	8305.51	--	--	--	--	--	--	--	--	--	--	--	--	--	--	--	--
neg_5947	Fusidic Acid	32.2936	14.7203	17.3787	45.7725	3.54137	37.8042	2199.86	1051.33	1645.78	1301.11	118.573	491.152	421.694	756.093	512.881	583.788	103.088	77.0652	--	--	--	--	--	--	--	--	--	HMDB0015570	Organic compounds	Lipids and lipid-like molecules	Steroids and steroid derivatives	Steroid esters	3000226	6990-06-3
neg_5948	24-Methylenecholestanol ferulate	5.56122	43.8733	22.1374	3.48792	9.9776	0.817847	6.53555e-10	8.33271	12.4122	6.53555e-10	6.53555e-10	3780.21	74.9964	188.426	207.11	468.066	6.53555e-10	6.53555e-10	--	--	--	--	--	--	--	--	--	--	--	--	--	--	--	--
neg_5955	4-Pyridoxic acid	1895.36	2058.37	1948	2218.36	1626.15	2102.51	1456.1	1472.64	1290.86	1517.1	1769.24	1721.14	1947.41	1338.56	1526.72	1402.9	1115.36	1917.95	C00847	Vitamin B6 metabolism(ko00750);;Metabolic pathways(ko01100)	--	--	--	--	--	--	--	--	--	--	--	--	--	--
neg_5961	Corchorosol A	926.413	911.084	937.179	1086.84	368.084	1082.97	14389.4	3535.26	4659.92	6239.03	2355.43	3162.81	2275.39	4162.95	3176.66	3788.96	1347.51	1015.14	--	--	--	--	--	--	--	--	--	--	--	--	--	--	--	--
neg_5963	Physagulin D	133.098	100.752	184.887	194.415	138.213	174.366	461.519	275.853	678.794	301.082	166.298	245.468	560.777	688.575	497.381	637.944	70.9042	103.336	--	--	--	--	--	--	--	--	--	--	--	--	--	--	--	--
neg_5966	PG(PGE1/a-17:0)	100.094	152.784	145.15	168.999	38.8496	195.302	14.8209	29.5678	76.1414	23.9708	120.065	41.3566	148.113	21.8168	116.542	21.6494	29.7572	110.02	--	--	--	--	--	--	--	--	--	--	--	--	--	--	--	--
neg_5967	mercapto-ethanol	109.635	125.45	137.526	124.45	44.4937	134.444	94.6485	88.6498	79.7681	87.5189	122.126	93.449	144.361	117.718	136.451	122.744	58.2065	132.311	--	--	--	--	--	--	--	--	--	--	--	--	--	--	--	--
neg_5969	Butanoic acid, [(diethoxyphosphinyl)oxy]methyl ester	6.53555e-10	36.4173	18.6095	0.695641	3.5066	64.2878	29.6293	981.775	55.4665	25.0772	31.189	38.691	99.5513	164.334	95.0156	136.378	42.2728	8.01367	--	--	--	--	--	--	--	--	--	--	--	--	--	--	--	--
neg_5972	His Thr Lys Lys	258.977	297.102	335.263	347.041	156.951	367.021	487.656	340.802	495.69	691.888	442.493	689.55	879.583	1316.76	1027.3	954.186	369.356	405.458	--	--	--	--	--	--	--	--	--	--	--	--	--	--	--	--
neg_5973	PA(5-iso PGF2VI/2:0)	239.518	255.57	262.668	315.129	93.8077	348.203	365.046	269.516	436.959	376.363	424.412	267.938	593.499	788.608	578.091	614.854	200.331	270.766	--	--	--	--	--	--	--	--	--	--	--	--	--	--	--	--
neg_5974	Corchoroside A	96.0283	135.75	196.568	160.811	41.939	224.201	439.435	249.33	533.349	423.735	331.211	296.848	1218.35	1635.72	1034.74	1154.03	129.481	151.544	--	--	--	--	--	--	--	--	--	HMDB0033846	Organic compounds	Lipids and lipid-like molecules	Steroids and steroid derivatives	Steroid lactones	5091219	508-76-9
neg_5975	PS(PGF2alpha/18:0)	77.1451	36.0876	66.5545	120.017	76.7325	104.247	6.53555e-10	6.53555e-10	14.7072	6.53555e-10	31.5097	21.666	140.145	6.53555e-10	24.5899	16.6984	8.9467	13.4565	--	--	--	--	--	--	--	--	--	--	--	--	--	--	--	--
neg_5981	Propyl propane thiosulfonate	205.419	197.452	218.236	231.682	71.676	191.148	177.055	176.488	164.8	150.264	157.48	212.523	239.888	236.965	235.803	232.448	130.092	196.229	--	--	--	--	--	--	--	--	--	--	--	--	--	--	--	--
neg_5988	PIP(20:4(6Z,8E,10E,14Z)-2OH(5S,12R)/20:0)	4.62782	6.53555e-10	6.53555e-10	6.53555e-10	6.53555e-10	2.63143	7707.14	574.229	32.7284	352.422	6.53555e-10	4.27065	9.17406	6.53555e-10	6.53555e-10	13.3687	6.53555e-10	6.53555e-10	--	--	--	--	--	--	--	--	--	--	--	--	--	--	--	--
neg_5991	(4S,8R)-8,9-Dihydroxy-p-menth-1(6)-en-2-one	54.7846	48.1676	50.342	68.2201	30.2289	60.5686	31.733	34.9476	45.6989	41.4129	44.8737	42.3296	56.7722	43.2725	47.8458	39.9495	7.87964	54.8461	--	--	--	--	--	--	--	--	--	--	--	--	--	--	--	--
neg_5996	9,10-DiHOME	9.80935	4.4248	6.53555e-10	1.56147	6.53555e-10	6.53555e-10	236.626	172.491	235.516	97.9004	350.768	257.844	9703.56	7985.92	9313.7	7327	45.3997	8215.86	C14828	Linoleic acid metabolism(ko00591)	LMFA02000229	9,10-DiHOME	9,10-dihydroxy-12Z-octadecenoic acid	(12Z)-9,10-Dihydroxyoctadec-12-enoic acid; Leukotoxin diol	Fatty Acyls [FA]	Octadecanoids [FA02]	Other Octadecanoids [FA0200]	HMDB0004704	Organic compounds	Lipids and lipid-like molecules	Fatty Acyls	Fatty acids and conjugates	25320862	125356-86-7
neg_5999	4-Acetoxy-2-hexyltetrahydrofuran	6.53555e-10	6.53555e-10	6.53555e-10	6.53555e-10	6.53555e-10	3.03929	6.53555e-10	3.37587	1.70911	4.10735	975.667	6.53555e-10	8.82529	3.24464	9.6974	27.2701	6.53555e-10	2.30343	--	--	--	--	--	--	--	--	--	--	--	--	--	--	--	--
neg_6002	8-(p-Sulfophenyl)theophylline	3234.17	1585.35	409.536	1298.16	2.9667e+06	647.338	3387.9	11360.5	13677.1	36993.7	10786.6	21357.8	659.251	13091.6	6779.81	1932	29591.8	13430.9	--	--	--	--	--	--	--	--	--	--	--	--	--	--	--	--
neg_6004	dihydroxyphaseic acid	35.1216	4.89227	9.20712	26.821	77.092	10.8904	2165.43	1549.31	4296.59	2998.29	2360.34	2560.5	1929.97	2485.9	2741.89	3272.54	1888.05	1527.86	--	--	--	--	--	--	--	--	--	--	--	--	--	--	--	--
neg_6009	N-Acetylcysteinamide	129.496	131.024	143.346	136.607	31.8069	101.684	87.3462	81.7172	56.2928	59.7838	78.7542	73.2492	93.6673	52.5896	75.6118	93.6387	46.3956	127.801	--	--	--	--	--	--	--	--	--	--	--	--	--	--	--	--
neg_6010	Hydroxypelenolide	6.53555e-10	6.53555e-10	1.76397	1.03985	6.53555e-10	1.84317	19.2038	38.0979	48.1255	71.7344	45.6664	26.4975	679.358	932.848	1026.45	932.574	7.71067	106.27	--	--	--	--	--	--	--	--	--	--	--	--	--	--	--	--
neg_6025	Ubiquinone-1	556.561	553.747	512.532	553.847	715.604	528.099	476.394	493.409	511.778	460.463	974.995	509.295	962.071	963.959	924.138	854.371	357.859	491.712	C00390	Oxidative phosphorylation(ko00190);;Metabolic pathways(ko01100)	--	--	--	--	--	--	--	HMDB0001304	Organic compounds	Lipids and lipid-like molecules	Prenol lipids	Quinone and hydroquinone lipids	5280344	56275-39-9
neg_6027	3alpha,7alpha,12beta-Trihydroxy-5beta-cholanoic acid	39.4843	31.9219	70.3309	11.6835	14.618	3.78562	169.771	163.745	255.341	182.134	183.732	499.077	922.661	1474.19	659.697	595.852	70.1833	18.8119	--	--	--	--	--	--	--	--	--	HMDB0000312	Organic compounds	Lipids and lipid-like molecules	Steroids and steroid derivatives	Bile acids, alcohols and derivatives	5283869	71883-64-2
neg_6030	Sphingosine 1-phosphate (d16:1-P)	121.968	36.3842	20.7091	84.7277	35.528	19.438	343.963	789.614	406.062	338.941	350.217	293.71	2527.21	1412.41	1044.13	2020.17	1797.86	594.106	--	--	--	--	--	--	--	--	--	--	--	--	--	--	--	--
neg_6036	gamma-Glutamylvaline	6.53555e-10	6.75814	115.213	11.543	6.53555e-10	6.53555e-10	2.59754	1539.91	41.9435	4317.65	33.473	30601.7	179.473	255.482	223.812	238.615	4.71221	58.4294	--	--	--	--	--	--	--	--	--	HMDB0011172	Organic compounds	Organic acids and derivatives	Carboxylic acids and derivatives	Amino acids, peptides, and analogues	7015683	2746-34-1
neg_6040	Methyl jasmonate	5.51963	2.24172	5.03779	8.78258	6.53555e-10	6.53555e-10	261.633	323.033	339.154	343.363	298.434	696.066	725.678	1830.78	772.983	469.189	138.261	42.3171	C11512	alpha-Linolenic acid metabolism(ko00592)	LMFA02020010	Methyl jasmonate	methyl 2-((1R,2R)-3-oxo-2-pent-2Z-enyl)cyclopentyl)acetate	-	Fatty Acyls [FA]	Octadecanoids [FA02]	Jasmonic acids [FA0202]	--	--	--	--	--	--	--
neg_6042	Humulenol I	692.373	1289.68	1539.59	801.991	968.122	2498.95	449.84	1179.9	1751.61	916.639	1506.29	1458.64	1328.42	1682.51	2096.56	1789.3	1915.7	589.673	--	--	--	--	--	--	--	--	--	--	--	--	--	--	--	--
neg_6043	Medroxyprogesterone	6.53555e-10	1.46724	9.03185	6.53555e-10	6.53555e-10	6.53555e-10	2777.68	23.595	75.577	39.6152	744.01	14.5051	817.429	1079.91	1016.68	812.615	44.7125	73.8658	--	--	LMST02030176	medroxyprogesterone	(6alpha)-17-hydroxy-6-methylpregn-4-ene-3,20-dione	17-Hydroxy-6alpha-methyl-pregn-4-ene-3,20-dione; 17-Hydroxy-6alpha-methylprogesterone; 17alpha-Hydroxy-6alpha-methylprogesterone; 6alpha-Methyl-17alpha-hydroxyprogesterone; 6alpha-Methyl-4-pregnen-17alpha-ol-3,20-dione; Medroxyprogesteron	Sterol Lipids [ST]	Steroids [ST02]	C21 steroids (gluco/mineralocorticoids, progestogins) and derivatives [ST0203]	--	--	--	--	--	--	--
neg_6044	Benzotest	94.2922	3.49564	12.364	5.60276	27.602	4.44929	15985.2	424.186	254.492	223.457	4109.45	309.733	814.145	978.765	793.714	779.683	1204.62	460.75	--	--	--	--	--	--	--	--	--	--	--	--	--	--	--	--
neg_6045	Geldanamycin	618.238	462.191	435.978	432.059	186.948	513.491	408.353	446.111	579.371	555.888	353.082	380.998	786.89	1049.35	849.358	815.261	359.153	148.556	--	--	--	--	--	--	--	--	--	--	--	--	--	--	--	--
neg_6050	Dihomo-gamma-linolenoylcholine	4.9363	3.2462	6.53555e-10	6.53555e-10	1.32515	6.40893	67.4104	27.4603	178.448	142.02	188.032	80.0963	1535.96	917.126	797.481	681.185	252.776	24.9652	--	--	--	--	--	--	--	--	--	HMDB0240646	Organic compounds	Organic nitrogen compounds	Organonitrogen compounds	Quaternary ammonium salts	_	_
neg_6053	PIP(20:0/22:6(4Z,7Z,10Z,13E,15E,19Z)-OH(17))	2.56267	6.53555e-10	6.53555e-10	6.53555e-10	6.53555e-10	6.53555e-10	5439.64	1861.36	534.514	4308.57	6.53555e-10	258.657	6.53555e-10	6.53555e-10	12.6162	6.06917	6.53555e-10	6.53555e-10	--	--	--	--	--	--	--	--	--	--	--	--	--	--	--	--
neg_6062	Simendan	25.1863	11.7929	29.4695	48.5458	7.2851	32.9303	16.8706	1397.86	115.035	17.9819	17.3016	13.1829	79.5148	143.041	132.476	112.403	7.06174	7.32685	--	--	--	--	--	--	--	--	--	HMDB0060860	Organic compounds	Benzenoids	Benzene and substituted derivatives	Aniline and substituted anilines	10465484	_
neg_6063	1-Tridecene-3,5,7,9,11-pentayne	14.3255	6.53555e-10	18.586	25.0447	8.79337	0.214945	52.3621	6.53555e-10	4.27306	2616.19	6.53555e-10	184.222	10.8601	25.3902	30.1063	45.8842	0.919841	2.14021	--	--	--	--	--	--	--	--	--	--	--	--	--	--	--	--
neg_6066	5-Ethoxysorgoleone 358	50.7023	2.55653	63.9804	56.5086	5.9219	21.9134	4098.53	3363.31	3310.61	2211.39	2614.06	4376.37	15431.7	30862.7	17085.1	12064.9	2235.31	3306.28	--	--	--	--	--	--	--	--	--	--	--	--	--	--	--	--
neg_6067	LysoPC(22:4(7Z,10Z,13Z,16Z)/0:0)	9.73312	3.57402	1.68299	7.29864	0.933301	4.37966	172.642	646.965	508.795	131.802	138.944	233.915	488.47	357.9	457.97	283.964	281.541	169.073	--	--	--	--	--	--	--	--	--	--	--	--	--	--	--	--
neg_6069	(8R,9R,10S,13S,17R)-11,17-Dihydroxy-17-(2-hydroxyacetyl)-1,10,13-trimethyl-7,8,9,11,12,14,15,16-octahydro-6H-cyclopenta[a]phenanthren-3-one	6.53555e-10	6.53555e-10	6.53555e-10	6.53555e-10	6.53555e-10	6.53555e-10	239.671	93.9104	238.042	198.855	580.261	286.626	400.99	645.525	489.792	551.247	56.1226	59.1562	--	--	--	--	--	--	--	--	--	--	--	--	--	--	--	--
neg_6073	Lovastatin acid	379.571	395.12	369.87	481.097	227.383	541.936	767.683	766.266	625.754	650.598	708.574	639.653	1260.78	1405.57	1247.1	1006.39	1039.71	775.59	C21130	Metabolic pathways(ko01100)	--	--	--	--	--	--	--	--	--	--	--	--	--	--
neg_6077	Glutamine lactate	6.00243	5.78064	0.00601023	3.4788	5.44561	1.05249	6.53555e-10	6.53555e-10	1.80834	6.53555e-10	0.52485	1.74591	94.8213	974.285	647.775	489.659	4.36982	63.9606	--	--	--	--	--	--	--	--	--	--	--	--	--	--	--	--
neg_6081	Etonogestrel	158.773	26.8884	163.964	138.81	64.7026	55.2309	324.39	444.566	453.794	847.436	265.863	573.082	3832.97	7037.46	4686.61	4303.87	154.518	282.712	--	--	--	--	--	--	--	--	--	--	--	--	--	--	--	--
neg_6083	OLEASIDE A	116.862	133.969	133.366	194.641	36.2771	261.298	4788.52	1901.33	27710.5	3857.06	539.628	2279.07	8193.18	13536.7	8468.8	8408.8	1900.48	338.21	--	--	--	--	--	--	--	--	--	--	--	--	--	--	--	--
neg_6094	N-Mononitrosopiperazine	6.53555e-10	6.53555e-10	6.53555e-10	6.53555e-10	6.53555e-10	6.53555e-10	8.71848	76.1801	102.871	6.53555e-10	32.8515	74.9059	94.255	148.43	132.54	176.343	79.6022	9.75803	--	--	--	--	--	--	--	--	--	--	--	--	--	--	--	--
neg_6097	Histidyllysine	6.53555e-10	6.53555e-10	6.53555e-10	4.51563	3.47601	6.53555e-10	65.3587	77.1654	269.342	160.013	73.7314	343.641	502.124	516.588	418.27	370.332	76.8062	137.107	--	--	--	--	--	--	--	--	--	HMDB0028890	Organic compounds	Benzenoids	Phenol ethers	Anisoles	148224	37700-85-9
neg_6101	4-Heptyloxyphenol	7.80637	6.53555e-10	6.53555e-10	2.62558	1.87293	6.53555e-10	208.359	843.025	1007.43	700.084	560.303	675.036	832.573	1073.02	846.431	809.634	474.543	172.901	--	--	--	--	--	--	--	--	--	--	--	--	--	--	--	--
neg_6105	2-Hydroxypropyl 2-isopropyl-5-methylcyclohexyl carbonate	180.502	184.456	208.913	229.976	87.2923	374.028	2746.63	3101.89	2342.57	3347.34	2452.48	4101.07	7589.75	14436.7	9200.79	3584.56	2128.91	1645.22	--	--	--	--	--	--	--	--	--	--	--	--	--	--	--	--
neg_6106	3-dehydrocholate	6.65368	6.53555e-10	6.02226	6.57021	6.53555e-10	4.17526	768.778	514.986	488.639	385.679	521.646	406.667	524.918	488.802	431.157	497.194	621.618	400.232	--	--	--	--	--	--	--	--	--	HMDB0000502	Organic compounds	Lipids and lipid-like molecules	Steroids and steroid derivatives	Bile acids, alcohols and derivatives	5283956	2304-89-4
neg_6118	Melilotoside D	6.53555e-10	6.53555e-10	6.53555e-10	6.53555e-10	11.9665	4.83442	6.04132	210.672	65.7923	46.1064	138.072	6.53555e-10	1116.71	6335.22	225.788	1077.01	4.60206	342.281	--	--	--	--	--	--	--	--	--	--	--	--	--	--	--	--
neg_6119	Andre	903.331	934.993	1236.52	1197.21	744.446	1225.14	5582.71	4382.79	10607.1	4619.38	5195.25	6116.77	14923.6	31533.3	22136.4	32032.2	2128.61	3253.75	--	--	--	--	--	--	--	--	--	--	--	--	--	--	--	--
neg_6127	9,10-DHOME	50.1673	71.4403	63.6128	53.0826	6.64744	31.2877	48.066	31.08	158.824	40.9122	206.86	148.844	18420.7	11274.1	13959	14020.7	39.5297	6440.85	C14828	Linoleic acid metabolism(ko00591)	--	--	--	--	--	--	--	HMDB0004704	Organic compounds	Lipids and lipid-like molecules	Fatty Acyls	Fatty acids and conjugates	25320862	125356-86-7
neg_6129	5Z-Dodecenoic acid	5.89698	4.54988	4.28065	8.19473	5.49485	19.9368	205.734	221.199	354.785	151.935	238.892	179.172	963.02	1675.19	1275.6	1462.52	96.3093	98.3619	--	--	LMFA01030226	Lauroleinic acid	5Z-dodecenoic acid	C12:1n-7; Denticetic acid	Fatty Acyls [FA]	Fatty Acids and Conjugates [FA01]	Unsaturated fatty acids [FA0103]	--	--	--	--	--	--	--
neg_6135	LysoPA(O-18:0/0:0)	18.5278	4.06268	6.53555e-10	9.25694	1.28005	7.73447	182.978	253.536	206.667	218.555	226.105	372.42	695.732	1404.85	753.375	752.406	89.8322	87.5833	--	--	--	--	--	--	--	--	--	--	--	--	--	--	--	--
neg_6138	Ganoderic acid L	756.691	741.313	942.253	1077.98	395.663	1224.77	1842.1	997.195	3052.05	2228.66	1642.97	1929.84	6352.26	8023.14	4910.62	5538.48	990.316	948.579	--	--	--	--	--	--	--	--	--	--	--	--	--	--	--	--
neg_6139	Milbemycin A3	279.409	21.3867	148.518	1035.03	60.4838	196.863	2533.95	1634.61	6462.95	3513.31	1146.74	4890.84	12447.7	16600.9	11348.2	13017.1	1603.68	619.543	--	--	--	--	--	--	--	--	--	--	--	--	--	--	--	--
neg_6143	Valeracetate	209.259	299.734	239.189	285.122	246.246	590.718	123.665	249.003	357.418	658.014	276.368	329.064	21029.7	16052.4	18400.3	16612.4	764.413	1223.29	--	--	--	--	--	--	--	--	--	--	--	--	--	--	--	--
neg_6144	PI(20:2(11Z,14Z)/22:6(5Z,7Z,10Z,13Z,16Z,19Z)-OH(4))	5.15675	6.53555e-10	6.53555e-10	6.53555e-10	6.53555e-10	6.53555e-10	6.53555e-10	6.53555e-10	6.53555e-10	7.35607	6.53555e-10	6.53555e-10	2947.31	95.0379	471.733	189.001	13.4239	6.53555e-10	--	--	--	--	--	--	--	--	--	--	--	--	--	--	--	--
neg_6146	3-Methyl-5-pentyl-2-furantridecanoic acid	76.2655	48.6914	14.2921	83.36	6.66819	42.4344	298.323	348.42	294.152	225.846	197.718	244.338	1193.02	1350.26	1129.36	846.184	747.166	269.239	--	--	--	--	--	--	--	--	--	--	--	--	--	--	--	--
neg_6147	PS(20:0/18:3(10,12,15)-OH(9))	84.261	41.1715	6.53555e-10	74.8516	113.348	28.8945	53.7339	37.7219	68.6682	6.53555e-10	6.53555e-10	6.53555e-10	2449.64	1444.06	2109.08	1575.39	6.53555e-10	65.9654	--	--	--	--	--	--	--	--	--	--	--	--	--	--	--	--
neg_6156	L-Norvaline	10062.7	10474.8	10900.8	12503.1	6872.67	10660.7	8288.98	8944.45	8381.27	9787.79	10721.1	10743.8	13033.4	15633.8	15061.6	13500.9	5910.62	11626.6	--	--	--	--	--	--	--	--	--	--	--	--	--	--	--	--
neg_6158	Cibaric acid	69.1653	39.4554	99.6277	114.492	34.6896	71.8152	404.904	508.146	562.838	478.189	350.338	517.971	1641.18	8207.09	3373.79	1895.45	932.47	599.649	--	--	LMFA02000289	Cibaric acid	14,18-dihydroxy-12-oxo-9E,13Z,15E-octadecatrienoic acid	-	Fatty Acyls [FA]	Octadecanoids [FA02]	Other Octadecanoids [FA0200]	HMDB0038580	Organic compounds	Lipids and lipid-like molecules	Fatty Acyls	Lineolic acids and derivatives	20839146	130523-93-2
neg_6172	Stercobilin	1.69331	8.6997	2.1569	13.9842	13.6359	6.53555e-10	782.955	234.076	629.195	352.668	84.3253	203.72	1640.75	2221.08	1298.09	1611.38	185.889	367.071	C05793	Porphyrin and chlorophyll metabolism(ko00860)	--	--	--	--	--	--	--	HMDB0240259	Organic compounds	Organoheterocyclic compounds	Tetrapyrroles and derivatives	Bilirubins	129627862	34217-90-8
neg_6174	PC(20:5(5Z,8Z,11Z,14Z,17Z)/TXB2)	138.726	245.523	244.345	96.5506	536.194	171.001	126.368	126.029	266.098	132.845	225.954	77.5235	12423.4	6688.05	27531.8	6490.01	154.531	2999.92	--	--	--	--	--	--	--	--	--	--	--	--	--	--	--	--
neg_6175	PS(PGF1alpha/18:1(11Z))	20.5053	10.1655	1.35384	5.16961	89.9706	6.53555e-10	14.7335	4.59109	0.625498	15.0928	2.50022	6.53555e-10	580.336	719.479	632.394	392.934	1.76278	570.873	--	--	--	--	--	--	--	--	--	--	--	--	--	--	--	--
neg_6179	(1R,9S)-10-(Cyclopropylmethyl)-4-hydroxy-1,13-dimethyl-10-azatricyclo[7.3.1.02,7]trideca-2(7),3,5-trien-8-one	4.71634	23.926	8.89081	2.5103	6.53555e-10	30.6262	5.57953	86.3083	13.0665	17.6898	483.052	21.5142	10430.2	8160.18	13141	14484.1	4.63233	3515.96	--	--	--	--	--	--	--	--	--	--	--	--	--	--	--	--
neg_6180	Prolyl-Arginine	6.53555e-10	3.15713	2.03008	6.53555e-10	6.53555e-10	6.53555e-10	63.8293	10.3451	45.864	35.9134	211.21	14.1728	2191.23	1765.13	2753.24	2916.26	152.915	778.194	--	--	--	--	--	--	--	--	--	--	--	--	--	--	--	--
neg_6182	Carnosol	630.918	439.304	413.715	904.475	302.302	350.624	4323.05	2423	3395.9	11240.7	4137.03	3051.35	51167.1	46751.8	65819.9	72682.3	2196.28	17606	--	--	--	--	--	--	--	--	--	--	--	--	--	--	--	--
neg_6188	Evobioside	247.297	298.557	1108.54	901.701	510.241	1010.12	5047.44	626.832	2635.74	1307.6	158.384	689.212	11520.1	10934.4	11843	12608.6	108.485	1929.81	--	--	--	--	--	--	--	--	--	--	--	--	--	--	--	--
neg_6195	beta-Ionol	6.91243	12.3668	6.53555e-10	6.53555e-10	6.53555e-10	10.8057	1.04569	21.8733	3.51163	6.53555e-10	3.09462	10.6863	166.479	431.173	236.644	293.818	2.47738	1.57439	--	--	--	--	--	--	--	--	--	--	--	--	--	--	--	--
neg_6196	4,6-O-Ethylidene-D-glucose	6.53555e-10	6.53555e-10	4.09672	4.93172	6.53555e-10	6.53555e-10	62.8599	12.6414	6.53555e-10	326.359	6.19086	155.191	6.53555e-10	6.53555e-10	6.53555e-10	6.53555e-10	6.53555e-10	1.49731	--	--	--	--	--	--	--	--	--	--	--	--	--	--	--	--
neg_6207	Tetradecanedioic acid	406.062	497.806	497.606	434.277	294.003	868.73	3809.83	8496.09	14269.6	9200.92	9282.03	6536.61	9288.28	8538.45	7253.23	9158.68	16774.7	8110.53	--	--	LMFA01170018	Tetradecanedioic acid	Tetradecanedioic acid	-	Fatty Acyls [FA]	Fatty Acids and Conjugates [FA01]	Dicarboxylic acids [FA0117]	--	--	--	--	--	--	--
neg_6217	Vertilmicin	145.676	323.251	148.03	149.871	165.359	129.267	12400	483.522	411.475	470.304	354.905	348.294	1316.04	1365.97	1112.52	1017.52	240.336	82.8305	--	--	--	--	--	--	--	--	--	--	--	--	--	--	--	--
neg_6221	Cucurbitacin E	47.8242	59.9046	60.6533	132.117	56.5936	90.7324	1033.51	65.2582	150.211	82.5116	151.91	55.7068	676.588	933.666	615.57	633.21	26.0943	17.1837	--	--	LMST01010107	Cucurbitacin E	-	-	Sterol Lipids [ST]	Sterols [ST01]	Cholesterol and derivatives [ST0101]	--	--	--	--	--	--	--
neg_6223	PL	376.954	688.8	465.194	282.165	102.086	181.581	2627.52	374.362	1597.35	788.741	512.676	510.187	4073.89	5103.34	4085.97	3200.87	185.311	143.433	--	--	--	--	--	--	--	--	--	--	--	--	--	--	--	--
neg_6226	Flavidulol A	6.37091	1.60885	6.53555e-10	6.01233	1.67317	126.693	1442.41	549.108	26669.5	1213.19	129.493	732.623	3332.09	4718.36	3608.42	3195.8	616.872	135.195	--	--	--	--	--	--	--	--	--	--	--	--	--	--	--	--
neg_6232	(Z)-3-(1-Butenyl)-1H-2-benzopyran-1-one	6.53555e-10	6.53555e-10	6.53555e-10	6.53555e-10	6.53555e-10	6.53555e-10	6.53555e-10	1.73064	6.53555e-10	6.53555e-10	6.53555e-10	6.53555e-10	69.1623	247.555	68.8344	46.3216	6.53555e-10	6.53555e-10	--	--	--	--	--	--	--	--	--	--	--	--	--	--	--	--
neg_6251	Dehydrocurdione	49608.9	50343.1	53920.9	55074.3	37556.1	50567.8	40461.5	45240.4	37186.2	43177.4	45379.4	46133.9	53778.5	42115.5	50012.7	43364.9	29823.5	48573.2	--	--	--	--	--	--	--	--	--	HMDB0035407	Organic compounds	Lipids and lipid-like molecules	Prenol lipids	Sesquiterpenoids	14191392	38230-32-9
neg_6256	Adelmidrol	6.53555e-10	6.53555e-10	6.53555e-10	6.53555e-10	6.53555e-10	6.53555e-10	567.212	467.782	549.409	106.476	788.184	324.431	812.92	1584.19	2728.68	822.458	511.636	372.484	--	--	--	--	--	--	--	--	--	--	--	--	--	--	--	--
neg_6273	PGP(18:0/PGF1alpha)	25.2219	34.7074	39.4065	33.3722	93.2908	49.3016	37.0241	15.4036	39.7557	50.7581	6.53555e-10	4.57437	4313.31	2433.22	156.818	504.626	17.061	10.5476	--	--	--	--	--	--	--	--	--	--	--	--	--	--	--	--
neg_6274	PIP(18:1(11Z)/5-iso PGF2VI)	428.491	262.603	377.978	478.598	247.691	242.527	784.222	156.979	323.425	286.153	391.935	318.104	905.209	190.783	445.097	676.397	5.41739	987.466	--	--	--	--	--	--	--	--	--	--	--	--	--	--	--	--
neg_6277	Notoginsenoside A	6.53555e-10	6.53555e-10	6.53555e-10	4.31755	3.27017	6.53555e-10	5066.65	755.324	531.709	1513.56	6.53555e-10	6.53555e-10	6.53555e-10	6.53555e-10	4.20459	2.84596	6.53555e-10	6.53555e-10	--	--	--	--	--	--	--	--	--	--	--	--	--	--	--	--
neg_6282	Salinazid	15.3593	2.05042	6.53555e-10	6.53555e-10	1.36508	2.17302	43.0004	74.882	59.0058	66.9455	48.6049	38.1238	61.3608	39.3134	43.9471	31.3428	30.492	46.843	--	--	--	--	--	--	--	--	--	--	--	--	--	--	--	--
neg_6283	11b-Prostaglandin F2a-d4	346.559	183.7	371.395	635.618	216.159	365.379	2690.55	2615.4	2547.82	4028.45	4075.75	3964.36	6106.1	9225.04	7476.37	4227.48	4413.6	9443.15	--	--	--	--	--	--	--	--	--	--	--	--	--	--	--	--
neg_6284	3-Hydroxymonoethylglycinexylidide	5.6401	4.86828	23.6367	323.18	12.2608	43.9728	705.338	483.357	689.759	671.284	228.788	334.075	3830.12	5105.1	3253.57	2801.41	245.645	156.579	C16572	Drug metabolism - cytochrome P450(ko00982)	--	--	--	--	--	--	--	--	--	--	--	--	--	--
neg_6289	N-Arachidonoyl Lysine	6.61515	2.46624	1.60856	5.1143	6.53555e-10	6.53555e-10	194.81	207.681	126.833	129.822	309.876	75.2746	10872.3	11323.4	9013.28	2455.94	380.614	91.1076	--	--	--	--	--	--	--	--	--	--	--	--	--	--	--	--
neg_6301	Mepartricin	6.53555e-10	6.53555e-10	6.53555e-10	6.53555e-10	6.53555e-10	6.53555e-10	363.469	90.0589	1765.8	2058.61	6.53555e-10	10.6634	6.53555e-10	6.53555e-10	6.53555e-10	6.53555e-10	6.53555e-10	6.53555e-10	--	--	--	--	--	--	--	--	--	--	--	--	--	--	--	--
neg_6303	Arctiol	116.402	128.41	171.093	214.868	88.1616	161.201	3200.5	3077.83	3789.79	4002.8	4095.58	5043.47	7047.81	7979.59	6387.66	3325.46	2401.91	3255.97	--	--	--	--	--	--	--	--	--	--	--	--	--	--	--	--
neg_6316	Ganolucidic acid D	234.362	122.203	123.563	260.547	126.558	165.935	12509.7	7213.23	6408.41	6092.1	7683.08	7769.07	12098.1	20654.3	14299.2	16549.6	6105.12	3523.75	--	--	--	--	--	--	--	--	--	--	--	--	--	--	--	--
neg_6325	Telinavir	18.4736	144.933	12.144	23.69	26.2909	19.1683	2074.23	129.477	1024.81	437.192	5.27251	23.698	732.123	946.749	700.155	402.858	151.545	25.7198	--	--	--	--	--	--	--	--	--	--	--	--	--	--	--	--
neg_6328	PE(22:1(13Z)/PGE1)	73.1603	105.647	40.4029	80.6592	106.927	28.2393	10.3749	34.9821	11.6653	1742.37	10.7588	7.97238	132.181	220.014	86.2391	94.0768	16.8861	33.153	--	--	--	--	--	--	--	--	--	--	--	--	--	--	--	--
neg_6345	(17alpha,23S)-Epoxy-28,29-dihydroxy-27-norlanost-8-ene-3,24-dione	98.2816	54.646	38.9129	1577.89	18.8745	133.127	25433.8	5767.74	47269.8	104953	1413.22	6428.66	11250.8	17003	11569.4	12831.9	5219.6	1160.6	--	--	--	--	--	--	--	--	--	--	--	--	--	--	--	--
neg_6348	13-Demethylspirolide C	131.253	125.923	55.4148	67.4038	46.7588	50.5917	50.8774	27.7581	72.3932	22.6747	13.6879	9.15097	1617.71	1779.16	1373.94	4646.31	13.8493	693.36	--	--	--	--	--	--	--	--	--	--	--	--	--	--	--	--
neg_6353	[12]-Shogaol	273.576	190.763	147.24	197.413	141.227	144.436	709.532	540.599	413.163	743.201	524.465	729.593	887.48	1222.94	1075.93	881.107	400.18	592.01	--	--	--	--	--	--	--	--	--	--	--	--	--	--	--	--
neg_6358	Alanylhistidine	1443.84	296.643	2627.59	1992.26	1465.33	695.94	167.971	2341.51	1350.73	1156.52	488.543	1877.05	2444.69	927.561	1838.65	755.488	440.253	543.625	--	--	--	--	--	--	--	--	--	HMDB0028689	Organic compounds	Organic acids and derivatives	Carboxylic acids and derivatives	Amino acids, peptides, and analogues	9837455	3253-17-6
neg_6359	tilorone	13.0947	18.266	14.8378	33.1368	7.86089	25.8362	294.538	166.92	189.356	181.076	401.127	45.7282	661.04	957.162	1090.49	705.451	651.4	67.7511	--	--	--	--	--	--	--	--	--	--	--	--	--	--	--	--
neg_6366	Neriantogenin	174.497	92.7841	104.752	271.698	59.0274	141.095	179.664	193.287	227.476	169.108	263.595	232.354	1159.47	922.715	1208.04	977.27	44.7556	383.061	--	--	--	--	--	--	--	--	--	--	--	--	--	--	--	--
neg_6368	14-Deoxyandrographolide	161.821	104.127	169.434	243.523	96.3193	186.205	594.685	452.979	540.459	361.658	429.188	429.337	29834.1	21082.1	55559.4	43406.7	283.214	2602.43	--	--	--	--	--	--	--	--	--	--	--	--	--	--	--	--
neg_6378	Polygonal	5.81702	6.53555e-10	1.72522	1.5873	1.88136	0.776973	895.333	196.537	7813.93	343.143	91.7718	236.241	436.195	705.665	535.032	554.549	150.327	74.4832	--	--	--	--	--	--	--	--	--	--	--	--	--	--	--	--
neg_6389	PIP(20:1(11Z)/20:5(7Z,9Z,11E,13E,17Z)-3OH(5,6,15))	6.53555e-10	6.53555e-10	6.53555e-10	10.246	6.53555e-10	6.53555e-10	6.53555e-10	6.53555e-10	6.53555e-10	6.53555e-10	6.53555e-10	6.53555e-10	10126.1	505.006	476.496	295.517	10.5234	6.53555e-10	--	--	--	--	--	--	--	--	--	--	--	--	--	--	--	--
neg_6396	Sphingosine 1-phosphate	2585.73	1762.34	1306.05	4539.97	2254	1732.32	8735.13	10921.8	8744.08	6320.47	7171.42	5881.49	16681.9	10421.7	9632.96	11528.5	24566.4	10094.3	C06124	Sphingolipid signaling pathway(ko04071);;Sphingolipid metabolism(ko00600);;Calcium signaling pathway(ko04020);;Apelin signaling pathway(ko04371);;Fc gamma R-mediated phagocytosis(ko04666);;Metabolic pathways(ko01100);;Neuroactive ligand-receptor interaction(ko04080);;Tuberculosis(ko05152);;Phospholipase D signaling pathway(ko04072)	--	--	--	--	--	--	--	HMDB0000277	Organic compounds	Lipids and lipid-like molecules	Sphingolipids	Phosphosphingolipids	5283560	26993-30-6
neg_6398	PI(18:0/PGF1alpha)	19.5383	9.98871	6.53555e-10	7.3783	6.53555e-10	10.7268	6.53555e-10	6.53555e-10	6.70409	6.75398	6.53555e-10	6.53555e-10	10242.3	676.991	1086.57	1436.1	22.4871	6.53555e-10	--	--	--	--	--	--	--	--	--	--	--	--	--	--	--	--
neg_6399	Candicidin	6.53555e-10	6.53555e-10	6.53555e-10	19.9444	6.53555e-10	6.53555e-10	1045.04	870.139	4769.63	17227.6	4.03394	87.0616	6.53555e-10	8.60888	11.5105	10.6653	6.53555e-10	2.64133	--	--	--	--	--	--	--	--	--	--	--	--	--	--	--	--
neg_6407	Prostaglandin E2 ethanolamide	3038.09	2179.15	1499.55	3088.97	1557.75	1944.52	20178.6	15576.9	17679.5	10797.9	22477.7	15407.3	56719.6	35029.6	27710.7	39747.6	13186.9	34140.4	--	--	--	--	--	--	--	--	--	HMDB0013038	Organic compounds	Lipids and lipid-like molecules	Fatty Acyls	Eicosanoids	35021785	_
neg_6410	Cholylcitrulline	10.9034	6.53555e-10	2.19047	11.1017	5.70395	6.53555e-10	4934.41	7335.76	3061.56	4914.87	7010.79	14561.8	2746.78	2498.3	5526.43	4566.8	948.056	11713.2	--	--	--	--	--	--	--	--	--	--	--	--	--	--	--	--
neg_6415	PIP(20:0/18:1(12Z)-O(9S,10R))	49.0649	67.8361	38.6261	32.1653	5.26971	31.4028	1142.82	6.53555e-10	244.641	1456.3	6.53555e-10	6.53555e-10	38.7565	36.9585	52.4827	62.0546	6.53555e-10	8.83837	--	--	--	--	--	--	--	--	--	--	--	--	--	--	--	--
neg_6427	Sulfolithocholylglycine	65.2924	26.5453	10.8797	29.407	1.32734	18.9706	662.684	846.865	829.058	781.19	554.757	517.167	1964.86	1799.99	1661.02	1396.72	2641.37	1478.2	--	--	--	--	--	--	--	--	--	HMDB0062801	Organic compounds	Lipids and lipid-like molecules	Steroids and steroid derivatives	Bile acids, alcohols and derivatives	3623888	_
neg_6431	4-[3-[3-[Bis[4-(2-methylpropyl)phenyl]methylamino]benzoyl]indol-1-yl]butanoic acid	7554.49	15498.8	27633.2	11973.2	7187.76	6655.92	7976.61	2536.44	6563.31	3099.61	2541.98	2704.12	21649.7	14750.1	16884.4	9509.14	1643.35	2883.14	--	--	--	--	--	--	--	--	--	--	--	--	--	--	--	--
neg_6434	PGP(16:1(9Z)/PGF2alpha)	10.2009	17.56	11.9905	5.18578	1.43726	16.2901	14.8095	56.8754	71.5273	6.69682	48.3273	16.1535	34.3239	12.3098	35.6833	40.7501	31.1889	26.1437	--	--	--	--	--	--	--	--	--	--	--	--	--	--	--	--
neg_6435	Antibiotic X 14889D	6.53555e-10	6.53555e-10	6.53555e-10	6.53555e-10	6.53555e-10	6.53555e-10	21.7615	45.9346	13.6169	6.53555e-10	122.516	8.05732	10.7291	6.53555e-10	6.53555e-10	5.15581	17.2105	21.4829	--	--	--	--	--	--	--	--	--	--	--	--	--	--	--	--
neg_6445	DG(12:0/20:5(5Z,8Z,11Z,14Z,16E)-OH(18)/0:0)	6.53555e-10	6.53555e-10	6.53555e-10	6.53555e-10	6.53555e-10	6.53555e-10	8.15308	5.5807	15.4481	2.52273	31.3367	7.86605	2.04587	6.53555e-10	16.9676	19.2112	30.8977	9.00545	--	--	--	--	--	--	--	--	--	--	--	--	--	--	--	--
neg_6447	Vitamin A	6.28547	1.20653	18.7772	22.2904	10.3603	17.1223	375.627	480.226	1109.77	218.019	855.396	366.028	6437.76	13108.8	14374.8	7071.12	3206.04	2799.89	C00473	Retinol metabolism(ko00830);;Vitamin digestion and absorption(ko04977);;Metabolic pathways(ko01100)	LMPR01090001	Retinol	Retinol	Vitamin A	Prenol Lipids [PR]	Isoprenoids [PR01]	Retinoids [PR0109]	HMDB0006216	Organic compounds	Lipids and lipid-like molecules	Prenol lipids	Retinoids	5280382	22737-96-8
neg_6450	WS-12	925.589	17.6926	10.4902	1849.6	287.405	432.555	1282.73	864.414	1172.01	1681.65	159.312	1402.43	425.166	882.719	1063.47	1488.96	152.013	51.7313	--	--	--	--	--	--	--	--	--	--	--	--	--	--	--	--
neg_6452	Myristoleic acid	418.955	549.775	440.621	229.57	323.9	527.902	1452.43	2286.35	4129.41	6555.64	3314.95	1808.29	2317.65	2885.12	1840.67	2933.6	4278.36	1623.64	--	--	LMFA01030051	Myristoleic acid	9Z-tetradecenoic acid	cis-9-tetradecenoic acid; C14:1n-5	Fatty Acyls [FA]	Fatty Acids and Conjugates [FA01]	Unsaturated fatty acids [FA0103]	HMDB0002000	Organic compounds	Lipids and lipid-like molecules	Fatty Acyls	Fatty acids and conjugates	5281119	544-64-9
neg_6455	Piriprost	909.772	459.873	512.355	1700.19	455.523	721.052	4515.79	6557.56	6467.89	5283.41	6888.6	5891.55	10214.3	5230.23	5440.38	7412.24	18799.6	11398.6	--	--	--	--	--	--	--	--	--	--	--	--	--	--	--	--
neg_6461	Spermine NONOate	594.648	910.885	1124.59	720.294	843.59	1599.25	677.514	1411.08	1974.26	1703.23	1191.99	1336.36	1176.4	2151.11	2146.88	2193.52	3336.81	665.202	--	--	--	--	--	--	--	--	--	--	--	--	--	--	--	--
neg_6466	Ginsenoside Rs1	4.22514	6.53555e-10	6.53555e-10	7.32955	6.53555e-10	6.53555e-10	1281.52	404.082	6585.32	8221.44	22.2747	6.53555e-10	5.41396	0.157536	8.8416	9.14595	4.9051	1.63548	--	--	--	--	--	--	--	--	--	--	--	--	--	--	--	--
neg_6471	Latanoprost	872.657	715.323	742.959	867.653	523.851	746.864	32372.1	4605.63	3923.52	4283.27	1545.96	3097.5	8128.02	11741	7221.79	6242.22	2697.05	1215.37	--	--	--	--	--	--	--	--	--	--	--	--	--	--	--	--
neg_6473	Avermectin A1a	49.7177	75.1593	45.9825	28.3459	176.481	43.1611	191.539	125.151	98.0384	46.5634	181.622	17.8461	291.838	340.552	253.622	321.542	50.101	62.3421	C11984	Metabolic pathways(ko01100)	LMPK04000025	Avermectin A1a	-	-	Polyketides [PK]	Macrolides and lactone polyketides [PK04]	-	--	--	--	--	--	--	--
neg_6484	Buprenorphine	568.33	562.665	378.218	314.853	137.831	384.212	657.172	1005.28	3586.64	1040.32	786.349	612.99	2921.99	2022.37	2217.27	2286	2474.49	1112.28	--	--	--	--	--	--	--	--	--	--	--	--	--	--	--	--
neg_6491	Oleoyltaurine	4.55047	8.46933	1.57092	10.8543	0.592198	1.08178	151.61	148.365	119.222	72.1895	84.2546	66.9653	382.598	279.841	171.295	358.228	442.208	96.8065	--	--	--	--	--	--	--	--	--	--	--	--	--	--	--	--
neg_6493	PC(DiMe(13,5)/20:5(7Z,9Z,11E,13E,17Z)-3OH(5,6,15))	1.60169	44.5868	10.135	30.7983	26.9099	11.481	6.53555e-10	6.53555e-10	6.88597	11.0643	6.53555e-10	6.53555e-10	3217.04	172.856	232.743	165.354	8.13892	9.35604	--	--	--	--	--	--	--	--	--	--	--	--	--	--	--	--
neg_6511	5-Methyldodecanoylcarnitine	166.404	110.921	130.639	136.853	90.374	149.188	387.638	399.322	479.585	562.388	615.858	556.126	2479.96	2134.94	1698.57	1605.92	1132	1540.5	--	--	--	--	--	--	--	--	--	--	--	--	--	--	--	--
neg_6516	PGP(18:3(10,12,15)-OH(9)/i-24:0)	47.1915	76.642	61.0259	26.8236	76.5679	81.4352	19.5118	167.263	82.8116	22.0981	29.3044	17.6267	18577.8	1968.04	3645.58	4376.42	215.805	37.4308	--	--	--	--	--	--	--	--	--	--	--	--	--	--	--	--
neg_6518	PIP(22:3(10Z,13Z,16Z)/20:4(6Z,8E,10E,14Z)-2OH(5S,12R))	6.53555e-10	2.5277	6.53555e-10	6.53555e-10	5.81206	10.7592	5.48165	1.94647	6.34528	6.53555e-10	6.53555e-10	6.53555e-10	21769.2	2262.15	4343.52	5082.24	6.53555e-10	6.53555e-10	--	--	--	--	--	--	--	--	--	--	--	--	--	--	--	--
neg_6519	(17R)-17-Ethynyl-11-methoxy-13-methyl-7,8,9,11,12,14,15,16-octahydro-6H-cyclopenta[a]phenanthrene-3,17-diol	7.18845	6.53555e-10	6.53555e-10	10.2931	4.17056	3.89716	590.013	10.8815	8.1713	17.0605	66.2671	6.53555e-10	211.325	263.401	308.066	690.757	116.232	76.4023	--	--	--	--	--	--	--	--	--	--	--	--	--	--	--	--
neg_6520	Corosin	152.292	150.488	51.2576	379.396	35.4572	164.706	4580.57	1539.78	2627.9	27402.3	64.5562	546.15	1860.77	1490.56	1034.1	1220.61	251.356	120.078	--	--	--	--	--	--	--	--	--	--	--	--	--	--	--	--
neg_6525	22-oxo-docosanoate	6.53555e-10	6.53555e-10	6.53555e-10	6.53555e-10	6.53555e-10	1.62702	2657.21	125.462	119.386	68.1718	81.8357	81.5265	99.5406	109.254	105.869	98.7081	10.7576	166.084	--	--	--	--	--	--	--	--	--	--	--	--	--	--	--	--
neg_6530	Palmitoyl Ara-C	518.865	575.93	225.626	364.22	264.744	466.182	1811.13	3825.74	3660.28	2415.35	1396.06	1052.81	4121.06	1645.95	1131.17	2566.17	3174.78	477.734	--	--	--	--	--	--	--	--	--	--	--	--	--	--	--	--
neg_6536	25-Hydroxy-24-oxocholecalciferol	6.53555e-10	6.53555e-10	2.29514	1.3396	1.82632	6.53555e-10	50.4827	134.985	103.325	59.0206	65.087	52.5596	204.623	170.471	153.648	176.464	199.715	98.2325	--	--	--	--	--	--	--	--	--	--	--	--	--	--	--	--
neg_6543	PG(PGF1alpha/20:3(8Z,11Z,14Z))	42.5637	97.7532	10.3943	19.6635	35.9724	32.0871	34.7214	35.6505	21.3326	13.1063	8.01259	4.44386	71.9988	68.1297	91.1651	145.596	425.132	6.55528	--	--	--	--	--	--	--	--	--	--	--	--	--	--	--	--
neg_6544	Glycocholic acid	37.123	68.3257	31.9577	29.6121	54.9882	35.6679	9.36654	449.926	97.5291	3.71287	27.4823	11.5304	458.592	108.163	38.8342	219.141	1046.08	53.1054	C01921	Cholesterol metabolism(ko04979);;Bile secretion(ko04976);;Primary bile acid biosynthesis(ko00120);;Metabolic pathways(ko01100)	LMST05030001	Glycocholic Acid	N-(3alpha,7alpha,12alpha-trihydroxy-5beta-cholan-24-oyl)-glycine	Cholylglycine	Sterol Lipids [ST]	Steroid conjugates [ST05]	Glycine conjugates [ST0503]	HMDB0000331	Organic compounds	Lipids and lipid-like molecules	Steroids and steroid derivatives	Bile acids, alcohols and derivatives	44263376	68753-51-5
neg_6548	Talinolol	356.183	317.842	192.123	381.818	228.884	337.077	2253.77	2748.36	2312.57	1872.08	2720.55	2497.23	10657.2	3188.52	3076.74	4306.06	33898.1	5248.39	--	--	--	--	--	--	--	--	--	--	--	--	--	--	--	--
neg_6549	VAPIPROST	63.7893	75.416	55.6905	324.616	181.302	96.2917	1949.32	3842.48	4295.23	1409.45	1337.92	1324.23	2776.09	2531.76	2021.42	3054.91	7145.78	515.354	--	--	--	--	--	--	--	--	--	--	--	--	--	--	--	--
neg_6551	Val-Gly-Val-Ala-Pro-Gly	3873.28	3255.21	2894.96	4351.74	2800.93	3371.54	5771.1	6656.15	7733.1	4695.96	5179.02	3722.85	17071.4	15140.1	10880.6	16508.8	3096.29	10101.7	--	--	--	--	--	--	--	--	--	--	--	--	--	--	--	--
neg_6553	9(S)-HEPE	6.53555e-10	6.53555e-10	1.9256	6.53555e-10	6.53555e-10	6.53555e-10	163.25	52.994	74.5672	116.945	167.167	99.7601	15848.7	10350.4	18206.9	13885	105.412	25148.2	--	--	--	--	--	--	--	--	--	--	--	--	--	--	--	--
neg_6558	PGP(18:0/20:3(6,8,11)-OH(5))	3.27272	17.0275	53.8343	15.9893	42.5127	9.1905	37.7366	315.866	117.736	44.1013	97.6772	38.8027	181.163	58.7632	103.563	273.555	9.61487	37.2776	--	--	--	--	--	--	--	--	--	--	--	--	--	--	--	--
neg_6562	N-Docosahexaenoyl Tryptophan	17.1362	2.21175	2.55798	6.53555e-10	7.5701	58.7183	132.451	148.39	14295.7	182.793	45.3521	105.424	892.569	1211.77	1048.54	962.803	381.808	41.0734	--	--	--	--	--	--	--	--	--	--	--	--	--	--	--	--
neg_6563	Bardoxolone methyl	217.185	232.696	134.905	167.054	54.1865	231.4	755.657	1395.14	856.724	685.94	680.905	774.519	2310.29	2353	1714.99	1921.38	5259.23	786.313	--	--	--	--	--	--	--	--	--	--	--	--	--	--	--	--
neg_6564	Retaspimycin	121.159	252.338	163.259	78.822	91.5089	162.045	1019.17	2804.85	1070.81	748.018	1057.16	717.904	1598.66	1124.14	972.223	1589.83	4906.08	223.589	--	--	--	--	--	--	--	--	--	--	--	--	--	--	--	--
neg_6568	CDP-DG(i-14:0/PGJ2)	4.53365	4.01102	2.43127	11.9183	36.8724	15.9444	21.2435	176.616	42.5162	14.2525	16.4898	2.92596	181.432	30.6343	33.7132	30.6831	9.91602	18.6007	--	--	--	--	--	--	--	--	--	--	--	--	--	--	--	--
neg_6569	PI(20:0/22:6(5Z,8E,10Z,13Z,15E,19Z)-2OH(7S, 17S))	4.06611	17.7195	0.0101441	6.53555e-10	12.494	9.50044	46.477	482.067	64.5813	5.16832	66.3879	6.53555e-10	227.681	56.3687	62.6441	103.811	258.581	6.53555e-10	--	--	--	--	--	--	--	--	--	--	--	--	--	--	--	--
neg_6576	Muricatacin	6.53555e-10	6.53555e-10	6.53555e-10	6.53555e-10	6.53555e-10	6.53555e-10	2.18654	3.0799	0.839948	2.34526	0.746211	6.53555e-10	3221.18	785.217	1565.17	1323.71	0.537544	19.8149	--	--	LMFA05000682	Muricatacin	5-(1-hydroxytridecyl)oxolan-2-one	-	Fatty Acyls [FA]	Fatty alcohols [FA05]	-	--	--	--	--	--	--	--
neg_6578	LysoPE(0:0/16:0)	1883.28	1812.47	1211.86	2071.68	986.966	1552.19	74415.5	180883	91842.7	73368	91728.7	89469.9	108569	40145	48417.2	67625.9	49817.7	53515.7	--	--	--	--	--	--	--	--	--	HMDB0011473	Organic compounds	Lipids and lipid-like molecules	Glycerophospholipids	Glycerophosphoethanolamines	53480922	_
neg_6586	PI(18:1(11Z)/TXB2)	891.929	847.853	479.183	446.266	811.426	414.792	6248.81	46458.6	13795.2	7352.02	11260.8	9635.76	14771.4	2401.86	3279.56	6687.11	3975.63	3291.47	--	--	--	--	--	--	--	--	--	--	--	--	--	--	--	--
neg_6591	(S)-3-(4-Methoxyphenyl)-N-((S)-1-((R)-2-methyloxiran-2-yl)-1-oxo-3-phenylpropan-2-yl)-2-((S)-2-(2-morpholinoacetamido)propanamido)propanamide	247.469	300.211	215.495	226.449	133.942	302.369	7018.58	1296.97	2776.95	1076.23	975.451	1018.04	1912.05	1979.37	1514.34	2395.73	688.218	1315.93	--	--	--	--	--	--	--	--	--	--	--	--	--	--	--	--
neg_6595	Chenodeoxycholylglutamic acid	6.53555e-10	6.53555e-10	6.53555e-10	6.53555e-10	6.53555e-10	6.53555e-10	13239	29140.8	10001	11547.8	13245.7	26579	4750.72	1935.47	1903.63	5496.88	1635.66	7341.42	--	--	--	--	--	--	--	--	--	--	--	--	--	--	--	--
neg_6610	LysoPE(0:0/16:1(9Z))	1481.23	1352.38	1046.35	1711.27	668.876	1323.53	11511.2	15347.3	10147	8317.07	10603.4	9503.45	19724.9	9533.41	10757	17344.1	22353	10867.4	--	--	--	--	--	--	--	--	--	HMDB0011474	Organic compounds	Lipids and lipid-like molecules	Glycerophospholipids	Glycerophosphoethanolamines	53480923	_
neg_6614	PC(20:1(11Z)/LTE4)	681.167	1129.75	711.179	676.119	459	738.728	6206.04	20788.3	5775.22	2562.02	3265.29	2116.13	8784.47	1076.06	1668.77	4783.76	2382.07	341.271	--	--	--	--	--	--	--	--	--	--	--	--	--	--	--	--
neg_6623	Dihydroxyeicosatrienoic acid	27.8731	18.311	53.9863	44.5789	15.2904	32.7301	181.444	175.932	988.618	297.73	132.222	144.04	1386.97	3635.75	1413.62	1191.38	278.816	724.374	--	--	--	--	--	--	--	--	--	--	--	--	--	--	--	--
neg_6625	Janthitrem B	130.553	65.6461	32.3653	62.376	91.3669	40.7456	2390.38	4662.82	2331.39	1689.63	2267.63	2101.47	3836.78	2293.74	2040.53	3275.63	1855.44	780.751	--	--	--	--	--	--	--	--	--	--	--	--	--	--	--	--
neg_6630	H-Val-pro-asn-leu-pro-gln-arg-phe-NH2	406.009	685.738	466.456	440.372	518.2	514.397	341.211	4632	595.936	325.682	517.641	406.869	5430.48	887.202	955.016	2462.83	2747.86	122.362	--	--	--	--	--	--	--	--	--	--	--	--	--	--	--	--
neg_6631	PC(DiMe(13,5)/TXB2)	6.53555e-10	6.53555e-10	13.1235	16.5031	41.6292	45.178	226.957	900.932	233.634	136.941	74.3283	83.2266	1033.7	110.262	290.828	1588.86	158.608	320.272	--	--	--	--	--	--	--	--	--	--	--	--	--	--	--	--
neg_6634	Cucurbitacin B	298.411	268.976	187.238	249.227	125.598	219.292	1213.69	3190.37	1342.85	978.751	1478.02	1189.58	2969.31	1494.43	1411.57	1931.48	840.749	571.987	--	--	LMST01010104	Cucurbitacin B	-	-	Sterol Lipids [ST]	Sterols [ST01]	Cholesterol and derivatives [ST0101]	--	--	--	--	--	--	--
neg_6638	PI(16:0/PGF1alpha)	369.912	630.738	341.845	374.643	1337.82	441.628	522.227	2948.91	788.691	573.653	471.722	550.451	3286.36	1013.26	884.798	2568.5	4257.52	523.132	--	--	--	--	--	--	--	--	--	--	--	--	--	--	--	--
neg_6639	Zotarolimus	5.51957	9.32763	6.59805	4.9678	7.40317	20.3303	251.632	342.773	217.136	103.196	145.246	148.754	849.395	108.422	206.033	455.654	171.144	48.4386	--	--	--	--	--	--	--	--	--	--	--	--	--	--	--	--
neg_6640	Cucurbitacin S	6.53555e-10	1.02878	6.53555e-10	32.4438	14.7572	6.53555e-10	2026.1	8276.72	1089.2	286.842	562.2	439.236	5606.53	460.078	894.01	3043.24	3047.47	0.0887655	--	--	LMST01010116	Cucurbitacin S	-	-	Sterol Lipids [ST]	Sterols [ST01]	Cholesterol and derivatives [ST0101]	--	--	--	--	--	--	--
neg_6647	undecylprodigiosin	11341.7	9654.11	7224.9	11283.3	6097.87	8635.8	30946	26239.3	20194.4	17463.8	12550.8	14644.2	34364.1	27376.8	21814.4	19452.3	39885.1	20895.2	C12023	Metabolic pathways(ko01100)	--	--	--	--	--	--	--	--	--	--	--	--	--	--
neg_6650	Pentasine	155.501	92.0729	100.084	118.289	60.3069	55.2497	730.106	344.519	732.712	713.176	326.188	548.248	339.477	540.988	391.824	370.107	1173.94	540.244	--	--	--	--	--	--	--	--	--	--	--	--	--	--	--	--
neg_6651	PS(DiMe(13,5)/MonoMe(11,5))	266.906	254.407	246.479	81.4113	60.5716	278.038	475.172	1448.88	790.244	285.085	772.963	606.484	3526.58	544.778	1956.99	905.539	198.635	144.169	--	--	--	--	--	--	--	--	--	--	--	--	--	--	--	--
neg_6654	15-Hexadecenoic acid	841.738	815.789	961.807	416.602	585.704	559.976	21.201	159.702	48.1369	19.8544	31.5285	22.3384	131.927	50.6725	25.9838	122.874	155.005	18.6921	--	--	--	--	--	--	--	--	--	--	--	--	--	--	--	--
neg_6656	L-Arginine	89.4311	52.402	13.1776	16.9276	38.9974	28.4569	217.808	206.636	128.29	142.736	244.944	143.21	195.497	300.55	243.767	367.812	82.4742	190.842	C00062	Aminoacyl-tRNA biosynthesis(ko00970);;Protein digestion and absorption(ko04974);;Chagas disease(ko05142);;Arginine and proline metabolism(ko00330);;Amyotrophic lateral sclerosis(ko05014);;ABC transporters(ko02010);;Central carbon metabolism in cancer(ko05230);;Metabolic pathways(ko01100);;Monobactam biosynthesis(ko00261);;Biosynthesis of amino acids(ko01230);;mTOR signaling pathway(ko04150);;Argi…	--	--	--	--	--	--	--	HMDB0062762	Organic compounds	Organic acids and derivatives	Carboxylic acids and derivatives	Amino acids, peptides, and analogues	1549073	_
neg_6663	16-Acetylpriverogenin A	290.159	309.416	217.161	175.79	138.006	248.108	16687.4	13526.5	4457.92	4953.14	2593.02	4433.18	1460.64	2006.13	1764.8	1968.79	407.079	347.835	--	--	--	--	--	--	--	--	--	--	--	--	--	--	--	--
neg_6665	PIP(22:4(10Z,13Z,16Z,19Z)/20:3(6,8,11)-OH(5))	5.00654	6.53555e-10	6.53555e-10	6.53555e-10	6.53555e-10	6.53555e-10	29.477	29.3978	11.3796	6.53555e-10	34.9826	29.2582	3529.35	304.615	1380.34	764.23	18.6041	6.53555e-10	--	--	--	--	--	--	--	--	--	--	--	--	--	--	--	--
neg_6668	Retapamulin	3276.97	2704.39	2211.05	2954.46	1559.37	2315.72	7720.96	29064.6	9099.15	8136.39	13001.9	10628.9	30092.9	12421.6	12267.3	20164.7	29759.7	6671.68	--	--	--	--	--	--	--	--	--	HMDB0015386	Organic compounds	Lipids and lipid-like molecules	Prenol lipids	Diterpenoids	6918462	224452-66-8
neg_6671	1,2-Di-(9Z,12Z,15Z-octadecatrienoyl)-3-(Galactosyl-alpha-1-6-Galactosyl-beta-1)-glycerol	40.8933	86.2937	103.801	108.508	140.474	74.4889	432.791	201.935	71.8923	62.3335	50.1116	23.0114	19232.6	1615.49	6637.46	3950.03	51.8396	54.9713	--	--	--	--	--	--	--	--	--	--	--	--	--	--	--	--
neg_6674	MG(15:0/0:0/0:0)	318.928	346.661	512.293	605.216	405.472	413.189	328.145	326.161	439.94	355.555	380.778	384.596	2932.15	11813.5	2903.82	1231.23	1412.05	7266.56	--	--	--	--	--	--	--	--	--	--	--	--	--	--	--	--
neg_6676	1-Heptadecanoylglycerophosphoethanolamine	5.25279	6.53555e-10	6.53555e-10	3.16749	5.09321	4.51318	2711.06	7144.92	4427.21	2749.35	5546.37	2762.47	2563.24	1287.87	1093.61	1388.96	2211.62	1128.84	--	--	--	--	--	--	--	--	--	--	--	--	--	--	--	--
neg_6682	Bopindolol	6.73465	6.53555e-10	0.630132	2.76727	6.53555e-10	5.49704	36.1293	50.955	90.1676	43.6517	51.9484	19.245	456.177	250.429	488.533	994.382	19.4437	12.2821	--	--	--	--	--	--	--	--	--	--	--	--	--	--	--	--
neg_6685	Deoxyspergualin	250.161	179.683	94.0747	211.249	114.738	129.939	670.049	552.74	572.674	463.949	590.76	373.986	2237.99	1249.03	612.87	1026.05	547.33	1360.43	--	--	--	--	--	--	--	--	--	--	--	--	--	--	--	--
neg_6687	(23S,24S)-17,23-Epoxy-24,29-dihydroxy-27-norlanost-8-ene-3,15-dione	28.4456	39.9227	23.9347	55.9745	47.1107	49.2174	771.824	758.544	1116.06	821.97	1536.14	1460.05	1579.65	2355.49	1634.07	1516.81	2442.19	1450.47	--	--	--	--	--	--	--	--	--	--	--	--	--	--	--	--
neg_6688	Galactocerebroside	414.723	400.128	189.987	252.536	97.9652	339.81	2951.85	2479.47	1797.86	1546.87	1213.27	1157.45	4106.71	2975.66	2485.92	2457.59	7562.5	3102.24	C02686	Metabolic pathways(ko01100);;Sphingolipid metabolism(ko00600)	--	--	--	--	--	--	--	HMDB0012321	Organic compounds	Lipids and lipid-like molecules	Sphingolipids	Glycosphingolipids	53481406	148347-41-5
neg_6689	Cyanoginosin	311.095	455.41	552.951	412.866	373.391	561.604	234.118	70.7308	18.9993	16.8169	4.21722	6.53555e-10	372.573	84.1402	66.1494	97.4343	72.0433	6.53555e-10	--	--	--	--	--	--	--	--	--	--	--	--	--	--	--	--
neg_6699	Verdamicin	390.881	401.542	285.066	264.197	213.781	433.401	647.574	873.215	779.508	755.69	638.299	797.448	2582.44	908.49	995.43	3051.61	5923.01	618.357	--	--	--	--	--	--	--	--	--	--	--	--	--	--	--	--
neg_67	3-Nitrotyrosine	100.087	108.106	62.7144	60.2238	53.7426	73.9649	6.53555e-10	6.53555e-10	8.15563	6.53555e-10	6.53555e-10	5.42565	34.6152	23.486	28.6055	15.16	37.614	6.31786	--	--	--	--	--	--	--	--	--	HMDB0001904	Organic compounds	Organic acids and derivatives	Carboxylic acids and derivatives	Amino acids, peptides, and analogues	65124	3604-79-3
neg_6701	Dienogest	3.93461	62.2868	6.09775	112.867	13.6152	6.53555e-10	235.788	29.5041	84.8208	116.792	76.5266	165.241	409.066	488.5	298.077	216.739	5.95335	161.133	--	--	--	--	--	--	--	--	--	--	--	--	--	--	--	--
neg_6715	Leukotriene B4 ethanolamide	503.886	396.414	456.65	708.245	397.855	448.134	10836.6	9571.92	14628	7092.09	14314.6	7502.39	12616.6	5917.63	11075.8	13442.9	14954.2	11952.4	--	--	--	--	--	--	--	--	--	--	--	--	--	--	--	--
neg_6717	LysoPA(24:0/0:0)	31.2146	19.9347	14.9032	22.6201	11.5665	4.84725	1510.07	1439.03	1534.59	1022.92	1222.2	2049.28	772.218	1013.82	837.961	715.476	380.201	602.277	--	--	--	--	--	--	--	--	--	--	--	--	--	--	--	--
neg_6720	Bafilomycin A1(Baf-A1)	6.53555e-10	6.53555e-10	2.32602	6.53555e-10	940.257	6.53555e-10	1429.38	764.626	881.295	593.137	640.363	1205.55	1317.73	2542.47	1694.03	2521.98	97.2763	573.987	--	--	--	--	--	--	--	--	--	--	--	--	--	--	--	--
neg_6721	Deoxycholylasparagine	3.32408	2.1341	2.11582	6.53555e-10	6.53555e-10	6.53555e-10	69.6099	232.787	196.973	83.068	62.6159	12.6585	23.2821	36.0574	9.84651	61.3295	971.962	6.53555e-10	--	--	--	--	--	--	--	--	--	--	--	--	--	--	--	--
neg_6722	PIP(20:3(5Z,8Z,11Z)/6 keto-PGF1alpha)	25.4275	43.1148	17.829	9.08091	1.97088	20.9626	6.53555e-10	6.53555e-10	6.53555e-10	6.53555e-10	3.13509	6.53555e-10	34.9363	2.2626	6.53555e-10	25.7772	109.602	6.53555e-10	--	--	--	--	--	--	--	--	--	--	--	--	--	--	--	--
neg_6725	15-Dihydroxyeicosatrienoic acid	1100.95	834.201	3653.27	1463.16	1005.04	2284.82	2480.85	1270.87	3141.3	3703.21	4235.78	5920	11199.8	47093.6	17392.3	3462.72	8915.22	21227.2	--	--	--	--	--	--	--	--	--	--	--	--	--	--	--	--
neg_6750	Partricin A	6.53555e-10	0.862062	6.53555e-10	6.53555e-10	0.499022	3.98611	6.53555e-10	6.53555e-10	7.36252	6.53555e-10	6.53555e-10	6.53555e-10	1600.93	6609.19	1711.27	114.181	282.442	6.53555e-10	--	--	--	--	--	--	--	--	--	--	--	--	--	--	--	--
neg_6753	Hexadecanedioic acid	808.964	1071.62	1292.44	817.937	1149.65	1869.99	5806.1	12170.1	34934.9	23047	11432.7	9145.33	11586	11847.1	6784.16	12042.2	23822	7949.1	C19615	Metabolic pathways(ko01100)	LMFA01170022	Thapsic acid	Hexadecanedioic acid	Thaspic acid	Fatty Acyls [FA]	Fatty Acids and Conjugates [FA01]	Dicarboxylic acids [FA0117]	HMDB0000712	Organic compounds	Lipids and lipid-like molecules	Fatty Acyls	Fatty acid esters	566787	42150-38-9
neg_6759	PS(22:4(7Z,10Z,13Z,16Z)/PGF1alpha)	377.627	380.432	229.169	186.316	145.785	283.447	33.9792	69.8441	59.6098	42.3386	61.8556	49.1811	386.071	268.508	150.301	238.871	235.134	71.6157	--	--	--	--	--	--	--	--	--	--	--	--	--	--	--	--
neg_6770	LysoPG(18:1(9Z)/0:0)	119.711	106.537	200.474	323.83	190.504	195.099	2004.04	1217.76	1878.99	954.828	1800.32	1026.63	3180.76	1948.34	1646.79	2813.02	1087.18	1689.56	--	--	--	--	--	--	--	--	--	HMDB0240602	Organic compounds	Lipids and lipid-like molecules	Glycerophospholipids	Glycerophosphoglycerols	9547135	_
neg_6778	Cholyl-L-dopa	1407.76	1211.04	840.307	815.727	616.8	1117.9	2497.48	663.978	1686.81	1197.86	160.476	320.705	2254.5	1107.27	602.944	1498.23	4836.77	172.715	--	--	--	--	--	--	--	--	--	--	--	--	--	--	--	--
neg_6785	Cucurbitacin C	753.051	604.793	440.655	498.313	255.999	634.809	85.1016	204.231	232.487	98.7005	285.528	202.132	1426.54	780.358	514.034	968.309	1060.61	94.7191	--	--	LMST01010105	Cucurbitacin C	-	-	Sterol Lipids [ST]	Sterols [ST01]	Cholesterol and derivatives [ST0101]	HMDB0034706	Organic compounds	Lipids and lipid-like molecules	Steroids and steroid derivatives	Cucurbitacins	5874476	5988-76-1
neg_679	Taurine glutamate	2946.95	2382.12	1661.62	2116.25	1462.69	1869.93	1448.68	2421.15	1698.85	1758.5	1613.95	1628.82	4469.76	2756.99	1929.22	3260.88	17494.6	1820.78	--	--	--	--	--	--	--	--	--	--	--	--	--	--	--	--
neg_6791	PC(DiMe(13,5)/PGF2alpha)	737.112	474.214	348.818	289.97	173.232	475.29	14.289	10.282	14.4382	16.1082	10.5901	0.159683	522.453	102.523	88.9954	282.185	374.564	7.2711	--	--	--	--	--	--	--	--	--	--	--	--	--	--	--	--
neg_6793	Mangiferic acid	3573.56	3763.11	3754.19	2228.12	2293.67	2524.6	769.668	1436.48	3087.28	733.035	987.882	547.953	5078.08	1338.17	1331.07	3613.35	4478.3	444.289	--	--	--	--	--	--	--	--	--	HMDB0029800	Organic compounds	Lipids and lipid-like molecules	Fatty Acyls	Lineolic acids and derivatives	6439027	18402-92-1
neg_6800	CL(8:0/8:0/14:0/15:0)	11.6173	23.6623	2.61689	6.53555e-10	6.53555e-10	6.53555e-10	6.53555e-10	6.53555e-10	6.53555e-10	6.53555e-10	6.53555e-10	6.53555e-10	441.961	507.867	95.5885	136.469	2971.37	3.89271	--	--	--	--	--	--	--	--	--	HMDB0117051	Organic compounds	Lipids and lipid-like molecules	Glycerophospholipids	Glycerophosphoglycerophosphoglycerols	131823660	_
neg_6803	3-Oxo-5beta-cholanoic acid	40.6018	43.3385	42.7799	77.0617	29.4721	51.3484	422.85	499.171	392.134	551.12	517.894	580.062	539.312	909.299	524.071	475.477	154.493	355.404	--	--	--	--	--	--	--	--	--	--	--	--	--	--	--	--
neg_6806	DG(20:3(6,8,11)-OH(5)/2:0/0:0)	1929.31	1282.16	1555.34	2898.92	1157.9	1713.42	18379.4	17206.2	16524.6	20823.2	19619.2	22785	20335.1	30288.3	19423.8	14197.5	12359.6	17773.1	--	--	--	--	--	--	--	--	--	--	--	--	--	--	--	--
neg_681	Neuraminic acid	7.03919	25.948	6.53555e-10	6.24047	4.94007	23.616	58.5002	72.3151	63.6445	74.5829	62.0579	62.5247	144.464	53.5289	70.6189	51.8718	84.7198	66.1193	--	--	--	--	--	--	--	--	--	--	--	--	--	--	--	--
neg_6810	PE(22:6(4Z,8Z,10Z,13Z,16Z,19Z)-OH(7)/DiMe(11,3))	2603.19	3071.42	1265.21	1995.19	2599.54	1316.74	7266.67	6152.98	18245.4	7318.99	18583.7	5377.29	7296.54	7360.73	10532.4	13335	4563.85	10364.4	--	--	--	--	--	--	--	--	--	--	--	--	--	--	--	--
neg_6812	PC(DiMe(13,5)/20:4(6Z,8E,10E,14Z)-2OH(5S,12R))	7.02699	32.0649	12.5238	13.6534	33.6667	31.9329	8.81337	23.097	33.9884	18.3235	26.2207	26.0546	577.782	216.838	82.5088	322.593	345.571	44.2334	--	--	--	--	--	--	--	--	--	--	--	--	--	--	--	--
neg_6813	PI(20:4(5Z,8Z,11Z,14Z)/PGF1alpha)	1904.08	3247.07	2452.21	1520.62	1442.1	2564.86	92.456	381.842	295.362	268.723	182.102	103.686	5791.17	1645.5	687.218	3983.43	17962.8	167.216	--	--	--	--	--	--	--	--	--	--	--	--	--	--	--	--
neg_6815	Ganoderic acid beta	7.79944	5.8191	6.53555e-10	6.53555e-10	15.2301	27.4613	6.53555e-10	28.0292	6.53555e-10	12.4254	1.78437	5.47204	518.576	452.611	477.973	239.794	16026.5	6.53555e-10	--	--	--	--	--	--	--	--	--	--	--	--	--	--	--	--
neg_6821	PI(18:3(10,12,15)-OH(9)/16:1(9Z))	278.485	359.736	335.764	164.787	163.98	180.584	549.876	62.5837	465.312	1032.79	84.5622	125.003	452.363	251.797	270.367	324.245	87.8768	265.052	--	--	--	--	--	--	--	--	--	--	--	--	--	--	--	--
neg_6826	Isoleucyl-Valine	4060.55	4155.81	4249.54	4465.95	3060.29	4176.06	3410.13	3290.02	2916.24	3439.43	3499.17	3590.09	3649.43	2789.17	3609.8	2935.02	1999.52	4017.68	--	--	--	--	--	--	--	--	--	--	--	--	--	--	--	--
neg_6830	MURABUTIDE	3873.55	4953.96	3434.89	4142.97	3058.37	4943.41	11713	18586.7	16411.2	13451.8	19227.5	14436.2	5556.44	8373.89	8820.87	8159.19	3772.08	9738.45	--	--	--	--	--	--	--	--	--	--	--	--	--	--	--	--
neg_6836	LysoPA(18:2(9Z,12Z)/0:0)	3014.6	2754.89	2549.56	3127.08	1950.24	2982.89	28086	19788.2	20880	15080.2	21462.1	17818.6	29324.1	16330	14745.5	27326.2	18169.9	28994.2	--	--	--	--	--	--	--	--	--	--	--	--	--	--	--	--
neg_6840	Beloranib	24239.4	24050.3	13376.9	12855.4	6702.54	19058.6	1289.27	1211.61	1312.28	1242.42	1442.28	1104.53	1953.91	1802.69	1592.58	1603.25	1987.73	1128.12	--	--	--	--	--	--	--	--	--	--	--	--	--	--	--	--
neg_6841	1-acyl-PAF	44.2784	43.4532	14.8035	72.3415	23.1817	25.7685	132.788	48.2896	148.068	84.9602	68.3353	33.6423	763.762	703.595	395.616	428.542	960.552	160.947	--	--	--	--	--	--	--	--	--	--	--	--	--	--	--	--
neg_6848	(2S,3R,4R)-2-Amino-3,4-dihydroxy-2-(hydroxymethyl)-14-oxoicos-6-enoic acid	364.527	325.112	300.869	481.717	259.324	443.047	3676.2	4687.65	3788.89	4598.85	3941.05	3806.7	7240.3	3482.56	4104.1	4219.9	42204	6171.59	--	--	--	--	--	--	--	--	--	--	--	--	--	--	--	--
neg_6858	Antibiotic SB 202742	7.87462	3.4789	6.53555e-10	1.88706	6.53555e-10	3.51362	47.0841	48.6843	68.286	40.683	147.43	54.3958	205.889	236.616	450.22	291.408	111.112	127.85	--	--	--	--	--	--	--	--	--	--	--	--	--	--	--	--
neg_6859	PI(PGF1alpha/18:0)	254.11	387.99	115.373	336.307	362.897	323.002	44.4607	236.337	160.081	19.8532	183.655	57.2695	3574.17	371.611	804.713	2885.04	2192.46	203.624	--	--	--	--	--	--	--	--	--	--	--	--	--	--	--	--
neg_6860	Notoginsenoside R6	219.492	325.706	122.994	374.773	248.923	276.98	214.063	1404.47	496.565	54.2486	123.219	104.746	2924.57	834.172	741.464	3010.95	4538.23	363.141	--	--	--	--	--	--	--	--	--	--	--	--	--	--	--	--
neg_6867	Nystatin	179.166	134.774	267.512	134.427	71.759	143.767	191.443	427.447	255.272	376.935	109.136	38.3915	298.289	284.627	340.874	710.967	362.895	144.462	--	--	LMPK06000001	Nystatin	-	-	Polyketides [PK]	Polyenes [PK06]	-	--	--	--	--	--	--	--
neg_6874	DG(2:0/18:1(12Z)-2OH(9,10)/0:0)	6.66738	2.56171	19.7763	4.42427	6.53555e-10	15.5247	761.066	987.744	1053.34	1300.34	778.822	2959.24	2863.58	7512.06	2753.72	2062.57	412.98	502.836	--	--	--	--	--	--	--	--	--	--	--	--	--	--	--	--
neg_6887	7b,12a-Dihydroxycholanoic acid	3.59831	6.53555e-10	6.53555e-10	6.53555e-10	6.53555e-10	2.10908	10.7371	40.3857	38.9249	213.942	19.0411	29.2515	176.212	375.616	225.043	322.012	12.5965	11.2366	--	--	--	--	--	--	--	--	--	--	--	--	--	--	--	--
neg_6888	1-Oleoylglycerophosphoserine	1236.48	1456.98	816.419	893.508	460.978	1017.76	2346.99	5079.44	3866.29	2112.58	3051.73	2630.43	5954.18	3355.43	4485.71	5938.57	3552.61	2621.02	--	--	--	--	--	--	--	--	--	--	--	--	--	--	--	--
neg_6889	PI(18:3(6Z,9Z,12Z)/PGF1alpha)	230.212	536.754	629.027	378.896	402.478	661.092	1236.6	5263.33	1674.64	588.509	1147.72	725.121	18616.8	2692.02	2652.4	7619.32	13744.9	621.125	--	--	--	--	--	--	--	--	--	--	--	--	--	--	--	--
neg_689	alpha-D-Glucose 1,6-bisphosphate	8.27732	7.90054	44.0532	26.002	10.1858	15.0341	11.7426	3.1027	13.9888	4.2877	18.2818	14.9328	22.9463	12.4209	24.0007	13.0743	21.6369	11.1849	C01231	Starch and sucrose metabolism(ko00500);;Metabolic pathways(ko01100)	--	--	--	--	--	--	--	HMDB0003514	Organic compounds	Organic oxygen compounds	Organooxygen compounds	Carbohydrates and carbohydrate conjugates	82400	10139-18-1
neg_6890	PI(20:1(11Z)/TXB2)	97.9532	161.948	91.6918	64.5453	94.9877	102.567	25.0071	289.982	141.151	6.74855	77.7925	49.2419	685.452	174.728	150.497	481.12	866.313	74.0686	--	--	--	--	--	--	--	--	--	--	--	--	--	--	--	--
neg_6894	Dynorphin A (6-8)	616.28	603.087	414.876	718.764	363.106	621.166	5284.95	6466.84	5915.04	3596.97	5101.94	4216.15	4969.76	3658.89	4019.79	3775.13	8632.26	7359.89	--	--	--	--	--	--	--	--	--	--	--	--	--	--	--	--
neg_69	senkyunolide I	2448.75	1937.03	1620.56	2040.79	1147.73	1797.56	82.4615	60.7309	168.778	52.3524	141.939	75.9429	176.558	128.539	247.823	128.972	306.169	122.96	--	--	--	--	--	--	--	--	--	--	--	--	--	--	--	--
neg_6907	PIP(20:0/22:6(5Z,8E,10Z,13Z,15E,19Z)-2OH(7S, 17S))	6.53555e-10	30.2056	13.0908	6.53555e-10	56.3161	6.53555e-10	6.53555e-10	915.219	29.9811	47.0589	27.5411	38.7419	10775.5	1317.05	1633.41	3830.05	3336.16	6.53555e-10	--	--	--	--	--	--	--	--	--	--	--	--	--	--	--	--
neg_6908	18-Hydroxyoctadecadienoic acid	6.53555e-10	6.53555e-10	0.00740373	6.53555e-10	6.53555e-10	6.53555e-10	6.53555e-10	6.53555e-10	6.53555e-10	6.53555e-10	2.65493	6.53555e-10	360.433	259.718	517.952	448.077	35.2794	3926.75	--	--	--	--	--	--	--	--	--	--	--	--	--	--	--	--
neg_6916	Asi-222	22886.5	21224.5	14603.2	16558.5	8555.67	14875	27703.5	68023.8	35545.5	19930.8	41746.3	31822.6	220764	52242.4	71643.5	151760	122834	19720.9	--	--	--	--	--	--	--	--	--	--	--	--	--	--	--	--
neg_6919	Peanut oil, hydrogenated	411.417	259.877	177.16	292.429	216.679	163.636	1078.54	1420.74	898.73	589.78	598.298	559.089	2795.07	1133.62	1446.56	2643.91	1993.51	207.121	--	--	--	--	--	--	--	--	--	--	--	--	--	--	--	--
neg_6923	Didemnin A	519.256	701.141	162.992	161.177	171.615	233.133	233.157	613.646	417.994	134.408	250.27	85.9017	2337.46	430.092	519.552	932.026	3857.09	220.91	--	--	--	--	--	--	--	--	--	--	--	--	--	--	--	--
neg_6927	CL(11:0/11:0/11:0/12:0)	6.53555e-10	14.4239	6.53555e-10	6.53555e-10	6.53555e-10	12.3481	333.962	5689.19	1051.3	158.847	828.147	285.045	19495.8	2311.46	2261.4	10361.9	25939.6	13.1751	--	--	--	--	--	--	--	--	--	--	--	--	--	--	--	--
neg_6934	PI(PGE1/22:3(10Z,13Z,16Z))	349.669	137.988	176.189	6.22967	59.8111	265.945	313.519	15567.4	140.449	280.566	42.1366	369.201	15729.6	2858.63	1267.84	14101.2	127598	739.411	--	--	--	--	--	--	--	--	--	--	--	--	--	--	--	--
neg_6940	4-Hydroxyhexanoycarnitine	5.96372	6.07501	11.8318	63.8178	22.6076	11.0374	198.561	270.975	610.234	284.949	711.176	328.479	893.862	529.465	480.969	498.162	562.984	442.247	--	--	--	--	--	--	--	--	--	--	--	--	--	--	--	--
neg_6944	Trihexosylceramide (d18:1/12:0)	16.8523	41.5648	114.52	34.2683	13.2561	78.6311	77.8862	1285.57	815.005	86.2503	40.0414	30.8959	460.393	373.442	404.541	196.497	182.214	24.4118	--	--	--	--	--	--	--	--	--	--	--	--	--	--	--	--
neg_6948	9-Octadecenoic acid (9Z)-, (2-hydroxy-2-oxido-1,2-oxaphospholan-4-yl)methyl ester	6.53555e-10	6.53555e-10	6.53555e-10	6.53555e-10	1.32864	6.53555e-10	70.5619	49.7942	96.7299	100.206	464.774	61.4091	369.162	312.757	374.111	358.923	127.081	70.7228	--	--	--	--	--	--	--	--	--	--	--	--	--	--	--	--
neg_6950	N-Acetyl-N-[(2S)-3-(1H-indol-3-yl)-2-[[2-(4-piperidin-1-ylpiperidin-1-yl)acetyl]amino]propyl]-2-methoxybenzamide	75.9891	46.2717	28.0669	106.849	11.592	53.1472	601.482	332.429	432.375	235.623	290.458	269.751	1712.97	966.428	883.73	828.801	2622.49	420.184	--	--	--	--	--	--	--	--	--	--	--	--	--	--	--	--
neg_6964	Mutilin	6.53555e-10	6.53555e-10	6.53555e-10	6.53555e-10	6.53555e-10	1.03374	57.7607	84.5941	186.887	69.8316	102.484	40.9862	16424	5003.57	10698.5	8086.36	204.519	1176.89	--	--	--	--	--	--	--	--	--	--	--	--	--	--	--	--
neg_6965	3b-Allotetrahydrocortisol	58.8243	76.2992	90.4589	59.6432	43.3885	66.0641	77.9291	8.95384	94.4015	2.84382	247.131	15.362	739.736	322.683	659.244	431.454	39.9159	84.7002	--	--	--	--	--	--	--	--	--	--	--	--	--	--	--	--
neg_6968	Amphibine H	837.629	1597.93	421.852	686.865	1275.32	696.601	4267.29	24863	5069.48	2895	5503.37	6052.03	15434.2	5168.96	3696.63	11305.6	3854.82	1497.97	--	--	--	--	--	--	--	--	--	--	--	--	--	--	--	--
neg_6972	Bardoxolone	432.391	323.757	155.868	408.862	103.89	328.303	6547.74	8701.12	8951.27	5625.64	9922.31	7080.16	10083.7	7023.46	6759.93	8680.1	9243.97	4867.81	--	--	--	--	--	--	--	--	--	--	--	--	--	--	--	--
neg_6978	milbemycin beta3	164.344	107.967	82.1032	137.941	83.7009	156.325	900.558	868.103	935.711	618.966	1032.29	774.703	1378.45	1435.04	1227.18	1133.42	938.065	969.839	--	--	--	--	--	--	--	--	--	--	--	--	--	--	--	--
neg_6982	(3a,5b,7a,12a)-24-[(carboxymethyl)amino]-1,12-dihydroxy-24-oxocholan-3-yl-b-D-Glucopyranosiduronic acid	257.194	199.888	162.444	425.626	237.446	252.262	2043.41	2677.95	5919.37	2103.22	5828.79	1646.15	6214.64	6140.84	5669.66	6832.5	2720.81	3954.59	--	--	LMST05010029	-	(3a,5b,7a,12a)-24-[(carboxymethyl)amino]-1,12-dihydroxy-24-oxocholan-3-yl-b-D-Glucopyranosiduronic acid	-	Sterol Lipids [ST]	Steroid conjugates [ST05]	Glucuronides [ST0501]	--	--	--	--	--	--	--
neg_6983	Hydroxyhomodestruxin B	98.0905	162.227	45.4471	133.731	84.0889	19.8971	652.881	857.967	1292.47	448.217	1299.91	405.188	1538.26	1523.3	1432.57	1691.4	841.214	954.085	--	--	--	--	--	--	--	--	--	HMDB0039897	Organic compounds	Organic acids and derivatives	Peptidomimetics	Depsipeptides	85262217	_
neg_6985	PGP(i-20:0/PGF2alpha)	13.7072	24.6596	36.6002	1.92303	3.11864	31.8525	560.115	481.046	982.806	1097.92	6.53555e-10	5.01969	90.6106	28.6558	80.8241	83.3245	158.472	6.53555e-10	--	--	--	--	--	--	--	--	--	--	--	--	--	--	--	--
neg_6991	gamma-Eudesmol rhamnoside	2.10978	6.53555e-10	48.269	6.53555e-10	1.63977	6.53555e-10	74.637	57.8744	90.6369	61.9865	23.1959	92.5747	226.232	359.964	186.943	566.307	46.6988	44.3523	--	--	--	--	--	--	--	--	--	--	--	--	--	--	--	--
neg_6992	1-pentadecanoyl-glycero-3-phosphate	96.6861	6.53555e-10	2.99932	3.54862	8.27492	2.8012	1.92689	62.1646	12.4785	73.3914	683.367	37.0286	25.5088	65.5182	52.994	102.646	11.421	21.5581	--	--	LMGP10050037	PA(15:0/0:0)	1-pentadecanoyl-glycero-3-phosphate	LPA(15:0)	Glycerophospholipids [GP]	Glycerophosphates [GP10]	Monoacylglycerophosphates [GP1005]	--	--	--	--	--	--	--
neg_6994	S-(2,3-Bis(palmitoyloxy)propyl)-N-palmitoylcysteinyl-alanyl-glycine	6.53555e-10	6.53555e-10	6.53555e-10	6.53555e-10	6.53555e-10	6.53555e-10	11.7094	3.63994	31.4999	127.087	91.9744	17.1492	6.53555e-10	6.53555e-10	6.53555e-10	15.1654	99.3038	78.59	--	--	--	--	--	--	--	--	--	--	--	--	--	--	--	--
neg_7001	Cryptomeridiol 11-rhamnoside	1.76646	6.53555e-10	4.99757	2.31358	6.53555e-10	42.8488	247.391	280.297	8481.77	1368.23	366.51	402.022	354.775	662.401	808.529	632.679	292.2	113.019	--	--	--	--	--	--	--	--	--	--	--	--	--	--	--	--
neg_7003	1-a,24R,25-Trihydroxyvitamin D2	1065.7	1151.85	1416.87	1046.57	918.472	1360.21	753.431	522.285	694.02	641.984	591.653	728.881	1303.02	1264.26	1345.5	1161.87	348.089	622.102	--	--	--	--	--	--	--	--	--	--	--	--	--	--	--	--
neg_7012	3beta-Hydroxy-5-cholestenoic acid	6.53555e-10	6.53555e-10	6.53555e-10	6.53555e-10	6.53555e-10	6.53555e-10	6.53555e-10	8.66268	50.9759	1635.91	5.92393	9.78022	130.908	169.561	212.519	49.2807	6.53555e-10	6.53555e-10	C17333	Primary bile acid biosynthesis(ko00120)	LMST04030072	Cholestenoic acid	3beta-Hydroxycholest-5-en-25R-26-oic acid	3beta-hydroxy-5-cholestenoic acid; hydroxycholestenoic acid	Sterol Lipids [ST]	Bile acids and derivatives [ST04]	C27 bile acids, alcohols, and derivatives [ST0403]	HMDB0012453	Organic compounds	Lipids and lipid-like molecules	Steroids and steroid derivatives	Bile acids, alcohols and derivatives	40579073	56845-87-5
neg_7021	LysoPC(15:0/0:0)	130.189	162.604	64.1381	90.9014	51.8096	108.302	2398.34	1106.72	989.86	995.939	725.42	436.815	2735.48	1052	1142.82	2356.42	4148.03	647.602	C04230	Choline metabolism in cancer(ko05231);;Glycerophospholipid metabolism(ko00564)	--	--	--	--	--	--	--	HMDB0010381	Organic compounds	Lipids and lipid-like molecules	Glycerophospholipids	Glycerophosphocholines	24779458	_
neg_7023	Tauroursodeoxycholic acid	1294.21	1503.58	1121.6	1275	576.417	1174.96	905.195	1490.14	1020.4	836.483	1008.51	948.284	2542.3	1398.84	1268.88	1895.18	1740.72	1091.56	--	--	LMST05040015	Tauroursodeoxycholic acid	N-(3alpha,7beta-dihydroxy-5beta-cholan-24-oyl)-taurine	Tauroursodeoxycholate	Sterol Lipids [ST]	Steroid conjugates [ST05]	Taurine conjugates [ST0504]	--	--	--	--	--	--	--
neg_7026	Pirarubicinol	6.53555e-10	9.31132	6.53555e-10	3.04723	4.33861	6.53555e-10	570.556	1431.72	740.304	283.668	532.374	287.069	1468.09	1009.32	927.525	1261.12	1478.66	402.479	--	--	--	--	--	--	--	--	--	--	--	--	--	--	--	--
neg_7027	PC(P-18:1(11Z)/LTE4)	9.49532	54.0617	47.4965	36.921	25.6292	56.9718	17.5407	209.128	61.5409	21.7313	49.583	32.0913	888.018	222.753	166.311	204.099	638.799	123.835	--	--	--	--	--	--	--	--	--	--	--	--	--	--	--	--
neg_7034	Colforsin daropate	692.411	965.963	564.211	392.421	289.226	570.442	1255.8	3350.42	2502.73	1409.55	2384.28	2061.66	2496.39	1810.97	4022.83	3471.05	2350.14	2344.11	--	--	--	--	--	--	--	--	--	--	--	--	--	--	--	--
neg_7040	LysoPA(16:0/0:0)	1387.02	1315.19	1127.65	1439.18	962.056	1217.61	45982.2	14060.2	11312.7	7719.93	12737.8	11725.7	15397.6	7522.87	7410.83	13005.1	8627.27	21440.6	--	--	--	--	--	--	--	--	--	--	--	--	--	--	--	--
neg_7047	N-Linoleoyl Proline	180.864	161.013	154.114	199.706	136.336	155.745	1736.55	1722.96	2144.92	1246.02	2467.59	1700.81	4883.12	3663.38	4405.4	4799.71	1423.51	2935.21	--	--	--	--	--	--	--	--	--	--	--	--	--	--	--	--
neg_7048	Medicagenic acid	133.739	184.499	140.825	154.294	94.5522	109.915	4815.27	2781.78	4055.96	1799.74	3446.61	1502.93	6896.52	2961.15	2690.07	5305.13	2250.07	2725.84	--	--	LMPR0106150034	Medicagenic acid	(4S)-2beta,3beta-Dihydroxyolean-12-ene-23,28-dioic acid	-	Prenol Lipids [PR]	Isoprenoids [PR01]	C30 isoprenoids (triterpenes) [PR0106]	--	--	--	--	--	--	--
neg_7055	Annocherin A	4328.88	2818.82	3406.57	4833.03	1630.59	3674.52	3093.46	1242.41	1191.43	1252.14	1793.24	2097.12	454.579	546.477	576.805	652.024	315.487	2644.1	--	--	--	--	--	--	--	--	--	--	--	--	--	--	--	--
neg_7058	Cholic acid glucuronide	32429.8	38762.5	38752.8	26347.6	22297.2	41371.1	2011.19	1790.99	1893.22	1307.69	1431.04	1305.19	3655.89	4128.99	3382.74	3546.85	676.847	2553.4	--	--	LMST05010044	Cholic acid glucuronide	3alpha-[(beta-D-Glucopyranuronosyl)oxy]-7alpha,12alpha-dihydroxy-5beta-cholanoic acid	-	Sterol Lipids [ST]	Steroid conjugates [ST05]	Glucuronides [ST0501]	--	--	--	--	--	--	--
neg_7062	Gly-Pro-Arg-Pro-Lys	162.203	20.3022	4.37973	121.245	34.5637	37.2086	188.499	66.8444	282.344	148.963	1146.47	73.2619	424.733	306.445	400.01	1774.15	223.597	466.834	--	--	--	--	--	--	--	--	--	--	--	--	--	--	--	--
neg_7068	(5Z)-7-[(1R,2R,3R,5S)-3,5-Dihydroxy-2-[(1E,3S,5Z)-3-hydroxyocta-1,5-dien-1-yl]cyclopentyl]hept-5-enoylcarnitine	2747.58	2972.05	2061.17	2809.45	1576.96	2738.25	5590.67	10438.3	7482.3	7360.48	7900.07	5243.21	26301.2	10978.3	10045.2	15414.6	28011.4	6477.27	--	--	--	--	--	--	--	--	--	--	--	--	--	--	--	--
neg_7071	PG(i-24:0/20:3(5Z,8Z,11Z)-O(14R,15S))	9.15721	25.3753	64.3222	58.0937	38.1899	74.9831	24.4046	137.781	92.3422	80.3494	85.8119	62.5834	454.944	91.2352	149.356	367.188	1414.45	51.3025	--	--	--	--	--	--	--	--	--	--	--	--	--	--	--	--
neg_7074	N-Palmitoyl Histidine	1651.66	1285.39	1359	2327.34	1300.96	1541.58	31274.1	18402.2	23170.9	18806.8	23558.5	19781.2	23004.9	15682.6	21538.9	20317.2	23143.2	21170.2	--	--	LMFA08020132	N-palmitoyl histidine	N-hexadecanoyl-histidine	-	Fatty Acyls [FA]	Fatty amides [FA08]	N-acyl amines [FA0802]	--	--	--	--	--	--	--
neg_7077	PGP(i-20:0/18:3(10,12,15)-OH(9))	345.64	315.385	408.444	516.926	400.154	363.271	649.771	400.155	549.897	690.735	796.371	1163.52	633.559	454.707	437.522	1013.47	558.272	799.913	--	--	--	--	--	--	--	--	--	--	--	--	--	--	--	--
neg_7078	PIP(20:1(11Z)/18:1(12Z)-2OH(9,10))	96.2468	46.8047	27.4291	40.2588	30.8209	6.53555e-10	29.6532	13.2352	6.53555e-10	36.5146	8.83863	6.53555e-10	689.858	51.7203	55.299	277.684	2125.98	6.7421	--	--	--	--	--	--	--	--	--	--	--	--	--	--	--	--
neg_7080	Hemorphin-4	238.335	200.338	185.307	147.661	121.655	214.848	315.503	226.316	237.412	159.229	226.632	136.821	364.299	381.919	465.638	585.707	289.952	211.61	--	--	--	--	--	--	--	--	--	HMDB0059788	Organic compounds	Organic acids and derivatives	Carboxylic acids and derivatives	Amino acids, peptides, and analogues	128444	_
neg_7082	PG(i-20:0/PGJ2)	234.413	641.978	679.721	419.988	348.166	391.956	717.703	513.216	670.901	447.186	561.706	337.564	1610.64	468.932	576.758	899.831	2275.98	728.681	--	--	--	--	--	--	--	--	--	--	--	--	--	--	--	--
neg_7087	2-(10-Heptadecenyl)-6-hydroxybenzoic acid	21.8036	4.28329	3.00267	2.61189	3.46506	12.703	379.461	275.722	279.488	395.51	791.204	415.61	206.673	386.272	196.584	164.331	81.5263	188.313	--	--	--	--	--	--	--	--	--	--	--	--	--	--	--	--
neg_7098	PI(18:2(9Z,12Z)/PGF1alpha)	355.147	479.602	1092.87	558.247	641.775	696.212	406.582	483.983	302.449	454.245	311.342	738.065	2814.39	1084.27	890.989	1343.53	2238.61	798.182	--	--	--	--	--	--	--	--	--	--	--	--	--	--	--	--
neg_71	2-Amino-2-thiazoline-4-carboxylic acid	519.016	637.987	493.265	443.137	405.37	462.84	42.8124	40.5734	69.0484	25.5645	84.5447	51.7013	175.211	103.424	159.107	102.183	184.915	86.2153	--	--	--	--	--	--	--	--	--	--	--	--	--	--	--	--
neg_7108	TG(14:0/20:5(5Z,8Z,11Z,14Z,17Z)/22:6(4Z,7Z,10Z,13Z,16Z,19Z))	7342.36	5603.4	9073.8	2880.65	5318	7866.14	359.864	10.9983	77.3519	32.2942	14.9525	7.79577	398.713	32.7794	119.73	45.4467	54.1133	9.09149	--	--	--	--	--	--	--	--	--	HMDB0042869	Organic compounds	Lipids and lipid-like molecules	Glycerolipids	Triradylcglycerols	131754006	_
neg_711	6-(Methylsulfonyl)hexyl glucosinolate	527.17	320.665	356.248	443.648	300.061	422.138	202.836	467.59	266.191	333.467	203.663	291.507	1022.75	287.885	233.236	280.994	2817.78	150.401	--	--	--	--	--	--	--	--	--	--	--	--	--	--	--	--
neg_7117	LysoPE(0:0/18:0)	347.83	440.293	404.441	367.686	231.689	366.974	12586.4	13567.9	7991.77	5233.6	7408.98	4719.05	23833.5	8033.31	12730.3	19357.5	14623.7	5682.59	--	--	--	--	--	--	--	--	--	HMDB0011129	Organic compounds	Lipids and lipid-like molecules	Glycerophospholipids	Glycerophosphoethanolamines	53480667	899443-67-5
neg_7134	3-Azido-7-hydroxycoumarin	162.395	238.199	746.433	394.125	189.527	399.424	184.116	101.645	132.972	258.156	352.467	271.457	149.934	82.9976	155.521	64.0033	348.806	266.962	--	--	--	--	--	--	--	--	--	--	--	--	--	--	--	--
neg_7135	Dodecatrienoic acid	14.451	7.87513	6.74497	0.667786	0.350745	11.0926	611.162	645.775	662.855	528.561	673.075	906.228	862.319	765.561	741.519	945.326	1812.98	721.952	--	--	--	--	--	--	--	--	--	--	--	--	--	--	--	--
neg_7137	PA(2:0/PGF1alpha)	24.8675	10.75	2.38482	10.7476	11.1288	11.3729	226.383	578.378	368.65	241.162	279.997	163.061	786.358	362.615	234.9	654.14	652.517	188.846	--	--	--	--	--	--	--	--	--	--	--	--	--	--	--	--
neg_7140	Sulfate	363.924	399.55	948.649	573.875	378.822	561.451	375.444	314.444	320.21	374.07	498.509	451.963	533.82	316.874	377.548	344.986	1035.47	391.616	C00059	Purine metabolism(ko00230);;Monobactam biosynthesis(ko00261);;Metabolic pathways(ko01100);;Cysteine and methionine metabolism(ko00270);;Sulfur metabolism(ko00920);;ABC transporters(ko02010)	--	--	--	--	--	--	--	HMDB0001448	Inorganic compounds	Homogeneous non-metal compounds	Non-metal oxoanionic compounds	Non-metal sulfates	1117	14808-79-8
neg_7159	PC(2:0/18:3(10,12,15)-OH(9))	1994.18	2458.96	2026.14	1719.91	1288.06	2955.69	580.857	338.602	496.516	193.378	267.946	233.393	1714.56	1277.9	1110.8	1412.3	3083.06	1113.33	--	--	--	--	--	--	--	--	--	--	--	--	--	--	--	--
neg_7167	PI(18:1(11Z)/PGF2alpha)	86.3496	142.476	138.431	139.734	99.8102	104.829	25.6106	31.1832	37.2286	33.7544	80.2016	73.2775	538.183	777.781	452.013	258.987	51.0318	68.4885	--	--	--	--	--	--	--	--	--	--	--	--	--	--	--	--
neg_7177	Esculentic acid (Phytolacca)	74.965	117.76	32.2544	62.1999	44.187	29.8021	4052.05	5112.99	4702.88	3323.53	5192.41	4931.22	5792.82	3163.14	2918.78	4180.25	2233.78	4665.35	--	--	--	--	--	--	--	--	--	--	--	--	--	--	--	--
neg_7183	PG(a-25:0/22:6(5Z,8E,10Z,13Z,15E,19Z)-2OH(7S, 17S))	128.228	149.473	13.0996	51.7496	32.484	54.3647	27.5533	44.3477	27.8076	16.8596	13.9793	18.7617	400.283	119.054	65.3971	378.651	1904.35	18.6198	--	--	--	--	--	--	--	--	--	--	--	--	--	--	--	--
neg_7190	N-Arachidonoyl Alanine	96.8099	78.786	86.2611	117.891	79.2108	97.9899	1096.6	2981.61	1808.64	1542.93	2389.8	1202.48	3697.37	1264.21	1786.54	2259.37	9290.59	3063.72	--	--	LMFA08020260	N-arachidonoyl alanine	N-(5Z,8Z,11Z,14Z-eicosatetraenoyl) alanine	-	Fatty Acyls [FA]	Fatty amides [FA08]	N-acyl amines [FA0802]	--	--	--	--	--	--	--
neg_7193	Umbelliferone	461.671	488.086	603.408	631.868	915.421	738.902	407.483	392.951	359.045	484.456	507.871	495.656	588.699	336.793	442.539	379.534	266.683	446.467	--	--	--	--	--	--	--	--	--	--	--	--	--	--	--	--
neg_7196	Gravelliferone	92780	108382	111442	113348	89429.6	130758	75660.6	73810.3	69454.4	86041.7	92148.6	85648.9	106029	80257.6	93072.8	99601	50965.5	77562.6	--	--	--	--	--	--	--	--	--	--	--	--	--	--	--	--
neg_7200	PGP(20:3(5Z,8Z,11Z)/20:5(5Z,8Z,11Z,14Z,16E)-OH(18R))	541.38	664.016	893.615	1606.04	900.983	1846.21	207.935	198.314	898.107	187.887	325.558	149.503	1135.39	336.678	723.626	737.846	1600.73	316.886	--	--	--	--	--	--	--	--	--	--	--	--	--	--	--	--
neg_7201	Notoginsenoside C	6.53555e-10	6.53555e-10	6.53555e-10	6.53555e-10	6.53555e-10	6.53555e-10	0.827968	10.6541	6.53555e-10	6.53555e-10	6.53555e-10	6.53555e-10	4188.3	5621.05	2243.48	20.8837	0.169716	3.65967	--	--	--	--	--	--	--	--	--	--	--	--	--	--	--	--
neg_7206	1-heptadecanoyl-glycero-3-phosphate	304766	294138	297979	339927	219186	332371	496410	373828	323769	373494	321361	372619	427907	389115	321816	328239	234947	328385	--	--	LMGP10050036	PA(17:0/0:0)	1-heptadecanoyl-glycero-3-phosphate	LPA(17:0)	Glycerophospholipids [GP]	Glycerophosphates [GP10]	Monoacylglycerophosphates [GP1005]	--	--	--	--	--	--	--
neg_7207	PC(17:2(9Z,12Z)/0:0)	43.5536	54.4401	26.5074	7.96877	13.3337	31.0626	716.874	948.714	987.017	578.19	795.598	463.565	1208.43	852.724	866.813	1010.41	724.638	747.74	--	--	LMGP01050127	PC(17:2(9Z,12Z)/0:0)	1-(9Z,12Z-heptadecadienoyl)-glycero-3-phosphocholine	LPC(17:2)	Glycerophospholipids [GP]	Glycerophosphocholines [GP01]	Monoacylglycerophosphocholines [GP0105]	--	--	--	--	--	--	--
neg_721	Coumarin-3-carboxylic acid succinimidyl ester	238.286	0.281692	0.60979	187.591	9.49725	53.817	6.53555e-10	6.53555e-10	6.64163	6.53555e-10	6.53555e-10	6.53555e-10	56.9951	6.53555e-10	0.0542212	6.53555e-10	5.0443	3.89725	--	--	--	--	--	--	--	--	--	--	--	--	--	--	--	--
neg_7211	PC(14:0/20:5(5Z,8Z,11Z,14Z,17Z))	2.02131e+06	1.30373e+06	1.10327e+06	925962	1.12654e+06	632243	1.68716e+06	1.39319e+06	626319	902689	81039.3	127121	154196	1.64953e+06	110630	82125.6	62712.3	84680.7	--	--	LMGP01010508	PC(14:0/20:5(5Z,8Z,11Z,14Z,17Z))	1-tetradecanoyl-2-(5Z,8Z,11Z,14Z,17Z-eicosapentaenoyl)-sn-glycero-3-phosphocholine	PC(14:0/20:5); PC(34:5); PC(14:0_20:5)	Glycerophospholipids [GP]	Glycerophosphocholines [GP01]	Diacylglycerophosphocholines [GP0101]	HMDB0007885	Organic compounds	Lipids and lipid-like molecules	Glycerophospholipids	Glycerophosphocholines	24778635	_
neg_7219	Mdp-gdp	5268.3	2807.97	745.237	2596.67	403.917	1988.77	6.53555e-10	6.53555e-10	6.53555e-10	6.53555e-10	12.0198	6.53555e-10	207.128	85.9503	0.341916	111.001	120.935	6.53555e-10	--	--	--	--	--	--	--	--	--	--	--	--	--	--	--	--
neg_7228	Gliadins	4251.69	3659.29	2624.88	3795.42	1526.5	3482.32	39.0557	100.409	133.987	211.309	74.509	123.679	1296.97	876.587	426.158	886.903	1096.34	253.067	--	--	--	--	--	--	--	--	--	--	--	--	--	--	--	--
neg_7232	PS(5-iso PGF2VI/22:2(13Z,16Z))	720.647	737.402	410.312	602.007	583.942	498.436	558.263	818.547	970.131	727.396	842.211	577.162	1708.52	637.838	523.91	1168.24	1884.26	850.337	--	--	--	--	--	--	--	--	--	--	--	--	--	--	--	--
neg_7250	PG(22:6(4Z,7Z,10Z,12E,16Z,19Z)-OH(14)/a-21:0)	1100.7	1263.94	1215.7	1342.82	985.239	1168.33	1193.97	1617.57	2007.57	1513.73	1966.01	1821.27	4795.97	1495.81	2033.09	3194.51	12808.1	1864.14	--	--	--	--	--	--	--	--	--	--	--	--	--	--	--	--
neg_7251	PE(22:0/LTE4)	700.545	769.458	1135.58	1173	814.364	1499.21	847.382	679.138	1437.11	524.41	920.621	892.06	5272.16	1470.27	2023.17	2976.28	9831.48	1122.64	--	--	--	--	--	--	--	--	--	--	--	--	--	--	--	--
neg_7252	PG(a-25:0/PGE1)	0.381236	44.772	50.5608	7.86617	27.1949	20.1736	16.5217	470.833	52.7493	15.3787	78.0919	43.3455	1888.34	130.717	360.121	837.866	4988.45	87.3426	--	--	--	--	--	--	--	--	--	--	--	--	--	--	--	--
neg_7253	Asiaticoside B	66.3803	93.3488	101.686	58.9462	51.791	133.143	6.70956	116.343	91.8208	61.9627	34.7075	36.661	293.675	73.2912	89.6448	172.639	1358.69	93.4108	--	--	--	--	--	--	--	--	--	HMDB0029892	Organic compounds	Lipids and lipid-like molecules	Prenol lipids	Terpene glycosides	74962739	125265-68-1
neg_7258	LysoPE(0:0/20:5(5Z,8Z,11Z,14Z,17Z))	12.9457	1.33564	2.68466	9.17594	4.5357	7.77128	411.339	820.358	467.287	562.84	590.398	903.282	1183.11	569.056	510.92	724.019	3661.98	554.428	--	--	--	--	--	--	--	--	--	HMDB0011489	Organic compounds	Lipids and lipid-like molecules	Glycerophospholipids	Glycerophosphoethanolamines	53480938	_
neg_7262	PI(18:3(6Z,9Z,12Z)/PGJ2)	479.773	487.651	645.548	475.967	639.428	482.939	131.447	283.589	672.086	585.832	530.076	749.376	2420.72	1599.64	1305.08	2882.12	348.294	623.153	--	--	--	--	--	--	--	--	--	--	--	--	--	--	--	--
neg_7267	LysoPI(18:1(9Z)/0:0)	58292.5	56767.4	55927.6	48607.6	43808.4	53970.2	7415.53	7336.07	6097.96	4559.48	7285.06	6288.26	6528.97	7544.7	8682.55	7349.36	1475.05	6904.6	--	--	--	--	--	--	--	--	--	HMDB0061693	Organic compounds	Lipids and lipid-like molecules	Glycerophospholipids	Glycerophosphoinositols	_	1114770-15-8
neg_7279	Ciclesonide	49.0102	96.4606	54.8857	32.9537	42.2917	43.6301	1156.23	58.8175	573.826	96.0893	65.8996	159.429	319.21	224.231	253.757	294.428	234.996	156.406	--	--	--	--	--	--	--	--	--	--	--	--	--	--	--	--
neg_7281	Vinaginsenoside R13	9.77103	17.653	56.7248	42.333	36.6605	35.4092	30.4544	13.4092	47.6622	14.4711	46.5913	27.3851	190.991	60.7988	116.96	164.688	110.898	45.4541	--	--	--	--	--	--	--	--	--	--	--	--	--	--	--	--
neg_7291	PC(24:0/PGE2)	0.971609	1.73934	2.61132	5.26813	12.9788	4.92711	0.0299398	4.76577	259.949	6.53555e-10	0.335042	6.53555e-10	28.2644	18.8366	7.81341	26.9076	7.06576	7.44086	--	--	--	--	--	--	--	--	--	--	--	--	--	--	--	--
neg_73	Piperonyl sulfoxide	1634.14	989.049	540.844	702.943	400.349	840.111	6.53555e-10	6.53555e-10	6.53555e-10	6.53555e-10	6.53555e-10	6.53555e-10	6.53555e-10	6.53555e-10	9.6742	6.53555e-10	34.4722	6.53555e-10	--	--	--	--	--	--	--	--	--	--	--	--	--	--	--	--
neg_7306	1-Stearoylglycerophosphoserine	1263.13	1167.36	929.023	1110.04	557.439	1048.81	2957.48	3138.68	3207.78	2158.82	3531.61	2723.24	8093.96	5649.92	3801.3	5775.58	3714.08	4320.43	--	--	--	--	--	--	--	--	--	--	--	--	--	--	--	--
neg_7320	N-Carbamoylputrescine	19.5827	8.52214	46.9224	84.043	31.0657	22.4355	186.181	152.455	255.813	295.185	279.356	353.563	625.812	2467.53	704.381	263.805	835.255	1400.82	C00436	Metabolic pathways(ko01100);;Arginine and proline metabolism(ko00330)	--	--	--	--	--	--	--	HMDB0033458	Organic compounds	Organic acids and derivatives	Carboximidic acids and derivatives	Carboximidic acids	502	6851-51-0
neg_7323	[3-[2,3-Dihydroxypropoxy(hydroxy)phosphoryl]oxy-2-hydroxypropyl] hexadecanoate	23352.9	19388.8	14201.4	18360	9804.27	17337.3	94801.9	497206	123789	77706	146228	130445	310160	88721.5	87712.7	216095	195912	57881.8	--	--	--	--	--	--	--	--	--	--	--	--	--	--	--	--
neg_7327	PA(PGF1alpha/2:0)	5.91016	6.53555e-10	5.89242	1.81117	4.64009	6.53555e-10	772.505	3688.48	1255.47	753.323	1512.03	1324.95	2142.05	694.348	839.763	1869.34	1237.66	595.045	--	--	--	--	--	--	--	--	--	--	--	--	--	--	--	--
neg_7331	Exherin	42.8412	95.0457	31.1772	108.926	28.1879	93.76	12770.1	85886.9	20174.1	9867.09	19987.9	17937.2	50467.3	10922.2	10538.3	36193.1	34277.1	6237.38	--	--	--	--	--	--	--	--	--	--	--	--	--	--	--	--
neg_7338	CDP-DG(i-20:0/20:4(7E,9E,11Z,13E)-3OH(5S,6R,15S))	19.2379	37.8128	6.53555e-10	6.53555e-10	6.53555e-10	4.52202	15.7193	1408.37	38.7718	6.53555e-10	6.53555e-10	40.1421	1952.88	114.599	15.5624	3445.17	3929.41	2.79202	--	--	--	--	--	--	--	--	--	--	--	--	--	--	--	--
neg_7343	LysoPE(0:0/18:2(9Z,12Z))	13689	15578.5	9087.54	10435.3	5381.55	12544.3	1084.47	1323.98	1860.93	975.256	1593.22	1518.27	6318.78	2874.55	2376.53	2789.15	5561.64	1221.91	--	--	--	--	--	--	--	--	--	HMDB0011477	Organic compounds	Lipids and lipid-like molecules	Glycerophospholipids	Glycerophosphoethanolamines	53480926	_
neg_7344	Soyasaponin gamma-G	201.139	247.379	404.889	213.293	356.71	436.652	334.218	330.246	198.978	235.347	250.136	564.394	724.205	477.975	228.676	304.586	514.892	262.952	--	--	--	--	--	--	--	--	--	--	--	--	--	--	--	--
neg_7347	21-Fluoro-16-ethyl-19-norprogesterone	89.8164	74.2312	43.2842	61.6855	52.8595	29.0381	70.3647	61.3499	37.5094	98.3847	65.2599	89.9473	280.496	566.931	273.407	102.493	54.771	85.3186	--	--	--	--	--	--	--	--	--	--	--	--	--	--	--	--
neg_7351	Mesaconitine	3252.54	2771.45	1801.77	2347.58	1120.44	2138.91	737.589	1184.64	695.795	514.305	616.455	527.026	3889.05	2302.48	2717.46	2640.1	3347.35	567.236	--	--	--	--	--	--	--	--	--	--	--	--	--	--	--	--
neg_7356	Destruxin E	3.77393	6.18604	6.53555e-10	42.8088	35.4759	12.3059	23.2598	36.4475	289.989	52.3183	352.516	223.497	31.5078	71.5208	192.047	141.028	431.787	407.992	--	--	--	--	--	--	--	--	--	--	--	--	--	--	--	--
neg_7360	13-HODE	4.02598	6.53555e-10	16.2469	25.5028	6.47827	10.7304	5.2176	34.4653	11.8555	4.86614	38.317	7.55801	7005.82	2054.39	5617.16	3492.02	263.239	2346.22	C14762	PPAR signaling pathway(ko03320);;Linoleic acid metabolism(ko00591)	LMFA02000228	13S-HODE	13S-hydroxy-9Z,11E-octadecadienoic acid	(9Z, 11E)-(13S)-13-Hydroxyoctadeca-9,11-dienoic acid; 13-HODE	Fatty Acyls [FA]	Octadecanoids [FA02]	Other Octadecanoids [FA0200]	HMDB0004667	Organic compounds	Lipids and lipid-like molecules	Fatty Acyls	Lineolic acids and derivatives	6443013	29623-28-7
neg_7361	delta3,5-Deoxytigogenin	3340.73	2519.34	2966.54	3015.1	1382.27	3285.41	3593.93	2775.7	2748.15	2633.34	2617.8	2917.65	2216.8	4606.45	2260.76	1811.25	1038.55	2811.56	--	--	--	--	--	--	--	--	--	--	--	--	--	--	--	--
neg_7378	25-Cinnamoyl-vulgaroside	25.7505	25.3088	10.1914	20.7313	1.8202	8.6702	256.792	293.796	818.015	207.863	569.811	256.419	1059.39	844.813	882.422	859.138	811.876	497.236	--	--	--	--	--	--	--	--	--	--	--	--	--	--	--	--
neg_7380	N-[4-[Acetyl(3-aminopropyl)amino]butyl]-N-(3-aminopropyl)acetamide	1322.5	629.525	1377.25	1341.71	815.453	622.835	967.655	1653.28	1505.54	970.258	604.366	1368.05	1485.68	1209.88	1480.02	853.188	815.8	841.749	--	--	--	--	--	--	--	--	--	--	--	--	--	--	--	--
neg_7381	Oleoyl glycine	6.53555e-10	6.53555e-10	6.53555e-10	6.53555e-10	6.53555e-10	6.53555e-10	67.7957	181.422	29.4001	125.329	5.46279	237.129	96.1865	64.5877	60.0573	143.585	499.146	48.5135	--	--	--	--	--	--	--	--	--	--	--	--	--	--	--	--
neg_7382	Cys-Arg-Glu-Lys-Ala	100.584	137.33	39.097	41.4818	29.9979	109.662	438.483	876.836	956.1	666.205	770.71	401.102	2999.32	1053.49	1005.22	1559.53	1846.68	624.551	--	--	--	--	--	--	--	--	--	--	--	--	--	--	--	--
neg_7388	8-Heptadecenal	646.071	710.395	954.923	796.037	424.49	755.183	874.191	743.43	1476.68	2290.55	1122.29	2294.51	4766.91	5083.26	7274.81	13517.7	6299.37	769.029	--	--	LMFA06000259	8-Heptadecenal	(8E)-heptadec-8-enal	-	Fatty Acyls [FA]	Fatty aldehydes [FA06]	-	--	--	--	--	--	--	--
neg_7395	(±)12,13-DiHOME	1020.1	1665.23	1340.24	726.809	975.705	2681.73	7992.19	10992.4	99266.2	25650.1	9961.39	8952.33	12154.2	8910.99	7213.56	11967.2	25331.3	7536.36	--	--	--	--	--	--	--	--	--	--	--	--	--	--	--	--
neg_7399	Myristoylglycine	3329.88	3841.44	3855.99	4570.01	3407.57	4596.85	3381.17	2858	2825.05	4087.85	4470.59	4173.43	4306.51	2663.91	3767.28	3334.92	2433.48	3818.4	--	--	--	--	--	--	--	--	--	HMDB0013250	Organic compounds	Organic acids and derivatives	Carboxylic acids and derivatives	Amino acids, peptides, and analogues	72348	_
neg_74	Perylene-1,2-dione	442.605	267.321	312.309	434.047	232.154	349.831	6.53555e-10	6.53555e-10	4.19122	6.53555e-10	10.0676	3.63598	24.225	8.4389	16.7084	10.1544	24.5725	8.27585	--	--	--	--	--	--	--	--	--	--	--	--	--	--	--	--
neg_7402	(3R,5R)-7-[(1S,2R,3R,8S,8Ar)-3-hydroxy-2-methyl-8-(2-methylbutanoyloxy)-1,2,3,7,8,8a-hexahydronaphthalen-1-yl]-3,5-dihydroxyheptanoic acid	4974.11	4705.74	4821.01	6007.36	3845.76	5152.69	44935.4	41613.3	36423.3	24167	38085.8	33696.8	40389.8	19894.2	22213.7	33773	32072	41027	--	--	--	--	--	--	--	--	--	--	--	--	--	--	--	--
neg_7404	Cholyltyrosine	48.1256	8.7405	25.095	75.1934	40.9343	72.8329	809.47	1021.74	586.048	251.727	606.768	269.723	943.797	655.914	772.631	756.077	1029.3	600.665	--	--	--	--	--	--	--	--	--	--	--	--	--	--	--	--
neg_7406	LysoPA(0:0/16:0)	56.7116	36.2591	69.6583	46.083	34.0991	56.5029	569.365	1581.73	870.465	541.941	1218.13	987.169	491.898	680.211	578.284	598.867	190.273	1118.94	--	--	--	--	--	--	--	--	--	--	--	--	--	--	--	--
neg_7416	Exametazime	19.4525	18.2999	41.6971	51.0892	22.9206	13.351	132.124	227.154	431.964	317.577	654.408	341.026	235.501	95.0998	521.962	277.256	166.626	512.187	--	--	--	--	--	--	--	--	--	--	--	--	--	--	--	--
neg_7418	Cholylasparagine	29.9163	19.9088	27.0132	40.8059	29.551	22.7632	884.267	680.044	1171.45	736.138	684.457	625.663	1694.76	1023.43	2453.9	1425.66	878.088	658.623	--	--	--	--	--	--	--	--	--	--	--	--	--	--	--	--
neg_7419	2-(2-Butoxyethoxy)ethanol	359.469	327.542	418.216	462.723	339.476	504.385	1649.72	3008.42	1347.72	1250.56	1304.54	1929.01	3281.28	3073.5	2083.81	1565.11	5661.18	2272.93	--	--	--	--	--	--	--	--	--	--	--	--	--	--	--	--
neg_7429	PA(8:0/20:4(5Z,8Z,11Z,14Z)-OH(20))	18919.8	26168	18146.9	9462.2	9811.07	23258.2	3601.84	2203.75	2754.79	2814.09	7479.56	4133.24	6143.33	4981.49	4792.03	5296.91	1975.43	4023.8	--	--	--	--	--	--	--	--	--	--	--	--	--	--	--	--
neg_7435	Cholylthreonine	625.745	884.009	468.738	456.465	324.793	760.712	942.928	1272.17	972.036	723.263	1104.85	638.28	2889.18	1204.83	1078.77	2167.87	4446.78	1175.76	--	--	--	--	--	--	--	--	--	--	--	--	--	--	--	--
neg_7439	DG(PGE2/12:0/0:0)	28.0446	6.53555e-10	0.226327	72.6816	6.53555e-10	19.8603	3196.38	154.437	195.107	141.891	87.2752	121.782	1256.46	1771.57	1896.71	1869.52	48.7613	236.739	--	--	--	--	--	--	--	--	--	--	--	--	--	--	--	--
neg_7441	Cebranopadol	2.1369	4.10364	5.37662	8.86864	122.217	2.93449	76.0465	12.6128	11.0126	7.82302	20779.7	6.53555e-10	38.6753	59.7219	89.4877	58.9557	8.61198	13.6175	--	--	--	--	--	--	--	--	--	--	--	--	--	--	--	--
neg_7452	Diterpene alkaloid	168.251	189.827	179.678	246.332	108.412	270.942	8463.74	18903.7	13391.1	10965.6	12423.7	7240.26	58586.2	13081.7	11094.8	22844.8	66221.9	13804.2	--	--	--	--	--	--	--	--	--	--	--	--	--	--	--	--
neg_7455	Malformin	109.979	153.112	110.118	89.4043	49.593	70.2317	2049.72	4620.37	3555.33	2797.01	3222.71	1798.67	14362.9	3160.7	2701.53	5513.6	16264.4	3616.05	--	--	--	--	--	--	--	--	--	--	--	--	--	--	--	--
neg_7463	Cer(t18:0/PGE2)	134543	132711	128036	84949.6	91992.5	147173	201820	228110	56978.5	47358.3	58091	41464.7	122200	104384	82896.4	60661.9	24572.1	68853.5	--	--	--	--	--	--	--	--	--	--	--	--	--	--	--	--
neg_7471	Prilocaine	34.464	47.7669	133.869	49.3261	18.0762	106.034	22704.3	394.551	2913.79	1964.9	93.1647	278.857	414.987	435.945	614.651	573.803	153.131	186.631	--	--	--	--	--	--	--	--	--	--	--	--	--	--	--	--
neg_7475	Isodesmosine	4967.31	5134.32	3053.54	2307.31	2150.17	4972.23	7467.89	4366.57	6068.38	4524.59	5480.84	4716.71	6423.72	4300.05	5491.56	5701.93	1235.22	6472.46	--	--	--	--	--	--	--	--	--	--	--	--	--	--	--	--
neg_7478	20-Hydroxy-6Z,15Z-eicosadienoic acid	6.53555e-10	6.53555e-10	6.53555e-10	6.53555e-10	6.53555e-10	6.53555e-10	252.04	440.592	602.539	329.977	570.355	469.342	188.236	111.846	162.077	270.942	255.871	399.945	--	--	LMFA03000010	20-HEDE	20-hydroxy-6Z,15Z-eicosadienoic acid	-	Fatty Acyls [FA]	Eicosanoids [FA03]	Other Eicosanoids [FA0300]	--	--	--	--	--	--	--
neg_7488	13'-Carboxy-gamma-tocopherol	177.877	171.247	195.717	243.245	112.067	227.956	1716.33	674.204	23581.1	354.389	259.508	431.29	848.119	697.152	716.645	728.775	528.543	486.8	--	--	--	--	--	--	--	--	--	--	--	--	--	--	--	--
neg_7489	1-Hexadecyl-2-tridecanoyl-glycero-3-phosphoethanolamine	548.125	577.025	445.396	614.185	509.883	490.617	1388.46	1866.72	3154.29	2109.65	3723.56	1832.93	1481.46	1560.78	1530.75	1625.99	1623.88	2683.99	--	--	LMGP02020022	PE(O-16:0/13:0)	1-hexadecyl-2-tridecanoyl-glycero-3-phosphoethanolamine	PE(O-29:0); PE(O-16:0/13:0)	Glycerophospholipids [GP]	Glycerophosphoethanolamines [GP02]	1-alkyl,2-acylglycerophosphoethanolamines [GP0202]	--	--	--	--	--	--	--
neg_7492	PIP(22:2(13Z,16Z)/18:1(12Z)-2OH(9,10))	32.5932	118.712	213.695	33.461	156.219	77.9541	79.8986	35.1584	0.152047	49.3503	112.116	113.383	116.57	134.5	73.8441	462.318	20834.3	51.2468	--	--	--	--	--	--	--	--	--	--	--	--	--	--	--	--
neg_7494	3-Methyl-5-pentyl-2-furanundecanoic acid	2.44999	6.53555e-10	6.53555e-10	6.53555e-10	6.53555e-10	6.53555e-10	83.3236	55.2428	7401.36	82.7778	194.363	36.5858	79.95	41.3252	35.8059	40.9682	41.4277	59.7589	--	--	LMFA01150013	11-(3-methyl-5-pentylfuran-2-yl)-undecanoic acid	11-(5-pentyl-3-methylfuran-2-yl)-undecanoic acid	11M5; MeF(11,5); 3-methyl-5-pentyl-2-furanundecanoic acid	Fatty Acyls [FA]	Fatty Acids and Conjugates [FA01]	Heterocyclic fatty acids [FA0115]	--	--	--	--	--	--	--
neg_7495	15-(4-Iodophenyl)-3,3-dimethylpentadecanoic acid	2.01203	5.56962	0.0596407	1.18997	0.0641348	6.53555e-10	106.651	71.8226	4001.19	55.0726	6.53555e-10	14.8543	11.7322	2.65531	13.5569	130.698	132.601	36.2548	--	--	--	--	--	--	--	--	--	--	--	--	--	--	--	--
neg_7502	(3b,16b,20R)-Pregn-5-ene-3,16,20-triol 3-glucoside	370.484	313.799	391.4	1200.54	841.059	468.629	5589.67	12235.1	5450.43	3394.31	5225.08	4463.61	44302.1	20476	7179.04	26202.3	144282	14016.3	--	--	--	--	--	--	--	--	--	--	--	--	--	--	--	--
neg_7522	VIPROSTOL	413.564	177.619	129.824	215.339	71.4058	290.617	67104.9	808.033	565.073	599.961	483.586	424.67	574.04	578.665	625.085	450.534	542.53	362.653	--	--	--	--	--	--	--	--	--	--	--	--	--	--	--	--
neg_7536	Foliandrin	47377.8	67280	47805	47606.1	28135.1	76185.5	9584.08	7354.02	11295.5	7219.57	12252.4	9478.17	14654.5	13791.7	13123.5	13961.2	7425.7	10913.7	--	--	--	--	--	--	--	--	--	--	--	--	--	--	--	--
neg_7560	Ganglioside GM3 (d18:0/12:0)	2843.18	15930.5	8996.5	6881.12	3572.61	5062.97	6.53555e-10	6.53555e-10	31.5424	6.53555e-10	6.53555e-10	6.53555e-10	60.2267	83.3275	55.1626	70.3643	94.4839	10.4737	--	--	--	--	--	--	--	--	--	--	--	--	--	--	--	--
neg_7575	(8R,9S,10S,13S,14S,17R)-17-Ethyl-3,17-dihydroxy-10,13-dimethyl-3,4,5,6,7,8,9,11,12,14,15,16-dodecahydro-1H-cyclopenta[a]phenanthren-2-one	7.23285	6.53555e-10	11.7693	30.0025	23.9189	6.53555e-10	2.64373	27.9057	168.769	39.7802	8.63186	63.4208	118.101	26.049	73.1372	31.4159	16.5312	19.9154	--	--	--	--	--	--	--	--	--	--	--	--	--	--	--	--
neg_7580	Linoleic Acid-d4	80.3841	66.5004	36.7106	14.8405	25.2398	70.5614	5.32919	8.92261	8.50674	15.4868	6.53555e-10	18.0617	19.9957	3.09528	14.3656	15.0404	92.2771	4.17275	--	--	--	--	--	--	--	--	--	--	--	--	--	--	--	--
neg_7582	xi-10-Hydroxyoctadecanoic acid	511.242	502.029	606.806	750.834	416.737	622.786	29330	3456.36	19701.2	33917.9	2311.21	33444.4	63942.6	3855.57	26505.9	24790.7	34355.3	1727.1	--	--	--	--	--	--	--	--	--	--	--	--	--	--	--	--
neg_7584	Pregnenolone	120.968	108.083	76.4134	74.846	171.783	210.505	1652.3	2500.67	3391.23	2838.02	7216.17	1915.58	2978.75	5544.45	5278.75	3855.78	11402	1023.75	C01953	Ovarian steroidogenesis(ko04913);;Aldosterone synthesis and secretion(ko04925);;Cushing syndrome(ko04934);;Metabolic pathways(ko01100);;Cortisol synthesis and secretion(ko04927);;Steroid hormone biosynthesis(ko00140)	LMST02030088	Pregnenolone	3beta-hydroxypregn-5-en-20-one	-	Sterol Lipids [ST]	Steroids [ST02]	C21 steroids (gluco/mineralocorticoids, progestogins) and derivatives [ST0203]	--	--	--	--	--	--	--
neg_7586	Variabilin	178.304	122.942	168.718	169.342	118.025	124.411	157.744	168.49	12385.5	207.904	154.661	201.244	237.488	179.061	235.541	160.487	139.173	150.12	--	--	--	--	--	--	--	--	--	--	--	--	--	--	--	--
neg_7589	Manglupenone	18.2443	6.53555e-10	2.49348	4.62393	9.55184	4.17825	4706.31	607.021	611.349	1651.33	440.041	390.98	1176.34	959.639	930.144	993.322	316.009	435.734	--	--	--	--	--	--	--	--	--	--	--	--	--	--	--	--
neg_7591	Bassic acid	832.902	490.159	382.837	903.5	381.277	523.67	84594	3720.61	8489.07	4174.09	1842.6	3502.35	3345.96	3008.77	2753.12	2846.87	1636.91	3365.76	--	--	LMPR0106150025	Bassic acid	(4R)-2beta,3beta,23-trihydroxy-oleana-5,12-dien-28-oic acid	-	Prenol Lipids [PR]	Isoprenoids [PR01]	C30 isoprenoids (triterpenes) [PR0106]	HMDB0034526	Organic compounds	Lipids and lipid-like molecules	Steroids and steroid derivatives	Hydroxysteroids	3698770	465-01-0
neg_7594	Phorbol-12-monomyristate	6.53555e-10	8.96297	6.53555e-10	6.53555e-10	6.53555e-10	6.53555e-10	58.3864	7.74245	262.571	20.1621	270.225	19.6768	0.0155393	73.5131	184.257	0.759948	6.53555e-10	325.862	--	--	--	--	--	--	--	--	--	--	--	--	--	--	--	--
neg_7598	(2E)-2-[(4,5-Dimethoxy-2-methyl-3,6-dioxocyclohexa-1,4-dien-1-yl)methylidene]undecanoic acid	6.53555e-10	6.53555e-10	6.53555e-10	2.69801	1.06939	6.53555e-10	443.786	11.7055	644.731	505.795	78.9269	482.645	876.887	27.9981	285.288	238.824	414.87	48.2549	--	--	--	--	--	--	--	--	--	--	--	--	--	--	--	--
neg_7601	17-Aminogeldanamycin	5404.7	5597.96	3308.69	2638.44	3064.65	6045.5	719.837	1461.02	1016.48	543.599	1940.68	740.015	2644.46	810.552	818.029	1454.06	5568.93	2116.56	--	--	--	--	--	--	--	--	--	--	--	--	--	--	--	--
neg_7602	Bufotenin	62.2083	11.4218	20.5728	29.0185	3.75999	58.4823	6.53555e-10	22.2347	58.5347	72.0155	125.611	34.7846	77.1416	75.0282	357.4	103.985	4.48973	156.99	--	--	--	--	--	--	--	--	--	HMDB0041842	Organic compounds	Organoheterocyclic compounds	Indoles and derivatives	Tryptamines and derivatives	10257	487-93-4
neg_7603	Benzoylcarnitine	6.53555e-10	6.53555e-10	6.53555e-10	6.53555e-10	6.53555e-10	6.53555e-10	13.3133	6.53555e-10	16.5855	6.53555e-10	25.3731	2.42835	349.001	40.1672	10.8698	376.407	427.562	0.426617	--	--	--	--	--	--	--	--	--	HMDB0240664	Organic compounds	Benzenoids	Benzene and substituted derivatives	Benzoic acids and derivatives	129022	105450-08-6
neg_7607	5-Hexyltetrahydro-2-furanoctanoic acid	6.53555e-10	6.53555e-10	6.53555e-10	3.31003	0.107794	0.227365	1.42	1.26533	93.0361	618.104	46.5656	33.8333	249.913	299.172	749.678	1008.77	72.0165	5.8548	--	--	--	--	--	--	--	--	--	--	--	--	--	--	--	--
neg_7609	Pregnanetriol 3a-O-b-D-glucuronide	457.96	391.959	690.638	390.072	351.927	391.566	2217.09	2133.05	2951.07	3609.77	5747.48	23379	2872.42	4506.95	5971.6	6698.69	5075.44	2988.13	--	--	--	--	--	--	--	--	--	--	--	--	--	--	--	--
neg_7612	Hebevinoside IV	169.444	231.981	157.156	94.8918	142.347	181.445	1139.83	894.954	1779.56	879.634	1804.42	1272.54	2441.66	2070.24	2176.04	2398.63	1515.27	2254.41	--	--	--	--	--	--	--	--	--	--	--	--	--	--	--	--
neg_7618	3-[(3-Methylbutyl)nitrosoamino]-2-butanone	4.82884	6.53555e-10	1.918	6.53555e-10	6.53555e-10	6.53555e-10	360.397	773.294	1060.76	736.212	985.603	953.136	218.342	159.667	146.205	213.086	261.017	749.229	--	--	--	--	--	--	--	--	--	--	--	--	--	--	--	--
neg_7619	DG(2:0/6 keto-PGF1alpha/0:0)	6625.64	7210.43	6763.69	6231.06	4950.51	7659.97	27918.9	101506	32865	20661.5	43677.8	33565.8	251920	68709.6	51284.8	149653	299086	30698.1	--	--	--	--	--	--	--	--	--	--	--	--	--	--	--	--
neg_7623	3 Hydroxycoumarin	926.296	898.8	1219.16	1279.32	1465.64	1379.17	844.159	837.941	744.699	959.373	991.67	1019.7	1250.84	741.638	835.594	708.788	502.877	865.396	--	--	--	--	--	--	--	--	--	--	--	--	--	--	--	--
neg_7628	5a-Cholestane-3a,7a,12a,25-tetrol	31.7788	3.59995	9.16085	20.8223	22.7157	4.0646	3687.73	815.082	571.518	4530.5	6199.21	1880.86	613.657	487.301	722.473	740.591	65.089	302.952	--	--	--	--	--	--	--	--	--	--	--	--	--	--	--	--
neg_7629	Reticulataxanthin	8.92612	6.53555e-10	0.00522715	11.5301	0.0462362	1.24161	205.084	283.828	325.67	215.698	12490.1	3216.07	86.5963	97.3111	70.9417	131.004	224.314	97.6569	--	--	--	--	--	--	--	--	--	--	--	--	--	--	--	--
neg_7642	Dactimicin	2147.64	1331.35	1456.7	2665.87	1338.94	1418.27	15962.3	14176	9464.23	9238.08	9682.88	9273.16	23192.1	10172.2	14315.5	15511.8	51662.4	10798.7	--	--	--	--	--	--	--	--	--	--	--	--	--	--	--	--
neg_7644	Thioxanthine monophosphate	343.134	382.292	1796.51	609.499	582.859	767.376	761.09	440.846	543.383	640.677	898.308	831.104	1155.86	725.259	683.085	749.863	416.85	535.482	--	--	--	--	--	--	--	--	--	--	--	--	--	--	--	--
neg_7648	Deoxycholyllysine	6.53555e-10	6.53555e-10	0.0158569	78.6675	23.5608	19.4599	435.012	6.16648	1398.22	59.7849	247.052	26.9368	35.3281	62.7012	44.8199	176.755	11.208	116.647	--	--	--	--	--	--	--	--	--	--	--	--	--	--	--	--
neg_7655	(6alpha,22E)-6-Hydroxy-4,7,22-ergostatrien-3-one	385.254	390.83	441.817	674.712	323.419	370.636	381.586	590.213	729.709	635.082	731.973	856.187	589.457	808.746	680.894	574.043	441.278	728.546	--	--	--	--	--	--	--	--	--	--	--	--	--	--	--	--
neg_7663	(R)-Salsolinol	146.243	170.69	211.723	171.502	120.214	196.41	65.2691	97.8282	118.945	172.946	255.853	163.969	147.372	93.0262	170.506	102.863	84.4271	194.991	--	--	--	--	--	--	--	--	--	--	--	--	--	--	--	--
neg_7665	1-Stearoyl-sn-glycerol 3-phosphocholine	17687.7	19818.7	12321.1	9941.43	9612.24	15569.8	4880.81	10766.4	6043.59	4293.22	6682.29	5275.59	20128.1	6585.24	6165.05	14396.7	43060.7	9886.01	--	--	--	--	--	--	--	--	--	--	--	--	--	--	--	--
neg_7677	N-Eicosapentaenoyl Asparagine	2.8799	6.53555e-10	6.53555e-10	6.53555e-10	1.86695	6.53555e-10	603.715	1260.1	1412.21	1121.48	1499.91	1414.56	900.597	733.538	503.153	1150.39	1151.81	2138.66	--	--	--	--	--	--	--	--	--	--	--	--	--	--	--	--
neg_7678	N-Nonanoylglycine	7.12666	6.53555e-10	3.34527	5.04297	3.11334	6.53555e-10	123.542	169.49	267.234	151.58	361.879	319.659	103.82	89.4152	114.91	120.895	352.126	199.827	--	--	--	--	--	--	--	--	--	--	--	--	--	--	--	--
neg_7679	(3beta,5alpha,6alpha,7beta,14alpha,22E,24R)-5,6-Epoxyergosta-8,22-diene-3,7,14-triol	4.9938	9.94417	17.8448	13.355	12.2298	16.364	236.901	290.64	1158.72	557.497	627.163	439.816	2549.62	1529.06	2290.24	2521.51	434.138	492.491	--	--	--	--	--	--	--	--	--	--	--	--	--	--	--	--
neg_7681	N-Arachidonoyl Arginine	126.233	117.793	94.865	105.244	65.6172	133.522	137.828	112.643	13890.9	117.634	69.3473	132.19	327.631	289.932	351.02	337.421	182.52	139.122	--	--	--	--	--	--	--	--	--	--	--	--	--	--	--	--
neg_7693	omega-hydroxyfinasteride	1.64529	4.28989	9.14928	12.2327	5.32022	5.8976	4572.83	8478.74	9955.33	6084.64	10918.7	9326.99	6813.39	5375.72	4506.53	8446.45	6194.68	15244.7	--	--	--	--	--	--	--	--	--	--	--	--	--	--	--	--
neg_7700	Sorbitan stearate	7659.07	8023.72	8732.82	9167.07	6114.57	8313.62	10330.8	8563.58	11872.5	13552.4	10725.4	9783.66	20659.9	18263.9	22144.8	17980.9	11199.5	17543.4	--	--	LMFA07011020	Sorbitan stearate	2-(3,4-dihydroxyoxolan-2-yl)-2-hydroxyethyl octadecanoate	-	Fatty Acyls [FA]	Fatty esters [FA07]	Wax monoesters [FA0701]	--	--	--	--	--	--	--
neg_7706	N-Arachidonoyl GABA	3.29477	3.48513	6.53555e-10	5.2795	3.51988	6.53555e-10	772.891	560.692	529.929	688.206	938.497	547.727	2167.2	708.436	1615.52	1871.99	304.58	768.856	--	--	LMFA08020074	N-arachidonoyl GABA	N-(5Z,8Z,11Z,14Z-eicosatetraenoyl)-gamma-aminobutyric acid	EMA-21; Elmiric acid; NAGABA	Fatty Acyls [FA]	Fatty amides [FA08]	N-acyl amines [FA0802]	--	--	--	--	--	--	--
neg_7713	3,4-Dimethyl-5-propyl-2-furanpentadecanoic acid	2.2956	3.71371	2.5618	6.53555e-10	6.53555e-10	6.53555e-10	106.696	112.597	370.035	371.384	318.357	220.152	362.315	225.85	284.22	189.667	134.039	117.736	--	--	--	--	--	--	--	--	--	HMDB0112080	Organic compounds	Lipids and lipid-like molecules	Fatty Acyls	Fatty acids and conjugates	131819621	180346-59-2
neg_7714	Bipindogulomethyloside	115027	138385	67496.6	48464	41941.2	97305	4210.58	6607.56	7496.25	5295.26	7551.19	6180.15	8311.96	8646.64	9668.12	7856.38	2250.51	6519.33	--	--	--	--	--	--	--	--	--	--	--	--	--	--	--	--
neg_7715	DG(15:0/PGJ2/0:0)	140157	65414.5	85511.7	180174	114662	185169	177315	137581	153643	168214	193309	210058	354500	466008	197391	419099	90506.7	150499	--	--	--	--	--	--	--	--	--	--	--	--	--	--	--	--
neg_7718	PE(P-18:1(11Z)/18:1(12Z)-2OH(9,10))	140643	143869	189864	179831	136489	240032	168143	140036	221303	389683	332900	557888	150284	171074	126330	244632	235234	234194	--	--	--	--	--	--	--	--	--	--	--	--	--	--	--	--
neg_7721	5S-HETE-d8	49.7621	50.5907	50.4726	59.9473	40.2869	59.7862	1395.03	1066.23	1571.07	1864.53	1548.94	1405.03	1144.83	1092.16	1610.91	1074.36	2548.38	1733.73	C04805	Inflammatory mediator regulation of TRP channels(ko04750)	LMFA03060005	5S-HETE-d8	5S-hydroxy-6E,8Z,11Z,14Z-eicosatetraenoic acid (5,6,8,9,11,12,14,15-d8)	-	Fatty Acyls [FA]	Eicosanoids [FA03]	Hydroxy/hydroperoxyeicosatetraenoic acids [FA0306]	--	--	--	--	--	--	--
neg_7722	DG(10:0/20:4(5Z,8Z,11Z,14Z)-OH(20)/0:0)	6.53555e-10	6.53555e-10	6.53555e-10	6.53555e-10	6.53555e-10	6.53555e-10	51.7291	143.186	87.8068	86.7412	112.435	126.059	0.0266178	0.620189	6.53555e-10	20.2664	6.53555e-10	19.4452	--	--	--	--	--	--	--	--	--	--	--	--	--	--	--	--
neg_7724	PS(15:0/20:0)	375977	330434	298425	284649	349166	183278	381952	257470	180114	198808	100259	97574.4	137772	338194	122566	99344	68102.3	112839	--	--	LMGP03010150	PS(15:0/20:0)	1-pentadecanoyl-2-eicosanoyl-glycero-3-phosphoserine	PS(35:0); PS(15:0_20:0)	Glycerophospholipids [GP]	Glycerophosphoserines [GP03]	Diacylglycerophosphoserines [GP0301]	HMDB0112327	Organic compounds	Lipids and lipid-like molecules	Glycerophospholipids	Glycerophosphoserines	52925260	_
neg_7729	Cardenolide	128.518	280.061	277.242	197.566	196.627	448.113	4855.92	4112.89	6569.46	12855.6	10767.1	7489.33	5981.23	6265.81	10195	4522.52	13561.5	25614.3	--	--	--	--	--	--	--	--	--	--	--	--	--	--	--	--
neg_7735	1,1,2-Trimethyl-3,5-bis(1-methylethenyl)cyclohexane	28.0055	21.0479	19.7287	41.3756	14.5243	32.9378	456.508	652.214	862.574	557.458	969.077	451.437	655.339	364.601	241.431	572.068	349.365	971.898	--	--	--	--	--	--	--	--	--	--	--	--	--	--	--	--
neg_7738	DG(13:0/20:4(6Z,8E,10E,14Z)-2OH(5S,12R)/0:0)	129.837	145.383	66.4762	136.198	83.0236	107.893	2252.91	2403.23	3996.95	2563.28	4055.65	3982.35	5484.74	4688.62	5680.72	5825.56	2611.7	4221.94	--	--	--	--	--	--	--	--	--	--	--	--	--	--	--	--
neg_7739	20-Dihydrodydrogesterone	31.0669	23.9289	35.8561	37.1527	24.8921	64.1538	100.66	33.1457	11566.7	120.609	52.4281	37.1836	111	95.403	74.3814	29.5487	31.0278	113.609	--	--	--	--	--	--	--	--	--	--	--	--	--	--	--	--
neg_7751	Cer(d16:1/PGE2)	173952	300047	226927	131319	159828	327357	647099	787415	16304.1	23049.2	25077.9	37124.9	187867	121141	93012.3	59999.1	23398.2	53737.9	--	--	--	--	--	--	--	--	--	--	--	--	--	--	--	--
neg_7753	Palmitic amide	6.53555e-10	6.53555e-10	6.53555e-10	6.53555e-10	6.53555e-10	6.53555e-10	691.908	556.598	937.695	1546.03	1860.11	1539.64	288.271	301.182	543.409	238.35	281.502	1223.53	--	--	--	--	--	--	--	--	--	HMDB0012273	Organic compounds	Lipids and lipid-like molecules	Fatty Acyls	Fatty amides	69421	629-54-9
neg_7757	Tetracosahexaenic acid	2.53092	6.53555e-10	2.90048	6.53555e-10	1.64766	6.53555e-10	2938.36	5231.98	8461.36	4892	6806.44	6366.03	887.153	778.817	711.006	822.956	2218.84	4326.99	--	--	--	--	--	--	--	--	--	--	--	--	--	--	--	--
neg_7760	3-Heptadeca-1,3-dienyloxirene-2-carboxylic acid	6.53555e-10	6.53555e-10	6.53555e-10	6.53555e-10	6.53555e-10	590.183	14.3438	5.66316	398.591	56.0538	20.6705	6.53555e-10	15.0482	25.8914	21.1424	41.1934	30.9015	13.7775	--	--	--	--	--	--	--	--	--	--	--	--	--	--	--	--
neg_7762	PG(16:0/0:0)[U]	72602.7	64092.9	45997.4	67643.2	42730	52256.9	126972	130088	136407	80961	93465.9	82053.4	180325	106459	81377.3	110537	156917	101660	--	--	--	--	--	--	--	--	--	--	--	--	--	--	--	--
neg_7769	Morinidazole	93.5509	241.242	52.526	45.1068	31.6889	192.762	579.43	500.638	593	523.7	582.59	791.039	685.249	690.246	813.371	848.967	651.665	627.889	--	--	--	--	--	--	--	--	--	--	--	--	--	--	--	--
neg_7772	Glycerylmonooleate	9.65553	7.02464	3.562	6.09599	3.23107	7.55988	386.793	544.486	7477.79	625.098	876.07	911.596	304.636	335.48	253.142	308.908	491.695	631.754	--	--	--	--	--	--	--	--	--	HMDB0011567	Organic compounds	Lipids and lipid-like molecules	Glycerolipids	Monoradylglycerols	12178130	129784-87-8
neg_7774	DG(15:0/20:5(7Z,9Z,11E,13E,17Z)-3OH(5,6,15)/0:0)	119329	121077	82175.7	296662	156083	38334.7	128087	91878	312877	52867.2	449509	77251.3	211131	217117	253840	211450	65560.8	468249	--	--	--	--	--	--	--	--	--	--	--	--	--	--	--	--
neg_7778	Palmitoylglycine	121.337	94.3693	146.06	247.826	174.96	167.775	144.365	121.464	210.041	338.279	357.611	338.95	502.909	103.783	475.405	191.027	196.312	160.174	--	--	--	--	--	--	--	--	--	HMDB0013034	Organic compounds	Organic acids and derivatives	Carboxylic acids and derivatives	Amino acids, peptides, and analogues	151008	158305-64-7
neg_7780	PE(P-16:0/18:3(10,12,15)-OH(9))	4.09672e+06	2.92292e+06	2.63152e+06	3.65113e+06	4.21178e+06	1.61583e+06	4.71521e+06	3.39163e+06	2.2207e+06	2.73418e+06	332804	484219	627179	3.62122e+06	574601	418768	257874	506715	--	--	--	--	--	--	--	--	--	--	--	--	--	--	--	--
neg_7783	Deoxycholylcitrulline	6.53555e-10	6.53555e-10	6.53555e-10	6.53555e-10	6.53555e-10	6.53555e-10	14.4093	443.446	344.018	6.53555e-10	333.128	6.53555e-10	66.0913	23.0349	16.6767	6.75948	17.5796	11.757	--	--	--	--	--	--	--	--	--	--	--	--	--	--	--	--
neg_7785	PC(P-16:0/PGE1)	61496.5	95851.5	209034	103223	92464.8	162773	129835	130647	82520.9	102113	93306.6	95748.8	115192	104208	129022	99446.4	63635.2	99347	--	--	--	--	--	--	--	--	--	--	--	--	--	--	--	--
neg_7788	Peramine	388.339	509.064	458.335	730.392	479.967	417.68	2326.8	1452.03	3318.93	1892.51	3148.12	1893.33	1567.01	964.234	1108.52	1399.62	989.004	2166.7	--	--	--	--	--	--	--	--	--	--	--	--	--	--	--	--
neg_7795	Isovaleraldehyde glyceryl acetal	6.53555e-10	6.53555e-10	4.02787	6.53555e-10	4.21156	10.0719	31.8872	6.39923	27.8087	32.8746	23.7349	771.225	84.8021	73.2975	43.3783	98.54	86.8762	24.2776	--	--	--	--	--	--	--	--	--	--	--	--	--	--	--	--
neg_780	Cysteinyl-Proline	117.649	163.494	131.792	306.336	106.697	193.626	972.251	885.011	945.246	1060.74	1558.88	1221.3	829.496	922.978	911.203	731.433	671.017	784.67	--	--	--	--	--	--	--	--	--	--	--	--	--	--	--	--
neg_7802	15-hydroxyicosanoic acid	78.1171	55.7237	75.9719	85.9312	48.1936	85.5979	13502.3	16016.1	17952.2	38924.4	21264.8	19768.2	5508.44	5350.61	9255.56	4138.06	40729.5	64113.5	--	--	--	--	--	--	--	--	--	--	--	--	--	--	--	--
neg_7818	Cer(d16:1/18:1(12Z)-2OH(9,10))	213296	198122	182840	121611	89582.3	156247	20314.8	22876.8	20698.7	28932.4	40411.3	42100.2	45763.2	36085.9	90604.7	63858.7	32506	75554	--	--	--	--	--	--	--	--	--	--	--	--	--	--	--	--
[truncated: 2,517 more rows]
